# Supplementary material for: Synthesis, crystal structure and Hirshfeld surface analysis of (3aSR,10RS,10aRS)-2-(4-iodo­phen­yl)-1-oxo-5-tosyl-1,2,3,3a,4,5,10,10a-octa­hydro­pyrrolo[3,4-b]carbazole-10-carb­oxy­lic acid–ethanol (4/1)
Source: Acta Crystallogr E Crystallogr Commun. 2026 Jan 6;82(Pt 2):126–31. doi: 10.1107/S2056989025011582 (PMC12874240; doi:10.1107/S2056989025011582)
Supplement: Supplementary file 1 [file e-82-00126-sup1.cif]

##############################################################################
#                                                                            #
# This CIF contains the data in a paper accepted for publication in          #
# Acta Crystallographica Section E. It conforms to the requirements of       #
# Notes for Authors for Acta Crystallographica Section E, and has been       #
# peer reviewed under the auspices of the IUCr Commission on Journals.       #
#                                                                            #
# Full details of the Crystallographic Information File format               #
# are given in the paper "The Crystallographic Information File (CIF):       #
# a New Standard Archive File for Crystallography" by S. R. Hall, F. H.      #
# Allen and I. D. Brown [Acta Cryst. (1991), A47, 655-685].                  #
#                                                                            #
# The current version of the core CIF dictionary is obtainable from          #
# ftp://ftp.iucr.org/pub/cif_core.dic.                                       #
#                                                                            #
# Software is freely available for graphical display of the structure(s)     #
# in this CIF. For information consult the CIF software page                 #
# http://www.iucr.org/resources/cif/software.                                #
#                                                                            #
# This file may be used for bona fide research purposes within the           #
# scientific community so long as proper attribution is given to the journal # 
# article from which it was obtained.                                        #
#                                                                            #
##############################################################################
data_I
_audit_creation_method     'SHELXL-2019/2'
_chemical_name_systematic
;\
(3a<i>SR</i>,10<i>RS</i>,10a<i>RS</i>)-2-(4-Iodophenyl)-1-oxo-5-\
tosyl-1,2,3,3a,4,5,10,10a-octahydropyrrolo[3,4-<i>b</i>]carbazole-10-\
carboxylic acid--ethanol (4/1)
;
_chemical_name_common     ?
_chemical_formula_moiety     '4(C28 H23 I N2 O5 S), C2 H6 O'
_chemical_formula_sum     'C114 H98 I4 N8 O21 S4'
_chemical_formula_iupac     '4C28 H23 I N2 O5 S, C2 H6 O'
_chemical_formula_weight     2551.84
_chemical_melting_point     ?
_space_group_crystal_system     triclinic
_space_group_name_H-M_alt     'P -1'
_space_group_name_Hall     '-P 1'
loop_
    _space_group_symop_operation_xyz
    'x, y, z'
    '-x, -y, -z'
_cell_length_a     12.39864(18)
_cell_length_b     14.7576(2)
_cell_length_c     15.05254(16)
_cell_angle_alpha     100.8600(10)
_cell_angle_beta     103.3627(10)
_cell_angle_gamma     98.5545(12)
_cell_volume     2577.83(6)
_cell_formula_units_Z     1
_cell_measurement_reflns_used     34693
_cell_measurement_theta_min     3.103
_cell_measurement_theta_max     79.687
_cell_measurement_temperature     100(2)
_exptl_crystal_description     prism
_exptl_crystal_colour     colourless
_exptl_crystal_size_max     0.21
_exptl_crystal_size_mid     0.09
_exptl_crystal_size_min     0.09
_exptl_crystal_density_diffrn     1.644
_exptl_crystal_density_meas     ?
_exptl_crystal_density_method     ?
_exptl_crystal_F_000     1282
_exptl_absorpt_coefficient_mu     10.891
_exptl_absorpt_correction_type     multi-scan
_exptl_absorpt_process_details
;
(CrysAlisPro; Rigaku OD, 2025)
;
_exptl_absorpt_correction_T_min     0.307
_exptl_absorpt_correction_T_max     1.000
_diffrn_ambient_temperature     100(2)
_diffrn_source     'micro-focus sealed X-ray tube'
_diffrn_radiation_type     CuK\a
_diffrn_radiation_wavelength     1.54184
_diffrn_measurement_device_type
                           'Rigaku XtaLAB Synergy-S, HyPix-6000HE area-detector'
_diffrn_measurement_method     '\f and \w'
_diffrn_detector_area_resol_mean     ?
_diffrn_reflns_number     57678
_diffrn_reflns_av_R_equivalents     0.0629
_diffrn_reflns_av_unetI/netI     0.0425
_diffrn_reflns_theta_min     3.102
_diffrn_reflns_theta_max     80.114
_diffrn_reflns_theta_full     67.684
_diffrn_measured_fraction_theta_max     0.987
_diffrn_measured_fraction_theta_full     0.999
_diffrn_reflns_limit_h_min     -15
_diffrn_reflns_limit_h_max     15
_diffrn_reflns_limit_k_min     -18
_diffrn_reflns_limit_k_max     18
_diffrn_reflns_limit_l_min     -15
_diffrn_reflns_limit_l_max     18
_refine_special_details     ?
_reflns_number_total     11116
_reflns_number_gt     10276
_reflns_threshold_expression     'I > 2\s(I)'
_refine_ls_structure_factor_coef     Fsqd
_refine_ls_matrix_type     full
_refine_ls_R_factor_all     0.0387
_refine_ls_R_factor_gt     0.0364
_refine_ls_wR_factor_gt     0.1007
_refine_ls_wR_factor_ref     0.1028
_refine_ls_goodness_of_fit_ref     1.077
_refine_ls_restrained_S_all     1.077
_refine_ls_number_reflns     11116
_refine_ls_number_parameters     703
_refine_ls_number_restraints     3
_refine_ls_hydrogen_treatment     mixed
_refine_ls_weighting_scheme     calc
_refine_ls_weighting_details
              'w=1/[\s^2^(Fo^2^)+(0.0678P)^2^+0.6004P] where P=(Fo^2^+2Fc^2^)/3'
_atom_sites_solution_hydrogens     mixed
_atom_sites_solution_primary     difmap
_atom_sites_solution_secondary     difmap
_refine_ls_shift/su_max     0.001
_refine_ls_shift/su_mean     0.000
_refine_diff_density_max     0.730
_refine_diff_density_min     -1.491
_refine_ls_extinction_method     none
_refine_ls_extinction_coef     .
loop_
    _atom_type_symbol
    _atom_type_description
    _atom_type_scat_dispersion_real
    _atom_type_scat_dispersion_imag
    _atom_type_scat_source
    'C' 'C' 0.0181 0.0091
                         'International Tables Vol C Tables 4.2.6.8 and 6.1.1.4'
    'H' 'H' 0.0000 0.0000
                         'International Tables Vol C Tables 4.2.6.8 and 6.1.1.4'
    'I' 'I' -0.3257 6.8362
                         'International Tables Vol C Tables 4.2.6.8 and 6.1.1.4'
    'N' 'N' 0.0311 0.0180
                         'International Tables Vol C Tables 4.2.6.8 and 6.1.1.4'
    'O' 'O' 0.0492 0.0322
                         'International Tables Vol C Tables 4.2.6.8 and 6.1.1.4'
    'S' 'S' 0.3331 0.5567
                         'International Tables Vol C Tables 4.2.6.8 and 6.1.1.4'
_computing_data_collection
;
CrysAlisPro 1.171.41.117a (Rigaku OD, 2025)
;
_computing_cell_refinement
;
CrysAlisPro 1.171.41.117a (Rigaku OD, 2025)
;
_computing_data_reduction
;
CrysAlisPro 1.171.41.117a (Rigaku OD, 2025)
;
_computing_structure_solution
;
<i>SHELXT</i> (Sheldrick, 2015a)
;
_computing_structure_refinement
;
SHELXL (Sheldrick, 2015b)
;
_computing_molecular_graphics
;
SHELXTL (Sheldrick, 2008)
;
_computing_publication_material
;
SHELXTL (Sheldrick, 2008)
;
loop_
    _atom_site_type_symbol
    _atom_site_label
    _atom_site_fract_x
    _atom_site_fract_y
    _atom_site_fract_z
    _atom_site_U_iso_or_equiv
    _atom_site_adp_type
    _atom_site_calc_flag
    _atom_site_occupancy
    _atom_site_disorder_assembly
    _atom_site_disorder_group
    I I1 0.62834(2) 1.12895(2) 0.80589(2) 0.02282(6) Uani d 1 . .
    S S1 0.80588(5) 0.67569(4) 0.03768(4) 0.01867(12) Uani d 1 . .
    O O1 0.48320(15) 0.72592(13) 0.42547(13) 0.0207(3) Uani d 1 . .
    O O2 0.80596(18) 0.77433(14) 0.05512(13) 0.0253(4) Uani d 1 . .
    O O3 0.78203(17) 0.62072(14) -0.05633(12) 0.0231(4) Uani d 1 . .
    O O4 0.71115(16) 0.65374(13) 0.45052(12) 0.0216(4) Uani d 1 . .
    O O5 0.68875(16) 0.51002(12) 0.35881(12) 0.0199(3) Uani d 1 . .
    H H5O 0.733(3) 0.505(3) 0.409(3) 0.030 Uiso d 1 . .
    C C1 0.5560(2) 0.76524(17) 0.39477(17) 0.0170(4) Uani d 1 . .
    N N2 0.61722(17) 0.85528(15) 0.42748(14) 0.0164(4) Uani d 1 . .
    C C3 0.6875(2) 0.88120(17) 0.36464(17) 0.0176(4) Uani d 1 . .
    H H3A 0.762066 0.920650 0.401039 0.021 Uiso calc 1 . .
    H H3B 0.648655 0.914951 0.319948 0.021 Uiso calc 1 . .
    C C3A 0.6994(2) 0.78430(17) 0.31391(16) 0.0160(4) Uani d 1 . .
    H H3C 0.760587 0.763425 0.356432 0.019 Uiso calc 1 . .
    C C4 0.7227(2) 0.77192(17) 0.21743(17) 0.0188(5) Uani d 1 . .
    H H4A 0.675967 0.806082 0.178144 0.023 Uiso calc 1 . .
    H H4B 0.803421 0.797074 0.223943 0.023 Uiso calc 1 . .
    C C4A 0.6930(2) 0.66801(17) 0.17307(16) 0.0158(4) Uani d 1 . .
    N N5 0.70751(18) 0.62733(15) 0.08390(14) 0.0171(4) Uani d 1 . .
    C C5A 0.66157(19) 0.52894(17) 0.06230(16) 0.0168(4) Uani d 1 . .
    C C6 0.6519(2) 0.4588(2) -0.01715(18) 0.0225(5) Uani d 1 . .
    H H6 0.682630 0.471500 -0.066796 0.027 Uiso calc 1 . .
    C C7 0.5946(2) 0.36878(19) -0.01997(19) 0.0236(5) Uani d 1 . .
    H H7 0.586150 0.319238 -0.073055 0.028 Uiso calc 1 . .
    C C8 0.5491(2) 0.34935(19) 0.05320(19) 0.0237(5) Uani d 1 . .
    H H8 0.510531 0.287373 0.048823 0.028 Uiso calc 1 . .
    C C9 0.5602(2) 0.41990(18) 0.13175(18) 0.0204(5) Uani d 1 . .
    H H9 0.529871 0.406948 0.181529 0.025 Uiso calc 1 . .
    C C9A 0.6169(2) 0.51039(17) 0.13617(16) 0.0164(4) Uani d 1 . .
    C C9B 0.63787(19) 0.59880(17) 0.20452(16) 0.0153(4) Uani d 1 . .
    C C10 0.59346(19) 0.61824(16) 0.29041(16) 0.0150(4) Uani d 1 . .
    H H10 0.515855 0.579106 0.276718 0.018 Uiso calc 1 . .
    C C10A 0.58696(19) 0.72211(16) 0.30752(16) 0.0151(4) Uani d 1 . .
    H H10A 0.529775 0.730572 0.252403 0.018 Uiso calc 1 . .
    C C11 0.6132(2) 0.91830(17) 0.50950(17) 0.0170(4) Uani d 1 . .
    C C12 0.5742(2) 0.88460(18) 0.57877(17) 0.0178(4) Uani d 1 . .
    H H12 0.546902 0.818977 0.569699 0.021 Uiso calc 1 . .
    C C13 0.5747(2) 0.94634(18) 0.66199(17) 0.0187(5) Uani d 1 . .
    H H13 0.547100 0.922894 0.708867 0.022 Uiso calc 1 . .
    C C14 0.6157(2) 1.04195(18) 0.67529(16) 0.0176(4) Uani d 1 . .
    C C15 0.6539(2) 1.07669(17) 0.60631(17) 0.0189(4) Uani d 1 . .
    H H15 0.681424 1.142353 0.615897 0.023 Uiso calc 1 . .
    C C16 0.6520(2) 1.01539(18) 0.52263(17) 0.0184(4) Uani d 1 . .
    H H16 0.676817 1.039398 0.474894 0.022 Uiso calc 1 . .
    C C17 0.9340(2) 0.65741(18) 0.10353(17) 0.0194(5) Uani d 1 . .
    C C18 1.0085(2) 0.7318(2) 0.17129(18) 0.0240(5) Uani d 1 . .
    H H18 0.990255 0.792446 0.183245 0.029 Uiso calc 1 . .
    C C19 1.1100(2) 0.7153(2) 0.22092(19) 0.0285(6) Uani d 1 . .
    H H19 1.161068 0.765289 0.267946 0.034 Uiso calc 1 . .
    C C20 1.1388(2) 0.6267(2) 0.20321(18) 0.0255(5) Uani d 1 . .
    C C21 1.0614(2) 0.5536(2) 0.13549(17) 0.0228(5) Uani d 1 . .
    H H21 1.079221 0.492850 0.123223 0.027 Uiso calc 1 . .
    C C22 0.9592(2) 0.56828(18) 0.08596(17) 0.0195(5) Uani d 1 . .
    H H22 0.906898 0.517910 0.040420 0.023 Uiso calc 1 . .
    C C23 1.2493(3) 0.6095(3) 0.2567(2) 0.0369(7) Uani d 1 . .
    H H23A 1.311561 0.657568 0.254311 0.055 Uiso calc 1 . .
    H H23B 1.259680 0.546983 0.228385 0.055 Uiso calc 1 . .
    H H23C 1.248703 0.612568 0.322162 0.055 Uiso calc 1 . .
    C C24 0.67064(19) 0.59732(17) 0.37605(17) 0.0162(4) Uani d 1 . .
    I I2 1.11860(2) 0.79531(2) 0.96304(2) 0.02919(7) Uani d 1 . .
    S S2 1.03004(5) 0.02919(4) 0.35060(4) 0.02059(12) Uani d 1 . .
    O O6 0.83670(16) 0.49561(14) 0.51016(13) 0.0222(4) Uani d 1 . .
    O O7 1.08688(17) 0.05066(14) 0.44799(14) 0.0244(4) Uani d 1 . .
    O O8 0.98904(18) -0.06680(14) 0.29942(15) 0.0292(4) Uani d 1 . .
    O O9 0.59404(17) 0.28231(18) 0.36431(15) 0.0323(5) Uani d 1 . .
    O O10 0.69260(16) 0.27402(16) 0.50547(14) 0.0270(4) Uani d 1 . .
    H H10O 0.633(4) 0.270(3) 0.515(3) 0.041 Uiso d 1 . .
    C C25 0.8940(2) 0.43778(18) 0.53221(16) 0.0173(4) Uani d 1 . .
    N N26 0.96981(17) 0.44835(15) 0.61642(14) 0.0172(4) Uani d 1 . .
    C C27 1.0284(2) 0.36768(18) 0.61789(17) 0.0174(4) Uani d 1 . .
    H H27A 1.040691 0.350718 0.679523 0.021 Uiso calc 1 . .
    H H27B 1.102056 0.381589 0.603160 0.021 Uiso calc 1 . .
    C C27A 0.94458(19) 0.28986(17) 0.54076(16) 0.0160(4) Uani d 1 . .
    H H27C 0.881869 0.263545 0.565889 0.019 Uiso calc 1 . .
    C C28 0.9920(2) 0.20916(18) 0.49494(17) 0.0195(5) Uani d 1 . .
    H H28A 1.068048 0.233262 0.488440 0.023 Uiso calc 1 . .
    H H28B 0.998713 0.162100 0.533841 0.023 Uiso calc 1 . .
    C C28A 0.9115(2) 0.16489(18) 0.39981(18) 0.0189(5) Uani d 1 . .
    N N29 0.91600(19) 0.07836(16) 0.34149(15) 0.0203(4) Uani d 1 . .
    C C29A 0.8285(2) 0.06166(18) 0.25696(18) 0.0202(5) Uani d 1 . .
    C C30 0.7991(3) -0.00993(19) 0.17547(19) 0.0258(5) Uani d 1 . .
    H H30 0.842140 -0.057612 0.167956 0.031 Uiso calc 1 . .
    C C31 0.7042(3) -0.0087(2) 0.1058(2) 0.0297(6) Uani d 1 . .
    H H31 0.680860 -0.057741 0.050328 0.036 Uiso calc 1 . .
    C C32 0.6421(3) 0.0627(2) 0.1148(2) 0.0315(6) Uani d 1 . .
    H H32 0.578057 0.061636 0.065332 0.038 Uiso calc 1 . .
    C C33 0.6727(2) 0.1349(2) 0.19475(19) 0.0261(5) Uani d 1 . .
    H H33 0.630632 0.183460 0.200856 0.031 Uiso calc 1 . .
    C C33A 0.7672(2) 0.13445(18) 0.26649(18) 0.0202(5) Uani d 1 . .
    C C33B 0.8223(2) 0.19868(18) 0.35581(17) 0.0188(5) Uani d 1 . .
    C C34 0.7948(2) 0.29292(18) 0.39186(17) 0.0172(4) Uani d 1 . .
    H H34 0.787515 0.327079 0.340034 0.021 Uiso calc 1 . .
    C C34A 0.8990(2) 0.34667(17) 0.47004(16) 0.0157(4) Uani d 1 . .
    H H34A 0.960130 0.362053 0.438874 0.019 Uiso calc 1 . .
    C C35 1.0035(2) 0.53027(17) 0.69079(16) 0.0170(4) Uani d 1 . .
    C C36 0.9290(2) 0.59036(19) 0.70616(17) 0.0213(5) Uani d 1 . .
    H H36 0.855650 0.578861 0.664305 0.026 Uiso calc 1 . .
    C C37 0.9630(2) 0.6671(2) 0.78305(18) 0.0240(5) Uani d 1 . .
    H H37 0.912493 0.707873 0.793924 0.029 Uiso calc 1 . .
    C C38 1.0705(2) 0.68407(19) 0.84388(17) 0.0211(5) Uani d 1 . .
    C C39 1.1455(2) 0.62533(19) 0.82786(17) 0.0204(5) Uani d 1 . .
    H H39 1.219376 0.637747 0.869066 0.025 Uiso calc 1 . .
    C C40 1.1119(2) 0.54866(19) 0.75158(18) 0.0192(5) Uani d 1 . .
    H H40 1.162940 0.508463 0.740621 0.023 Uiso calc 1 . .
    C C41 1.1164(2) 0.0884(2) 0.29294(19) 0.0230(5) Uani d 1 . .
    C C42 1.1868(2) 0.1739(2) 0.3408(2) 0.0252(5) Uani d 1 . .
    H H42 1.186170 0.201767 0.402835 0.030 Uiso calc 1 . .
    C C43 1.2587(2) 0.2183(2) 0.2964(2) 0.0277(6) Uani d 1 . .
    H H43 1.305753 0.277910 0.328102 0.033 Uiso calc 1 . .
    C C44 1.2629(2) 0.1770(2) 0.2064(2) 0.0319(6) Uani d 1 . .
    C C45 1.1895(3) 0.0917(3) 0.1590(2) 0.0365(7) Uani d 1 . .
    H H45 1.189889 0.063949 0.096786 0.044 Uiso calc 1 . .
    C C46 1.1158(3) 0.0466(2) 0.2013(2) 0.0321(6) Uani d 1 . .
    H H46 1.065884 -0.011500 0.168655 0.039 Uiso calc 1 . .
    C C47 1.3487(3) 0.2237(3) 0.1635(3) 0.0414(8) Uani d 1 . .
    H H47A 1.425207 0.223167 0.199541 0.062 Uiso calc 1 . .
    H H47B 1.340375 0.288878 0.164756 0.062 Uiso calc 1 . .
    H H47C 1.335981 0.189207 0.098423 0.062 Uiso calc 1 . .
    C C48 0.6826(2) 0.28292(18) 0.41848(18) 0.0189(5) Uani d 1 . .
    O O11 0.5545(4) 0.5639(4) 0.6475(3) 0.0417(11) Uani d 0.5 A -1
    H H11O 0.482501 0.543393 0.647764 0.063 Uiso d 0.5 A -1
    C C49 0.5758(5) 0.5140(7) 0.5644(3) 0.045(2) Uani d 0.5 A -1
    H H49A 0.591186 0.451957 0.573371 0.055 Uiso calc 0.5 A -1
    H H49B 0.644154 0.549660 0.553980 0.055 Uiso calc 0.5 A -1
    C C50 0.4768(5) 0.4993(6) 0.4780(3) 0.043(2) Uani d 0.5 A -1
    H H50A 0.487326 0.452873 0.426491 0.065 Uiso calc 0.5 A -1
    H H50B 0.473377 0.559117 0.459375 0.065 Uiso calc 0.5 A -1
    H H50C 0.406148 0.476269 0.492649 0.065 Uiso calc 0.5 A -1
loop_
    _atom_site_aniso_label
    _atom_site_aniso_U_11
    _atom_site_aniso_U_22
    _atom_site_aniso_U_33
    _atom_site_aniso_U_12
    _atom_site_aniso_U_13
    _atom_site_aniso_U_23
    I1 0.02824(10) 0.02330(10) 0.01369(9) 0.00995(7) 0.00207(6) -0.00291(6)
    S1 0.0247(3) 0.0202(3) 0.0135(3) 0.0097(2) 0.0067(2) 0.0036(2)
    O1 0.0178(8) 0.0213(9) 0.0212(8) 0.0018(7) 0.0078(7) -0.0013(7)
    O2 0.0382(11) 0.0208(9) 0.0231(9) 0.0113(8) 0.0149(8) 0.0075(7)
    O3 0.0306(10) 0.0277(9) 0.0136(8) 0.0134(8) 0.0067(7) 0.0047(7)
    O4 0.0247(9) 0.0214(9) 0.0140(8) 0.0069(7) -0.0015(7) -0.0005(7)
    O5 0.0239(9) 0.0180(8) 0.0153(8) 0.0092(7) -0.0003(7) 0.0010(6)
    C1 0.0150(10) 0.0186(11) 0.0162(11) 0.0070(9) 0.0022(8) 0.0004(9)
    N2 0.0152(9) 0.0168(9) 0.0153(9) 0.0044(7) 0.0032(7) -0.0002(7)
    C3 0.0207(11) 0.0148(11) 0.0176(11) 0.0059(9) 0.0064(9) 0.0011(9)
    C3A 0.0154(10) 0.0151(10) 0.0150(11) 0.0041(8) 0.0014(8) 0.0000(8)
    C4 0.0190(11) 0.0194(11) 0.0177(11) 0.0051(9) 0.0059(9) 0.0012(9)
    C4A 0.0165(10) 0.0194(11) 0.0105(10) 0.0080(9) 0.0020(8) -0.0003(8)
    N5 0.0199(10) 0.0176(10) 0.0134(9) 0.0073(8) 0.0043(7) -0.0004(7)
    C5A 0.0139(10) 0.0181(11) 0.0145(10) 0.0063(8) -0.0018(8) -0.0011(9)
    C6 0.0202(12) 0.0279(13) 0.0157(11) 0.0091(10) -0.0001(9) -0.0009(10)
    C7 0.0233(12) 0.0199(12) 0.0197(12) 0.0083(10) -0.0030(10) -0.0068(9)
    C8 0.0205(12) 0.0200(12) 0.0245(13) 0.0051(9) -0.0007(10) -0.0020(10)
    C9 0.0175(11) 0.0217(12) 0.0184(11) 0.0049(9) 0.0003(9) 0.0004(9)
    C9A 0.0151(10) 0.0167(11) 0.0143(10) 0.0067(8) -0.0013(8) 0.0000(9)
    C9B 0.0148(10) 0.0180(11) 0.0117(10) 0.0070(8) 0.0007(8) 0.0005(8)
    C10 0.0128(10) 0.0164(10) 0.0143(10) 0.0045(8) 0.0017(8) 0.0006(8)
    C10A 0.0129(10) 0.0164(10) 0.0136(10) 0.0046(8) 0.0014(8) -0.0010(8)
    C11 0.0142(10) 0.0186(11) 0.0160(11) 0.0066(8) 0.0003(8) 0.0008(9)
    C12 0.0176(11) 0.0187(11) 0.0151(11) 0.0051(9) 0.0018(9) 0.0010(9)
    C13 0.0183(11) 0.0207(12) 0.0157(11) 0.0065(9) 0.0021(9) 0.0015(9)
    C14 0.0172(11) 0.0205(11) 0.0100(10) 0.0080(9) -0.0032(8) -0.0034(8)
    C15 0.0192(11) 0.0171(11) 0.0172(11) 0.0049(9) 0.0004(9) 0.0003(9)
    C16 0.0191(11) 0.0200(11) 0.0140(10) 0.0072(9) 0.0009(8) 0.0007(9)
    C17 0.0206(11) 0.0237(12) 0.0148(11) 0.0049(9) 0.0080(9) 0.0024(9)
    C18 0.0275(13) 0.0243(12) 0.0186(12) 0.0020(10) 0.0115(10) -0.0029(10)
    C19 0.0232(13) 0.0351(15) 0.0190(12) -0.0035(11) 0.0052(10) -0.0055(11)
    C20 0.0191(12) 0.0409(15) 0.0143(11) 0.0041(11) 0.0046(9) 0.0027(11)
    C21 0.0208(12) 0.0319(14) 0.0152(11) 0.0070(10) 0.0039(9) 0.0039(10)
    C22 0.0201(11) 0.0215(12) 0.0143(10) 0.0031(9) 0.0029(9) 0.0012(9)
    C23 0.0214(13) 0.063(2) 0.0212(13) 0.0082(14) 0.0004(11) 0.0044(14)
    C24 0.0138(10) 0.0183(11) 0.0165(11) 0.0052(8) 0.0042(8) 0.0028(9)
    I2 0.03386(11) 0.02806(11) 0.01843(10) 0.00133(7) 0.00502(7) -0.00585(7)
    S2 0.0219(3) 0.0174(3) 0.0221(3) 0.0065(2) 0.0062(2) 0.0012(2)
    O6 0.0238(9) 0.0233(9) 0.0166(8) 0.0103(7) -0.0030(7) 0.0036(7)
    O7 0.0278(9) 0.0237(9) 0.0243(9) 0.0118(8) 0.0076(8) 0.0058(7)
    O8 0.0321(10) 0.0179(9) 0.0352(11) 0.0066(8) 0.0099(9) -0.0018(8)
    O9 0.0160(9) 0.0547(14) 0.0266(10) 0.0077(9) 0.0007(8) 0.0158(10)
    O10 0.0145(8) 0.0477(12) 0.0194(9) 0.0086(8) 0.0046(7) 0.0069(8)
    C25 0.0162(10) 0.0220(12) 0.0127(10) 0.0048(9) 0.0016(8) 0.0038(9)
    N26 0.0165(9) 0.0199(10) 0.0142(9) 0.0081(8) 0.0006(7) 0.0022(8)
    C27 0.0149(10) 0.0206(11) 0.0154(11) 0.0071(9) 0.0008(8) 0.0019(9)
    C27A 0.0140(10) 0.0196(11) 0.0129(10) 0.0055(8) 0.0011(8) 0.0018(8)
    C28 0.0178(11) 0.0201(11) 0.0177(11) 0.0073(9) 0.0003(9) 0.0003(9)
    C28A 0.0186(11) 0.0193(11) 0.0181(11) 0.0043(9) 0.0048(9) 0.0023(9)
    N29 0.0200(10) 0.0199(10) 0.0190(10) 0.0037(8) 0.0049(8) 0.0002(8)
    C29A 0.0196(11) 0.0202(11) 0.0187(11) 0.0019(9) 0.0033(9) 0.0030(9)
    C30 0.0308(14) 0.0200(12) 0.0223(13) 0.0015(10) 0.0060(11) -0.0011(10)
    C31 0.0363(16) 0.0246(13) 0.0188(12) -0.0029(12) 0.0023(11) -0.0042(10)
    C32 0.0326(15) 0.0317(15) 0.0206(13) 0.0001(12) -0.0021(11) -0.0008(11)
    C33 0.0231(13) 0.0289(14) 0.0208(12) 0.0033(10) -0.0001(10) 0.0010(11)
    C33A 0.0190(11) 0.0213(12) 0.0169(11) 0.0019(9) 0.0031(9) 0.0001(9)
    C33B 0.0169(11) 0.0209(11) 0.0166(11) 0.0041(9) 0.0031(9) 0.0015(9)
    C34 0.0142(10) 0.0222(12) 0.0133(10) 0.0045(9) 0.0009(8) 0.0024(9)
    C34A 0.0156(10) 0.0183(11) 0.0125(10) 0.0042(8) 0.0029(8) 0.0026(8)
    C35 0.0177(11) 0.0197(11) 0.0115(10) 0.0044(9) 0.0007(8) 0.0021(9)
    C36 0.0194(11) 0.0264(12) 0.0152(11) 0.0101(10) -0.0014(9) 0.0012(10)
    C37 0.0273(13) 0.0261(13) 0.0181(12) 0.0137(10) 0.0023(10) 0.0020(10)
    C38 0.0252(12) 0.0232(12) 0.0105(10) 0.0043(10) 0.0009(9) -0.0012(9)
    C39 0.0171(11) 0.0258(12) 0.0155(11) 0.0035(9) 0.0003(9) 0.0032(9)
    C40 0.0161(11) 0.0249(12) 0.0176(11) 0.0073(9) 0.0032(9) 0.0063(10)
    C41 0.0199(12) 0.0267(13) 0.0244(13) 0.0075(10) 0.0071(10) 0.0068(10)
    C42 0.0225(12) 0.0271(13) 0.0285(13) 0.0112(10) 0.0077(11) 0.0061(11)
    C43 0.0196(12) 0.0273(13) 0.0385(15) 0.0095(10) 0.0052(11) 0.0127(12)
    C44 0.0218(13) 0.0466(17) 0.0351(15) 0.0145(12) 0.0066(11) 0.0236(14)
    C45 0.0276(14) 0.060(2) 0.0230(14) 0.0096(14) 0.0073(11) 0.0097(14)
    C46 0.0285(14) 0.0398(16) 0.0253(14) 0.0066(12) 0.0070(11) 0.0012(12)
    C47 0.0283(15) 0.066(2) 0.0407(18) 0.0131(15) 0.0105(13) 0.0328(18)
    C48 0.0156(11) 0.0228(12) 0.0173(11) 0.0056(9) 0.0030(9) 0.0028(9)
    O11 0.034(2) 0.048(3) 0.043(3) 0.014(2) 0.008(2) 0.009(2)
    C49 0.045(5) 0.055(5) 0.047(5) 0.018(5) 0.023(4) 0.016(5)
    C50 0.032(7) 0.044(4) 0.057(8) 0.003(6) 0.022(4) 0.011(7)
_geom_special_details
;
 All esds (except the esd in the dihedral angle between two l.s. planes)
 are estimated using the full covariance matrix.  The cell esds are taken
 into account individually in the estimation of esds in distances, angles
 and torsion angles; correlations between esds in cell parameters are only
 used when they are defined by crystal symmetry.  An approximate (isotropic)
 treatment of cell esds is used for estimating esds involving l.s. planes.
;
loop_
    _geom_bond_atom_site_label_1
    _geom_bond_atom_site_label_2
    _geom_bond_site_symmetry_2
    _geom_bond_distance
    _geom_bond_publ_flag
    I1 C14 . 2.094(2) ?
    S1 O2 . 1.4295(19) ?
    S1 O3 . 1.4321(19) ?
    S1 N5 . 1.674(2) ?
    S1 C17 . 1.755(3) ?
    O1 C1 . 1.226(3) ?
    O4 C24 . 1.211(3) ?
    O5 C24 . 1.328(3) ?
    O5 H5O . 0.85(4) ?
    C1 N2 . 1.366(3) ?
    C1 C10A . 1.506(3) ?
    N2 C11 . 1.415(3) ?
    N2 C3 . 1.489(3) ?
    C3 C3A . 1.534(3) ?
    C3 H3A . 0.9900 ?
    C3 H3B . 0.9900 ?
    C3A C10A . 1.523(3) ?
    C3A C4 . 1.528(3) ?
    C3A H3C . 1.0000 ?
    C4 C4A . 1.505(3) ?
    C4 H4A . 0.9900 ?
    C4 H4B . 0.9900 ?
    C4A C9B . 1.363(3) ?
    C4A N5 . 1.426(3) ?
    N5 C5A . 1.424(3) ?
    C5A C6 . 1.395(3) ?
    C5A C9A . 1.404(3) ?
    C6 C7 . 1.398(4) ?
    C6 H6 . 0.9500 ?
    C7 C8 . 1.404(4) ?
    C7 H7 . 0.9500 ?
    C8 C9 . 1.385(4) ?
    C8 H8 . 0.9500 ?
    C9 C9A . 1.396(4) ?
    C9 H9 . 0.9500 ?
    C9A C9B . 1.448(3) ?
    C9B C10 . 1.514(3) ?
    C10 C10A . 1.523(3) ?
    C10 C24 . 1.530(3) ?
    C10 H10 . 1.0000 ?
    C10A H10A . 1.0000 ?
    C11 C12 . 1.388(3) ?
    C11 C16 . 1.403(3) ?
    C12 C13 . 1.402(3) ?
    C12 H12 . 0.9500 ?
    C13 C14 . 1.387(4) ?
    C13 H13 . 0.9500 ?
    C14 C15 . 1.386(4) ?
    C15 C16 . 1.399(3) ?
    C15 H15 . 0.9500 ?
    C16 H16 . 0.9500 ?
    C17 C22 . 1.388(4) ?
    C17 C18 . 1.393(4) ?
    C18 C19 . 1.388(4) ?
    C18 H18 . 0.9500 ?
    C19 C20 . 1.401(4) ?
    C19 H19 . 0.9500 ?
    C20 C21 . 1.396(4) ?
    C20 C23 . 1.504(4) ?
    C21 C22 . 1.383(4) ?
    C21 H21 . 0.9500 ?
    C22 H22 . 0.9500 ?
    C23 H23A . 0.9800 ?
    C23 H23B . 0.9800 ?
    C23 H23C . 0.9800 ?
    I2 C38 . 2.091(3) ?
    S2 O7 . 1.424(2) ?
    S2 O8 . 1.433(2) ?
    S2 N29 . 1.673(2) ?
    S2 C41 . 1.761(3) ?
    O6 C25 . 1.233(3) ?
    O9 C48 . 1.205(3) ?
    O10 C48 . 1.320(3) ?
    O10 H10O . 0.78(5) ?
    C25 N26 . 1.359(3) ?
    C25 C34A . 1.505(3) ?
    N26 C35 . 1.419(3) ?
    N26 C27 . 1.485(3) ?
    C27 C27A . 1.527(3) ?
    C27 H27A . 0.9900 ?
    C27 H27B . 0.9900 ?
    C27A C28 . 1.525(3) ?
    C27A C34A . 1.534(3) ?
    C27A H27C . 1.0000 ?
    C28 C28A . 1.505(3) ?
    C28 H28A . 0.9900 ?
    C28 H28B . 0.9900 ?
    C28A C33B . 1.364(3) ?
    C28A N29 . 1.423(3) ?
    N29 C29A . 1.421(3) ?
    C29A C30 . 1.394(4) ?
    C29A C33A . 1.410(4) ?
    C30 C31 . 1.388(4) ?
    C30 H30 . 0.9500 ?
    C31 C32 . 1.400(5) ?
    C31 H31 . 0.9500 ?
    C32 C33 . 1.383(4) ?
    C32 H32 . 0.9500 ?
    C33 C33A . 1.400(4) ?
    C33 H33 . 0.9500 ?
    C33A C33B . 1.441(3) ?
    C33B C34 . 1.512(3) ?
    C34 C34A . 1.524(3) ?
    C34 C48 . 1.529(3) ?
    C34 H34 . 1.0000 ?
    C34A H34A . 1.0000 ?
    C35 C40 . 1.396(3) ?
    C35 C36 . 1.399(3) ?
    C36 C37 . 1.392(4) ?
    C36 H36 . 0.9500 ?
    C37 C38 . 1.389(4) ?
    C37 H37 . 0.9500 ?
    C38 C39 . 1.392(4) ?
    C39 C40 . 1.386(4) ?
    C39 H39 . 0.9500 ?
    C40 H40 . 0.9500 ?
    C41 C42 . 1.382(4) ?
    C41 C46 . 1.398(4) ?
    C42 C43 . 1.391(4) ?
    C42 H42 . 0.9500 ?
    C43 C44 . 1.393(5) ?
    C43 H43 . 0.9500 ?
    C44 C45 . 1.394(5) ?
    C44 C47 . 1.514(4) ?
    C45 C46 . 1.391(5) ?
    C45 H45 . 0.9500 ?
    C46 H46 . 0.9500 ?
    C47 H47A . 0.9800 ?
    C47 H47B . 0.9800 ?
    C47 H47C . 0.9800 ?
    O11 C49 . 1.428(3) ?
    O11 H11O . 0.9000 ?
    C49 C50 . 1.523(3) ?
    C49 H49A . 0.9900 ?
    C49 H49B . 0.9900 ?
    C50 H50A . 0.9800 ?
    C50 H50B . 0.9800 ?
    C50 H50C . 0.9800 ?
loop_
    _geom_angle_atom_site_label_1
    _geom_angle_atom_site_label_2
    _geom_angle_atom_site_label_3
    _geom_angle_site_symmetry_1
    _geom_angle_site_symmetry_3
    _geom_angle
    _geom_angle_publ_flag
    O2 S1 O3 . . 120.60(11) ?
    O2 S1 N5 . . 106.39(11) ?
    O3 S1 N5 . . 105.96(12) ?
    O2 S1 C17 . . 109.32(13) ?
    O3 S1 C17 . . 108.72(12) ?
    N5 S1 C17 . . 104.67(11) ?
    C24 O5 H5O . . 105(3) ?
    O1 C1 N2 . . 127.8(2) ?
    O1 C1 C10A . . 124.3(2) ?
    N2 C1 C10A . . 107.8(2) ?
    C1 N2 C11 . . 124.9(2) ?
    C1 N2 C3 . . 111.85(19) ?
    C11 N2 C3 . . 123.3(2) ?
    N2 C3 C3A . . 101.80(19) ?
    N2 C3 H3A . . 111.4 ?
    C3A C3 H3A . . 111.4 ?
    N2 C3 H3B . . 111.4 ?
    C3A C3 H3B . . 111.4 ?
    H3A C3 H3B . . 109.3 ?
    C10A C3A C4 . . 110.36(19) ?
    C10A C3A C3 . . 102.44(19) ?
    C4 C3A C3 . . 119.7(2) ?
    C10A C3A H3C . . 107.9 ?
    C4 C3A H3C . . 107.9 ?
    C3 C3A H3C . . 107.9 ?
    C4A C4 C3A . . 107.1(2) ?
    C4A C4 H4A . . 110.3 ?
    C3A C4 H4A . . 110.3 ?
    C4A C4 H4B . . 110.3 ?
    C3A C4 H4B . . 110.3 ?
    H4A C4 H4B . . 108.5 ?
    C9B C4A N5 . . 108.5(2) ?
    C9B C4A C4 . . 126.9(2) ?
    N5 C4A C4 . . 124.3(2) ?
    C5A N5 C4A . . 107.96(19) ?
    C5A N5 S1 . . 123.83(17) ?
    C4A N5 S1 . . 123.68(17) ?
    C6 C5A C9A . . 121.9(2) ?
    C6 C5A N5 . . 130.5(2) ?
    C9A C5A N5 . . 107.5(2) ?
    C5A C6 C7 . . 116.6(2) ?
    C5A C6 H6 . . 121.7 ?
    C7 C6 H6 . . 121.7 ?
    C6 C7 C8 . . 122.0(2) ?
    C6 C7 H7 . . 119.0 ?
    C8 C7 H7 . . 119.0 ?
    C9 C8 C7 . . 120.5(3) ?
    C9 C8 H8 . . 119.8 ?
    C7 C8 H8 . . 119.8 ?
    C8 C9 C9A . . 118.6(2) ?
    C8 C9 H9 . . 120.7 ?
    C9A C9 H9 . . 120.7 ?
    C9 C9A C5A . . 120.4(2) ?
    C9 C9A C9B . . 132.3(2) ?
    C5A C9A C9B . . 107.3(2) ?
    C4A C9B C9A . . 108.8(2) ?
    C4A C9B C10 . . 123.1(2) ?
    C9A C9B C10 . . 127.6(2) ?
    C9B C10 C10A . . 105.48(19) ?
    C9B C10 C24 . . 112.02(18) ?
    C10A C10 C24 . . 110.88(19) ?
    C9B C10 H10 . . 109.5 ?
    C10A C10 H10 . . 109.5 ?
    C24 C10 H10 . . 109.5 ?
    C1 C10A C3A . . 104.07(19) ?
    C1 C10A C10 . . 118.0(2) ?
    C3A C10A C10 . . 111.74(19) ?
    C1 C10A H10A . . 107.5 ?
    C3A C10A H10A . . 107.5 ?
    C10 C10A H10A . . 107.5 ?
    C12 C11 C16 . . 119.4(2) ?
    C12 C11 N2 . . 120.5(2) ?
    C16 C11 N2 . . 120.1(2) ?
    C11 C12 C13 . . 120.7(2) ?
    C11 C12 H12 . . 119.6 ?
    C13 C12 H12 . . 119.6 ?
    C14 C13 C12 . . 119.4(2) ?
    C14 C13 H13 . . 120.3 ?
    C12 C13 H13 . . 120.3 ?
    C15 C14 C13 . . 120.5(2) ?
    C15 C14 I1 . . 121.75(18) ?
    C13 C14 I1 . . 117.60(18) ?
    C14 C15 C16 . . 120.2(2) ?
    C14 C15 H15 . . 119.9 ?
    C16 C15 H15 . . 119.9 ?
    C15 C16 C11 . . 119.7(2) ?
    C15 C16 H16 . . 120.1 ?
    C11 C16 H16 . . 120.1 ?
    C22 C17 C18 . . 121.3(2) ?
    C22 C17 S1 . . 118.7(2) ?
    C18 C17 S1 . . 119.9(2) ?
    C19 C18 C17 . . 118.5(3) ?
    C19 C18 H18 . . 120.8 ?
    C17 C18 H18 . . 120.8 ?
    C18 C19 C20 . . 121.4(3) ?
    C18 C19 H19 . . 119.3 ?
    C20 C19 H19 . . 119.3 ?
    C21 C20 C19 . . 118.4(3) ?
    C21 C20 C23 . . 120.4(3) ?
    C19 C20 C23 . . 121.2(3) ?
    C22 C21 C20 . . 121.1(3) ?
    C22 C21 H21 . . 119.5 ?
    C20 C21 H21 . . 119.5 ?
    C21 C22 C17 . . 119.3(2) ?
    C21 C22 H22 . . 120.4 ?
    C17 C22 H22 . . 120.4 ?
    C20 C23 H23A . . 109.5 ?
    C20 C23 H23B . . 109.5 ?
    H23A C23 H23B . . 109.5 ?
    C20 C23 H23C . . 109.5 ?
    H23A C23 H23C . . 109.5 ?
    H23B C23 H23C . . 109.5 ?
    O4 C24 O5 . . 123.9(2) ?
    O4 C24 C10 . . 124.1(2) ?
    O5 C24 C10 . . 112.0(2) ?
    O7 S2 O8 . . 120.30(13) ?
    O7 S2 N29 . . 106.29(11) ?
    O8 S2 N29 . . 105.63(12) ?
    O7 S2 C41 . . 108.47(13) ?
    O8 S2 C41 . . 109.40(13) ?
    N29 S2 C41 . . 105.79(12) ?
    C48 O10 H10O . . 109(3) ?
    O6 C25 N26 . . 125.5(2) ?
    O6 C25 C34A . . 126.9(2) ?
    N26 C25 C34A . . 107.6(2) ?
    C25 N26 C35 . . 126.0(2) ?
    C25 N26 C27 . . 111.6(2) ?
    C35 N26 C27 . . 121.86(19) ?
    N26 C27 C27A . . 101.99(18) ?
    N26 C27 H27A . . 111.4 ?
    C27A C27 H27A . . 111.4 ?
    N26 C27 H27B . . 111.4 ?
    C27A C27 H27B . . 111.4 ?
    H27A C27 H27B . . 109.2 ?
    C28 C27A C27 . . 116.95(19) ?
    C28 C27A C34A . . 111.18(19) ?
    C27 C27A C34A . . 100.81(19) ?
    C28 C27A H27C . . 109.2 ?
    C27 C27A H27C . . 109.2 ?
    C34A C27A H27C . . 109.2 ?
    C28A C28 C27A . . 107.44(19) ?
    C28A C28 H28A . . 110.2 ?
    C27A C28 H28A . . 110.2 ?
    C28A C28 H28B . . 110.2 ?
    C27A C28 H28B . . 110.2 ?
    H28A C28 H28B . . 108.5 ?
    C33B C28A N29 . . 108.7(2) ?
    C33B C28A C28 . . 126.7(2) ?
    N29 C28A C28 . . 124.6(2) ?
    C29A N29 C28A . . 107.8(2) ?
    C29A N29 S2 . . 123.48(18) ?
    C28A N29 S2 . . 124.75(18) ?
    C30 C29A C33A . . 121.3(2) ?
    C30 C29A N29 . . 131.3(2) ?
    C33A C29A N29 . . 107.4(2) ?
    C31 C30 C29A . . 117.3(3) ?
    C31 C30 H30 . . 121.4 ?
    C29A C30 H30 . . 121.4 ?
    C30 C31 C32 . . 121.9(3) ?
    C30 C31 H31 . . 119.0 ?
    C32 C31 H31 . . 119.0 ?
    C33 C32 C31 . . 120.8(3) ?
    C33 C32 H32 . . 119.6 ?
    C31 C32 H32 . . 119.6 ?
    C32 C33 C33A . . 118.3(3) ?
    C32 C33 H33 . . 120.9 ?
    C33A C33 H33 . . 120.9 ?
    C33 C33A C29A . . 120.4(2) ?
    C33 C33A C33B . . 132.2(3) ?
    C29A C33A C33B . . 107.3(2) ?
    C28A C33B C33A . . 108.6(2) ?
    C28A C33B C34 . . 124.7(2) ?
    C33A C33B C34 . . 126.4(2) ?
    C33B C34 C34A . . 105.51(19) ?
    C33B C34 C48 . . 112.4(2) ?
    C34A C34 C48 . . 115.9(2) ?
    C33B C34 H34 . . 107.5 ?
    C34A C34 H34 . . 107.5 ?
    C48 C34 H34 . . 107.5 ?
    C25 C34A C34 . . 119.7(2) ?
    C25 C34A C27A . . 102.91(18) ?
    C34 C34A C27A . . 114.4(2) ?
    C25 C34A H34A . . 106.3 ?
    C34 C34A H34A . . 106.3 ?
    C27A C34A H34A . . 106.3 ?
    C40 C35 C36 . . 119.8(2) ?
    C40 C35 N26 . . 118.8(2) ?
    C36 C35 N26 . . 121.4(2) ?
    C37 C36 C35 . . 119.7(2) ?
    C37 C36 H36 . . 120.1 ?
    C35 C36 H36 . . 120.1 ?
    C38 C37 C36 . . 120.0(2) ?
    C38 C37 H37 . . 120.0 ?
    C36 C37 H37 . . 120.0 ?
    C37 C38 C39 . . 120.4(2) ?
    C37 C38 I2 . . 120.04(19) ?
    C39 C38 I2 . . 119.56(19) ?
    C40 C39 C38 . . 119.8(2) ?
    C40 C39 H39 . . 120.1 ?
    C38 C39 H39 . . 120.1 ?
    C39 C40 C35 . . 120.3(2) ?
    C39 C40 H40 . . 119.9 ?
    C35 C40 H40 . . 119.9 ?
    C42 C41 C46 . . 121.3(3) ?
    C42 C41 S2 . . 119.1(2) ?
    C46 C41 S2 . . 119.6(2) ?
    C41 C42 C43 . . 118.9(3) ?
    C41 C42 H42 . . 120.6 ?
    C43 C42 H42 . . 120.6 ?
    C42 C43 C44 . . 121.2(3) ?
    C42 C43 H43 . . 119.4 ?
    C44 C43 H43 . . 119.4 ?
    C43 C44 C45 . . 118.8(3) ?
    C43 C44 C47 . . 119.7(3) ?
    C45 C44 C47 . . 121.5(3) ?
    C46 C45 C44 . . 121.0(3) ?
    C46 C45 H45 . . 119.5 ?
    C44 C45 H45 . . 119.5 ?
    C45 C46 C41 . . 118.8(3) ?
    C45 C46 H46 . . 120.6 ?
    C41 C46 H46 . . 120.6 ?
    C44 C47 H47A . . 109.5 ?
    C44 C47 H47B . . 109.5 ?
    H47A C47 H47B . . 109.5 ?
    C44 C47 H47C . . 109.5 ?
    H47A C47 H47C . . 109.5 ?
    H47B C47 H47C . . 109.5 ?
    O9 C48 O10 . . 123.9(2) ?
    O9 C48 C34 . . 122.7(2) ?
    O10 C48 C34 . . 113.5(2) ?
    C49 O11 H11O . . 109.7 ?
    O11 C49 C50 . . 112.5(3) ?
    O11 C49 H49A . . 109.1 ?
    C50 C49 H49A . . 109.1 ?
    O11 C49 H49B . . 109.1 ?
    C50 C49 H49B . . 109.1 ?
    H49A C49 H49B . . 107.8 ?
    C49 C50 H50A . . 109.5 ?
    C49 C50 H50B . . 109.5 ?
    H50A C50 H50B . . 109.5 ?
    C49 C50 H50C . . 109.5 ?
    H50A C50 H50C . . 109.5 ?
    H50B C50 H50C . . 109.5 ?
loop_
    _geom_torsion_atom_site_label_1
    _geom_torsion_atom_site_label_2
    _geom_torsion_atom_site_label_3
    _geom_torsion_atom_site_label_4
    _geom_torsion_site_symmetry_1
    _geom_torsion_site_symmetry_2
    _geom_torsion_site_symmetry_3
    _geom_torsion_site_symmetry_4
    _geom_torsion
    _geom_torsion_publ_flag
    O1 C1 N2 C11 . . . . 5.3(4) ?
    C10A C1 N2 C11 . . . . -178.8(2) ?
    O1 C1 N2 C3 . . . . -173.0(2) ?
    C10A C1 N2 C3 . . . . 2.9(3) ?
    C1 N2 C3 C3A . . . . -23.2(2) ?
    C11 N2 C3 C3A . . . . 158.5(2) ?
    N2 C3 C3A C10A . . . . 33.0(2) ?
    N2 C3 C3A C4 . . . . 155.4(2) ?
    C10A C3A C4 C4A . . . . -43.7(2) ?
    C3 C3A C4 C4A . . . . -162.1(2) ?
    C3A C4 C4A C9B . . . . 10.2(3) ?
    C3A C4 C4A N5 . . . . -177.3(2) ?
    C9B C4A N5 C5A . . . . -1.6(3) ?
    C4 C4A N5 C5A . . . . -175.2(2) ?
    C9B C4A N5 S1 . . . . -158.37(17) ?
    C4 C4A N5 S1 . . . . 27.9(3) ?
    O2 S1 N5 C5A . . . . 164.11(19) ?
    O3 S1 N5 C5A . . . . 34.6(2) ?
    C17 S1 N5 C5A . . . . -80.2(2) ?
    O2 S1 N5 C4A . . . . -42.7(2) ?
    O3 S1 N5 C4A . . . . -172.16(18) ?
    C17 S1 N5 C4A . . . . 73.0(2) ?
    C4A N5 C5A C6 . . . . 177.9(2) ?
    S1 N5 C5A C6 . . . . -25.3(4) ?
    C4A N5 C5A C9A . . . . 1.6(2) ?
    S1 N5 C5A C9A . . . . 158.34(17) ?
    C9A C5A C6 C7 . . . . 0.4(4) ?
    N5 C5A C6 C7 . . . . -175.5(2) ?
    C5A C6 C7 C8 . . . . -0.2(4) ?
    C6 C7 C8 C9 . . . . -0.2(4) ?
    C7 C8 C9 C9A . . . . 0.3(4) ?
    C8 C9 C9A C5A . . . . 0.0(3) ?
    C8 C9 C9A C9B . . . . 176.6(2) ?
    C6 C5A C9A C9 . . . . -0.3(3) ?
    N5 C5A C9A C9 . . . . 176.4(2) ?
    C6 C5A C9A C9B . . . . -177.7(2) ?
    N5 C5A C9A C9B . . . . -1.0(2) ?
    N5 C4A C9B C9A . . . . 0.9(3) ?
    C4 C4A C9B C9A . . . . 174.4(2) ?
    N5 C4A C9B C10 . . . . -171.2(2) ?
    C4 C4A C9B C10 . . . . 2.3(4) ?
    C9 C9A C9B C4A . . . . -176.9(2) ?
    C5A C9A C9B C4A . . . . 0.0(3) ?
    C9 C9A C9B C10 . . . . -5.2(4) ?
    C5A C9A C9B C10 . . . . 171.7(2) ?
    C4A C9B C10 C10A . . . . 18.9(3) ?
    C9A C9B C10 C10A . . . . -151.7(2) ?
    C4A C9B C10 C24 . . . . -101.9(3) ?
    C9A C9B C10 C24 . . . . 87.5(3) ?
    O1 C1 C10A C3A . . . . -165.0(2) ?
    N2 C1 C10A C3A . . . . 18.9(2) ?
    O1 C1 C10A C10 . . . . -40.5(3) ?
    N2 C1 C10A C10 . . . . 143.4(2) ?
    C4 C3A C10A C1 . . . . -160.65(19) ?
    C3 C3A C10A C1 . . . . -32.1(2) ?
    C4 C3A C10A C10 . . . . 71.0(2) ?
    C3 C3A C10A C10 . . . . -160.51(19) ?
    C9B C10 C10A C1 . . . . -174.16(19) ?
    C24 C10 C10A C1 . . . . -52.7(3) ?
    C9B C10 C10A C3A . . . . -53.6(2) ?
    C24 C10 C10A C3A . . . . 67.9(2) ?
    C1 N2 C11 C12 . . . . 20.6(3) ?
    C3 N2 C11 C12 . . . . -161.3(2) ?
    C1 N2 C11 C16 . . . . -161.4(2) ?
    C3 N2 C11 C16 . . . . 16.8(3) ?
    C16 C11 C12 C13 . . . . -0.9(4) ?
    N2 C11 C12 C13 . . . . 177.2(2) ?
    C11 C12 C13 C14 . . . . -0.7(4) ?
    C12 C13 C14 C15 . . . . 1.3(4) ?
    C12 C13 C14 I1 . . . . -174.40(17) ?
    C13 C14 C15 C16 . . . . -0.4(4) ?
    I1 C14 C15 C16 . . . . 175.14(18) ?
    C14 C15 C16 C11 . . . . -1.2(4) ?
    C12 C11 C16 C15 . . . . 1.8(3) ?
    N2 C11 C16 C15 . . . . -176.3(2) ?
    O2 S1 C17 C22 . . . . -169.95(19) ?
    O3 S1 C17 C22 . . . . -36.5(2) ?
    N5 S1 C17 C22 . . . . 76.4(2) ?
    O2 S1 C17 C18 . . . . 9.5(2) ?
    O3 S1 C17 C18 . . . . 143.0(2) ?
    N5 S1 C17 C18 . . . . -104.1(2) ?
    C22 C17 C18 C19 . . . . 0.6(4) ?
    S1 C17 C18 C19 . . . . -178.9(2) ?
    C17 C18 C19 C20 . . . . 0.9(4) ?
    C18 C19 C20 C21 . . . . -1.6(4) ?
    C18 C19 C20 C23 . . . . 179.5(3) ?
    C19 C20 C21 C22 . . . . 0.8(4) ?
    C23 C20 C21 C22 . . . . 179.8(3) ?
    C20 C21 C22 C17 . . . . 0.6(4) ?
    C18 C17 C22 C21 . . . . -1.3(4) ?
    S1 C17 C22 C21 . . . . 178.16(19) ?
    C9B C10 C24 O4 . . . . 124.7(3) ?
    C10A C10 C24 O4 . . . . 7.2(3) ?
    C9B C10 C24 O5 . . . . -54.7(3) ?
    C10A C10 C24 O5 . . . . -172.29(19) ?
    O6 C25 N26 C35 . . . . -5.6(4) ?
    C34A C25 N26 C35 . . . . 170.8(2) ?
    O6 C25 N26 C27 . . . . -177.1(2) ?
    C34A C25 N26 C27 . . . . -0.7(3) ?
    C25 N26 C27 C27A . . . . -23.1(3) ?
    C35 N26 C27 C27A . . . . 165.0(2) ?
    N26 C27 C27A C28 . . . . 156.6(2) ?
    N26 C27 C27A C34A . . . . 36.0(2) ?
    C27 C27A C28 C28A . . . . -157.2(2) ?
    C34A C27A C28 C28A . . . . -42.2(3) ?
    C27A C28 C28A C33B . . . . 9.4(4) ?
    C27A C28 C28A N29 . . . . -169.4(2) ?
    C33B C28A N29 C29A . . . . 2.7(3) ?
    C28 C28A N29 C29A . . . . -178.4(2) ?
    C33B C28A N29 S2 . . . . 160.67(19) ?
    C28 C28A N29 S2 . . . . -20.4(4) ?
    O7 S2 N29 C29A . . . . -170.7(2) ?
    O8 S2 N29 C29A . . . . -41.9(2) ?
    C41 S2 N29 C29A . . . . 74.1(2) ?
    O7 S2 N29 C28A . . . . 34.6(2) ?
    O8 S2 N29 C28A . . . . 163.4(2) ?
    C41 S2 N29 C28A . . . . -80.6(2) ?
    C28A N29 C29A C30 . . . . 176.8(3) ?
    S2 N29 C29A C30 . . . . 18.4(4) ?
    C28A N29 C29A C33A . . . . -3.6(3) ?
    S2 N29 C29A C33A . . . . -161.97(18) ?
    C33A C29A C30 C31 . . . . -2.5(4) ?
    N29 C29A C30 C31 . . . . 177.0(3) ?
    C29A C30 C31 C32 . . . . 2.0(4) ?
    C30 C31 C32 C33 . . . . -0.6(5) ?
    C31 C32 C33 C33A . . . . -0.2(5) ?
    C32 C33 C33A C29A . . . . -0.4(4) ?
    C32 C33 C33A C33B . . . . 178.3(3) ?
    C30 C29A C33A C33 . . . . 1.8(4) ?
    N29 C29A C33A C33 . . . . -177.8(2) ?
    C30 C29A C33A C33B . . . . -177.2(2) ?
    N29 C29A C33A C33B . . . . 3.2(3) ?
    N29 C28A C33B C33A . . . . -0.7(3) ?
    C28 C28A C33B C33A . . . . -179.6(2) ?
    N29 C28A C33B C34 . . . . -175.0(2) ?
    C28 C28A C33B C34 . . . . 6.1(4) ?
    C33 C33A C33B C28A . . . . 179.6(3) ?
    C29A C33A C33B C28A . . . . -1.6(3) ?
    C33 C33A C33B C34 . . . . -6.2(5) ?
    C29A C33A C33B C34 . . . . 172.6(2) ?
    C28A C33B C34 C34A . . . . 12.7(3) ?
    C33A C33B C34 C34A . . . . -160.7(2) ?
    C28A C33B C34 C48 . . . . -114.6(3) ?
    C33A C33B C34 C48 . . . . 72.1(3) ?
    O6 C25 C34A C34 . . . . -31.2(4) ?
    N26 C25 C34A C34 . . . . 152.5(2) ?
    O6 C25 C34A C27A . . . . -159.5(2) ?
    N26 C25 C34A C27A . . . . 24.2(2) ?
    C33B C34 C34A C25 . . . . -170.2(2) ?
    C48 C34 C34A C25 . . . . -45.1(3) ?
    C33B C34 C34A C27A . . . . -47.4(3) ?
    C48 C34 C34A C27A . . . . 77.7(3) ?
    C28 C27A C34A C25 . . . . -161.5(2) ?
    C27 C27A C34A C25 . . . . -36.9(2) ?
    C28 C27A C34A C34 . . . . 67.0(3) ?
    C27 C27A C34A C34 . . . . -168.4(2) ?
    C25 N26 C35 C40 . . . . -151.0(2) ?
    C27 N26 C35 C40 . . . . 19.7(3) ?
    C25 N26 C35 C36 . . . . 31.4(4) ?
    C27 N26 C35 C36 . . . . -157.9(2) ?
    C40 C35 C36 C37 . . . . -1.2(4) ?
    N26 C35 C36 C37 . . . . 176.3(2) ?
    C35 C36 C37 C38 . . . . 0.3(4) ?
    C36 C37 C38 C39 . . . . 0.8(4) ?
    C36 C37 C38 I2 . . . . -176.9(2) ?
    C37 C38 C39 C40 . . . . -1.0(4) ?
    I2 C38 C39 C40 . . . . 176.72(19) ?
    C38 C39 C40 C35 . . . . 0.1(4) ?
    C36 C35 C40 C39 . . . . 1.0(4) ?
    N26 C35 C40 C39 . . . . -176.6(2) ?
    O7 S2 C41 C42 . . . . -31.2(2) ?
    O8 S2 C41 C42 . . . . -164.2(2) ?
    N29 S2 C41 C42 . . . . 82.5(2) ?
    O7 S2 C41 C46 . . . . 146.3(2) ?
    O8 S2 C41 C46 . . . . 13.3(3) ?
    N29 S2 C41 C46 . . . . -100.0(2) ?
    C46 C41 C42 C43 . . . . -0.4(4) ?
    S2 C41 C42 C43 . . . . 177.1(2) ?
    C41 C42 C43 C44 . . . . -1.8(4) ?
    C42 C43 C44 C45 . . . . 3.1(4) ?
    C42 C43 C44 C47 . . . . -175.2(3) ?
    C43 C44 C45 C46 . . . . -2.1(5) ?
    C47 C44 C45 C46 . . . . 176.1(3) ?
    C44 C45 C46 C41 . . . . 0.0(5) ?
    C42 C41 C46 C45 . . . . 1.3(4) ?
    S2 C41 C46 C45 . . . . -176.1(2) ?
    C33B C34 C48 O9 . . . . -92.4(3) ?
    C34A C34 C48 O9 . . . . 146.2(3) ?
    C33B C34 C48 O10 . . . . 86.9(3) ?
    C34A C34 C48 O10 . . . . -34.6(3) ?
loop_
    _geom_hbond_atom_site_label_D
    _geom_hbond_atom_site_label_H
    _geom_hbond_atom_site_label_A
    _geom_hbond_site_symmetry_A
    _geom_hbond_distance_DH
    _geom_hbond_distance_HA
    _geom_hbond_distance_DA
    _geom_hbond_angle_DHA
    _geom_hbond_publ_flag
    O5 H5O O6 . 0.85(4) 1.80(4) 2.640(2) 174(4) yes
    C3A H3C O4 . 1.00 2.44 3.066(3) 119.8 yes
    C6 H6 O3 . 0.95 2.32 2.913(4) 120.3 yes
    C12 H12 O1 . 0.95 2.23 2.838(3) 120.8 yes
    C18 H18 O8 1_565 0.95 2.45 3.298(3) 147.9 yes
    O10 H10O O1 2_666 0.78(5) 1.87(5) 2.623(3) 163(5) yes
    C27A H27C O10 . 1.00 2.35 3.011(3) 122.6 yes
    C30 H30 O8 . 0.95 2.40 2.980(4) 119.1 yes
    C36 H36 O6 . 0.95 2.35 2.895(3) 115.7 yes
    O11 H11O O5 2_666 0.90 2.12 3.024(6) 176.9 yes
    C27 H27A Cg8 1_655 0.99 2.87 3.729(3) 145 yes
    C37 H37 Cg12 2_766 0.95 2.93 3.776(3) 148 yes
    C39 H39 Cg6 1_655 0.95 2.70 3.526(3) 145 yes
_shelx_space_group_comment
;
The symmetry employed for this shelxl refinement is uniquely defined
by the following loop, which should always be used as a source of
symmetry information in preference to the above space-group names.
They are only intended as comments.
;
_shelx_estimated_absorpt_T_min     0.208
_shelx_estimated_absorpt_T_max     0.441
_shelx_hkl_file
;
   0   0   1 574.730 44.8695   7
   0   0   2 84.4261 16.4374  12
   0   0   2 67.0564 17.6163   9
   0   0   2 57.9682 20.0306   7
   0   0   3 10.6900 17.2661  12
   0   0   3-3.45587 24.1558   9
   0   0   4 1036.18 86.8012  12
   0   0   4 1018.58 96.0281   9
   0   0   5 24066.4 1356.77  12
   0   0   5 22047.4 1368.15   9
   0   0   6 18541.7 1119.60   9
   0   0   7 17810.3 1148.01  11
   0   0   7 17951.7 1097.01   9
   0   0   8 17121.1 1126.53  11
   0   0   9 5104.78 448.337  11
   0   0  10 86.6156 31.8541  16
   0   0  10 45.3913 64.7722  13
   0   0  11 334.150 70.3754  68
   0   0  11 384.930 89.3814  24
   0   0  11 263.956 63.1671  36
   0   0  11 344.075 62.2307  32
   0   0  11 273.788 72.2915  31
   0   0  11 319.868 70.4630  67
   0   0  11 385.402 85.8546  64
   0   0  11 282.195 73.9250  65
   0   0  11 309.669 60.2439  21
   0   0  11 251.705 61.8363  49
   0   0  11 168.410 69.4250  53
   0   0  11 367.735 76.4039  50
   0   0  11 338.934 68.4932  45
   0   0  11 292.000 55.9076  16
   0   0  11 520.119 134.924  13
   0   0  11 376.412 65.3129  37
   0   0  11 274.270 60.0941  42
   0   0  11 464.864 133.461  11
   0   0  12 11885.2 761.188  93
   0   0  12 12112.8 790.367  33
   0   0  12 11811.9 789.871  31
   0   0  12 12842.7 772.272  32
   0   0  12 12148.7 788.537  71
   0   0  12 12541.3 785.215  67
   0   0  12 13424.6 812.641  24
   0   0  12 13883.1 810.768  30
   0   0  12 11475.3 779.322  23
   0   0  12 12066.1 761.532  75
   0   0  12 12626.9 814.043  65
   0   0  12 12441.9 815.032  64
   0   0  12 12882.8 809.474  53
   0   0  12 12799.3 776.348  49
   0   0  12 12049.0 796.060  50
   0   0  12 13298.3 790.990  45
   0   0  12 12567.0 942.783  13
   0   0  12 12278.4 766.669  16
   0   0  12 12473.7 944.325  11
   0   0  12 12354.8 771.339  37
   0   0  12 11692.1 765.457  42
   0   0  12 12439.7 775.987  21
   0   0  13 22220.4 1237.79  81
   0   0  13 20743.1 1226.15  32
   0   0  13 20973.7 1252.32  31
   0   0  13 19716.6 1240.45  33
   0   0  13 19162.9 1237.24  71
   0   0  13 19125.2 1236.79  67
   0   0  13 21833.0 1263.89  30
   0   0  13 19085.0 1232.57  23
   0   0  13 20807.3 1260.89  24
   0   0  13 19967.9 1214.41  75
   0   0  13 22285.7 1282.84  64
   0   0  13 20804.4 1266.53  65
   0   0  13 21283.2 1266.30  53
   0   0  13 19768.1 1226.31  49
   0   0  13 20666.8 1252.75  50
   0   0  13 23030.6 1253.02  45
   0   0  13 20110.6 1418.45  13
   0   0  13 19866.4 1220.41  16
   0   0  13 20861.8 1229.13  37
   0   0  13 18141.7 1217.41  42
   0   0  13 20477.1 1230.85  21
   0   0  14 2819.87 233.226  70
   0   0  14 2808.15 244.614  67
   0   0  14 3226.11 265.748  30
   0   0  14 3349.15 267.051  24
   0   0  14 3218.06 257.651  50
   0   0  14 3160.03 248.933  45
   0   0  14 3362.28 240.639  37
   0   0  14 2696.10 227.983  42
   0   0  14 3114.68 255.084  31
   0   0  14 2827.28 240.952  33
   0   0  14 2912.31 231.939  32
   0   0  14 3014.19 261.899  53
   0   0  14 2996.49 236.676  21
   0   0  14 3386.66 244.428  81
   0   0  14 2889.49 259.417  65
   0   0  14 3044.60 272.368  64
   0   0  15 411.775 87.9649  65
   0   0  15 417.522 87.5691  53
   0   0  15 353.782 66.8691  37
   0   0  15 368.336 63.5501  32
   0   0  15 396.406 73.1285  45
   0   0  15 403.957 67.0109  21
   0   0  15 339.681 80.0565  30
   0   0  15 326.271 77.6518  24
   0   0  15 310.581 60.9729  81
   0   0  16 42.4292 28.6110  32
   0   0  16 25.3428 36.9302  37
   0   0  16 29.7982 48.7478  30
   0   0  16 24.6409 28.2003  81
   0   0  16 79.1817 43.9298  45
   0  -1  16 2290.97 185.836  48
   0  -1  16 2070.11 165.416  32
   0  -1  16 2257.88 171.859  37
   0  -1  15 2456.60 196.558  21
   0  -1  15 2619.17 222.859  50
   0  -1  15 2754.46 219.714  48
   0  -1  15 2559.71 199.668  81
   0  -1  15 2692.57 202.862  37
   0  -1  15 2173.70 193.932  42
   0  -1  15 2493.24 198.037  32
   0  -1  15 2938.96 233.485  30
   0  -1  15 2426.14 219.828  24
   0  -1  15 2464.99 226.441  65
   0  -1  15 2671.40 217.489  67
   0  -1  14 260.404 76.7986  67
   0  -1  14 216.218 83.0886  64
   0  -1  14 190.002 77.7052  65
   0  -1  14 158.851 67.8621  30
   0  -1  14 170.817 69.2380  24
   0  -1  14 142.968 62.4254  23
   0  -1  14 205.118 54.2170  21
   0  -1  14 265.892 66.9655  49
   0  -1  14 194.215 75.7150  53
   0  -1  14 345.665 83.9131  50
   0  -1  14 194.214 63.1880  48
   0  -1  14 300.164 63.1959  81
   0  -1  14 316.728 57.0095  75
   0  -1  14 186.441 60.0659  32
   0  -1  14 267.376 72.9388  31
   0  -1  14 239.935 75.3968  33
   0  -1  14 161.605 56.7356  42
   0  -1  14 186.120 58.5289  37
   0  -1  13 6711.17 498.827  71
   0  -1  13 7778.12 508.233  67
   0  -1  13 7507.73 523.797  24
   0  -1  13 7052.46 501.921  23
   0  -1  13 7934.97 524.606  30
   0  -1  13 7521.42 483.964  75
   0  -1  13 7665.06 535.137  65
   0  -1  13 7350.27 526.240  53
   0  -1  13 7807.67 514.828  48
   0  -1  13 7744.29 525.654  50
   0  -1  13 7493.06 493.096  49
   0  -1  13 7093.71 485.932  42
   0  -1  13 7457.33 491.476  37
   0  -1  13 6979.88 652.189  13
   0  -1  13 7545.62 488.375  16
   0  -1  13 7477.20 514.216  33
   0  -1  13 7258.59 515.285  31
   0  -1  13 7834.18 492.994  32
   0  -1  13 7473.15 491.504  21
   0  -1  12 465.088 70.5276  75
   0  -1  12 561.240 90.4214  71
   0  -1  12 460.085 92.2361  30
   0  -1  12 520.724 101.124  24
   0  -1  12 425.148 94.9538  83
   0  -1  12 535.009 91.3057  67
   0  -1  12 602.622 106.765  65
   0  -1  12 310.798 61.9641  21
   0  -1  12 356.176 72.6316  19
   0  -1  12 476.927 85.8501  23
   0  -1  12 327.884 82.5052  50
   0  -1  12 424.580 97.2198  53
   0  -1  12 428.444 75.3042  49
   0  -1  12 554.776 90.3634  48
   0  -1  12 559.980 159.182  13
   0  -1  12 445.641 70.5070  16
   0  -1  12 348.541 83.1689  33
   0  -1  12 404.860 86.5343  31
   0  -1  12 538.956 79.5579  32
   0  -1  12 300.366 76.8481  36
   0  -1  12 403.548 71.3874  42
   0  -1  12 500.352 75.7069  37
   0  -1  11-21.9921 50.8369  65
   0  -1  11-7.89424 38.1971  67
   0  -1  11-13.3538 33.6835  42
   0  -1  11 6.75197 31.9538  37
   0  -1  11 30.1476 41.8026  50
   0  -1  11 109.276 47.0612  49
   0  -1  11 31.5327 51.9490  53
   0  -1  11 8.51855 36.4639  48
   0  -1  11 32.9314 51.9436  83
   0  -1  11 21.1465 65.7539  24
   0  -1  11-9.69960 42.6556  30
   0  -1  11 54.5389 82.5299  11
   0  -1  11 18.4799 45.6684  31
   0  -1  11-13.5626 44.3385  32
   0  -1  11 7.56022 39.6341  36
   0  -1  11 26.9953 26.3749  16
   0  -1  11 25.1340 67.0858  13
   0  -1  11 18.8625 31.7197  69
   0  -1  10 7426.44 464.334  16
   0  -1  10 8082.55 599.800  13
   0  -1   9 27187.9 1614.18  16
   0  -1   9 28260.9 1733.87  13
   0  -1   9 27845.0 1682.95   9
   0  -1   8 81.8517 45.6990   7
   0  -1   8 31.6626 55.3696  13
   0  -1   8 11.5771 40.5201   9
   0  -1   7 327.302 75.5724   7
   0  -1   7 436.499 93.6200  13
   0  -1   7 322.738 72.5366   9
   0  -1   6 9524.09 625.165  13
   0  -1   6 9112.68 603.269   9
   0  -1   6 9313.28 609.608   7
   0  -1   5 8470.49 496.123  12
   0  -1   5 8938.44 560.886  14
   0  -1   5 8061.09 547.076  13
   0  -1   5 8040.06 535.550   7
   0  -1   5 7885.22 533.593   9
   0  -1   4 22209.8 1232.77  14
   0  -1   4 21230.5 1223.87  13
   0  -1   4 22702.2 1178.91  12
   0  -1   4 19406.5 1164.06   2
   0  -1   4 21731.1 1214.76   7
   0  -1   4 20517.6 1213.72   9
   0  -1   3 2523.73 189.707  14
   0  -1   3 2614.23 151.407  12
   0  -1   3 2264.17 179.317  13
   0  -1   3 2286.37 172.633   7
   0  -1   3 2307.22 177.923   9
   0   1  -3 2373.62 151.919  10
   0  -1   2 23216.9 1429.46  13
   0  -1   2 27040.5 1438.03  14
   0  -1   2 24418.9 1414.31   1
   0  -1   2 24351.0 1414.01   3
   0  -1   2 25115.8 1427.50   7
   0   1  -2 24988.0 1416.84  10
   0   1  -1 11802.0 633.536  10
   0  -1   1 10206.2 628.716   7
   0  -1   0 1351.48 88.7164   1
   0  -1   0 1289.03 87.8836   3
   0  -1  -1 413.815 35.7274   3
   0  -1  -1 360.116 34.4516   1
   0   1   1 384.209 33.9425  10
   0   1   2 11756.9 661.054  12
   0   1   2 10637.6 661.500  13
   0  -1  -2 11282.6 642.543   3
   0  -1  -2 11398.7 642.977   1
   0   1   2 11052.8 655.546   7
   0   1   2 10480.4 640.010  10
   0   1   3 8094.44 495.419   7
   0   1   3 7608.68 467.032   8
   0   1   3 8166.66 464.761  10
   0   1   3 7141.77 519.279  11
   0   1   3 8959.45 497.071  12
   0   1   4 28536.6 1493.24  11
   0   1   4 27501.4 1444.61   7
   0   1   4 28112.9 1459.83  13
   0   1   4 29187.9 1437.61  12
   0   1   5 4343.49 315.894   7
   0   1   5 4375.82 350.230  11
   0   1   5 4598.13 304.084  12
   0   1   5 4261.28 326.601  13
   0   1   6 2555.73 246.850  11
   0   1   6 2369.78 209.855   7
   0   1   6 2384.08 223.565  13
   0   1   7 2859.67 247.161   7
   0   1   7 2593.61 256.083  13
   0   1   7 2734.83 278.511  11
   0   1   8 31913.4 1925.91   7
   0   1   8 30805.4 1959.87  11
   0   1   8 32008.4 1947.05  13
   0   1   9 11649.6 824.903  11
   0   1   9 10866.4 803.740  13
   0   1  10 149.278 83.6720  11
   0   1  11 3820.26 317.711  83
   0   1  11 3894.81 280.578  32
   0   1  11 3647.87 289.657  31
   0   1  11 3741.94 289.223  33
   0   1  11 3538.29 268.948  75
   0   1  11 3937.38 300.041  71
   0   1  11 3908.95 290.476  23
   0   1  11 4110.19 310.035  65
   0   1  11 3748.76 310.272  64
   0   1  11 3488.57 279.843  21
   0   1  11 3760.73 292.613  48
   0   1  11 3634.99 291.537  50
   0   1  11 3856.02 305.681  53
   0   1  11 3700.51 282.639  49
   0   1  11 3747.27 287.960  45
   0   1  11 4173.84 283.337  37
   0   1  11 3594.01 276.307  42
   0   1  11 4228.87 281.881  16
   0   1  11 4221.84 418.212  11
   0   1  11 3644.44 273.316  93
   0   1  12 351.777 68.5973  81
   0   1  12 449.707 101.307  83
   0   1  12 402.816 79.6351  31
   0   1  12 346.279 75.8892  33
   0   1  12 399.707 70.5738  32
   0   1  12 383.569 124.144  11
   0   1  12 366.772 63.0428  75
   0   1  12 357.988 81.4757  71
   0   1  12 406.881 90.2806  24
   0   1  12 294.987 82.2777  65
   0   1  12 379.739 91.0571  64
   0   1  12 316.661 66.1507  21
   0   1  12 328.511 73.2836  23
   0   1  12 220.289 61.7676  49
   0   1  12 313.575 80.4813  53
   0   1  12 388.960 79.4782  50
   0   1  12 288.930 58.0250  44
   0   1  12 384.416 77.9663  48
   0   1  12 283.451 69.1015  45
   0   1  12 376.401 71.3772  37
   0   1  12 295.898 68.8793  42
   0   1  12 376.862 63.9717  16
   0   1  12 215.291 52.5510  93
   0   1  13 10367.4 664.447  93
   0   1  13 11266.3 682.532  81
   0   1  13 11093.7 706.786  65
   0   1  13 11362.3 720.507  64
   0   1  13 11473.7 710.677  30
   0   1  13 11386.1 707.726  24
   0   1  13 9242.95 669.502  23
   0   1  13 10588.0 685.803  71
   0   1  13 10998.1 706.565  53
   0   1  13 11892.2 703.909  48
   0   1  13 10125.5 684.131  50
   0   1  13 12273.3 697.920  45
   0   1  13 10899.6 668.316  44
   0   1  13 10499.8 664.503  16
   0   1  13 10894.7 680.018  21
   0   1  13 11016.3 690.631  31
   0   1  13 10732.3 680.840  33
   0   1  13 9916.55 667.162  32
   0   1  13 9063.71 660.891  42
   0   1  13 9814.23 667.424  37
   0   1  14 765.997 124.060  64
   0   1  14 683.436 110.441  65
   0   1  14 751.981 119.250  24
   0   1  14 847.354 128.639  30
   0   1  14 846.255 107.609  45
   0   1  14 790.117 110.805  48
   0   1  14 693.147 95.3686  37
   0   1  14 751.868 96.6129  32
   0   1  14 710.297 119.863  53
   0   1  14 704.338 95.5074  21
   0   1  14 748.168 97.9377  70
   0   1  14 786.140 101.231  81
   0   1  15 25.2570 45.7900  48
   0   1  15 14.8742 40.4628  45
   0   1  15 12.1945 35.4035  37
   0   1  15 54.0891 36.9448  32
   0   1  15 67.1292 36.5353  21
   0   1  15 42.7800 51.1112  24
   0   1  15 81.8669 54.3330  30
   0   1  15 61.3730 60.0283  53
   0   1  15 19.7208 40.9387  81
   0   1  16 2314.70 181.181  81
   0   1  16 2598.41 192.310  45
   0   1  16 2675.69 205.009  30
   0   1  16 2486.81 196.444  48
   0   1  16 2474.91 183.944  21
   0  -2  17 828.946 86.1475  45
   0  -2  16 392.880 76.9783  67
   0  -2  16 348.968 62.6306  45
   0  -2  16 382.698 69.8605  48
   0  -2  16 256.853 51.2494  32
   0  -2  16 270.638 58.4156  42
   0  -2  15 8612.76 540.452  67
   0  -2  15 7758.42 542.610  30
   0  -2  15 8222.65 519.932  32
   0  -2  15 7801.51 536.654  33
   0  -2  15 8946.05 555.680  31
   0  -2  15 8163.70 539.473  48
   0  -2  15 7828.40 520.299  49
   0  -2  15 9000.58 560.642  50
   0  -2  15 8943.87 536.897  45
   0  -2  15 7664.71 517.229  42
   0  -2  15 7596.85 513.764  81
   0  -2  15 7926.24 555.929  65
   0  -2  14 10183.9 662.270  67
   0  -2  14 9039.22 654.601  23
   0  -2  14 9848.71 676.532  24
   0  -2  14 9884.64 675.526  30
   0  -2  14 10585.1 643.395  75
   0  -2  14 10309.7 648.195  32
   0  -2  14 10218.6 679.172  31
   0  -2  14 10449.6 675.606  33
   0  -2  14 11082.5 699.269  65
   0  -2  14 10079.3 686.168  53
   0  -2  14 10240.7 668.021  48
   0  -2  14 10112.3 651.258  49
   0  -2  14 10358.6 685.875  50
   0  -2  14 11297.4 668.271  45
   0  -2  14 10232.8 647.506  42
   0  -2  14 10737.3 650.372  81
   0  -2  14 10307.7 644.905  21
   0  -2  13 4650.55 335.574  67
   0  -2  13 4023.93 329.094  71
   0  -2  13 4760.92 351.414  30
   0  -2  13 4392.05 336.496  23
   0  -2  13 4301.33 352.528  24
   0  -2  13 4574.73 317.676  75
   0  -2  13 4235.16 360.250  65
   0  -2  13 4424.29 357.070  53
   0  -2  13 4725.58 358.792  50
   0  -2  13 4621.80 339.729  48
   0  -2  13 4571.43 325.241  49
   0  -2  13 4413.27 332.678  45
   0  -2  13 4120.21 329.825  46
   0  -2  13 4477.01 319.996  42
   0  -2  13 4338.09 326.409  36
   0  -2  13 4855.89 354.639  33
   0  -2  13 5215.38 328.972  32
   0  -2  13 4506.04 348.250  31
   0  -2  13 4622.22 333.109  19
   0  -2  13 4532.33 317.961  21
   0  -2  12 3484.06 291.594  83
   0  -2  12 4044.32 263.468  32
   0  -2  12 3552.52 266.662  36
   0  -2  12 3523.40 282.863  33
   0  -2  12 3204.48 277.861  31
   0  -2  12 2949.00 264.677  71
   0  -2  12 3347.82 264.776  67
   0  -2  12 3538.18 273.086  68
   0  -2  12 3147.97 247.135  69
   0  -2  12 3317.56 286.617  24
   0  -2  12 3548.05 281.725  30
   0  -2  12 3110.10 268.387  23
   0  -2  12 3601.31 255.489  75
   0  -2  12 3813.12 305.324  65
   0  -2  12 3286.58 291.933  64
   0  -2  12 2995.50 282.414  53
   0  -2  12 3680.18 265.267  49
   0  -2  12 3362.83 269.441  48
   0  -2  12 3568.52 289.867  50
   0  -2  12 3718.08 276.452  46
   0  -2  12 3424.81 264.565  45
   0  -2  12 3961.62 405.720  13
   0  -2  12 3162.74 249.599  16
   0  -2  12 3485.82 255.176  42
   0  -2  12 3239.18 249.436  21
   0  -2  12 3108.33 262.284  19
   0  -2  11 4366.34 340.188  67
   0  -2  11 4946.84 350.814  68
   0  -2  11 4896.97 333.164  69
   0  -2  11 5081.37 374.705  65
   0  -2  11 4828.52 371.418  64
   0  -2  11 4548.71 363.573  53
   0  -2  11 4740.02 346.243  48
   0  -2  11 4724.10 362.925  50
   0  -2  11 5496.15 349.586  49
   0  -2  11 5398.53 349.875  45
   0  -2  11 4904.54 337.486  16
   0  -2  11 5133.18 467.246  13
   0  -2  11 4994.52 337.965  42
   0  -2  11 4772.34 343.154  36
   0  -2  11 4473.99 353.377  31
   0  -2  11 4960.24 367.690  83
   0  -2  11 5048.24 374.536  24
   0  -2  11 4721.31 360.428  30
   0  -2  10 4012.21 361.959   9
   0  -2  10 4161.69 397.046  13
   0  -2  10 4328.04 296.800  16
   0  -2   9 39290.9 2391.48   9
   0  -2   9 41016.6 2433.07  13
   0  -2   9 39663.9 2313.19  16
   0  -2   8 13368.4 887.930   9
   0  -2   8 14060.8 916.536  13
   0  -2   7 91.7236 53.8064   9
   0  -2   7 187.448 64.0262  13
   0  -2   7 236.084 61.7712   7
   0  -2   6 40.6136 9.57265   2
   0  -2   6 69.4089 43.6419   9
   0  -2   6-9.99064 33.4800  11
   0  -2   6 18.4771 29.5323   7
   0  -2   6 33.4668 42.1498  13
   0  -2   6-23.5166 44.4227  14
   0  -2   5 904.306 102.922  11
   0  -2   5 968.887 115.095  13
   0  -2   5 816.643 59.8013  12
   0  -2   5 1035.21 120.601  14
   0  -2   5 1087.86 108.131   7
   0  -2   5 992.103 113.598   9
   0  -2   4 2039.49 164.986  11
   0  -2   4 2154.44 182.326  14
   0  -2   4 2173.06 131.218  12
   0  -2   4 2006.19 175.034  13
   0   2  -4 2148.60 149.800  10
   0  -2   4 1968.49 175.983   9
   0  -2   4 2157.01 169.167   7
   0  -2   3 8218.76 494.615  14
   0  -2   3 6833.10 479.914  13
   0  -2   3 7866.12 466.481   3
   0  -2   3 7757.88 466.646   1
   0   2  -3 8116.93 473.566  10
   0  -2   3 7738.40 479.032   7
   0  -2   2 23377.9 1347.74  14
   0  -2   2 23840.2 1341.82   3
   0  -2   2 23501.1 1341.86   1
   0  -2   2 21730.7 1337.28   7
   0   2  -2 23604.6 1345.95  10
   0   2  -1 5592.23 342.565  10
   0  -2   1 5345.27 347.109   9
   0  -2   0 4497.23 287.739   3
   0  -2   0 4654.59 288.943   1
   0  -2   0 4613.52 286.855   9
   0  -2  -1 25653.2 1437.93   3
   0  -2  -1 25085.6 1437.77   1
   0   2   1 23784.4 1434.23  10
   0   2   2 3798.53 264.689  13
   0   2   2 3824.77 270.857  12
   0  -2  -2 4224.06 257.606   1
   0  -2  -2 4246.06 257.012   3
   0   2   2 3754.23 251.194  10
   0   2   3 26434.3 1538.16  13
   0   2   3 28310.7 1540.72  12
   0   2   3 25439.9 1524.44   7
   0   2   3 25389.3 1506.04  10
   0   2   4 61613.5 3287.55  12
   0   2   4 57297.4 3294.21  13
   0   2   4 58218.9 3280.74   7
   0   2   4 53718.1 3243.71   8
   0   2   4 59094.5 3336.67  11
   0  -2  -5 39980.2 2399.65   2
   0   2   5 52464.5 2508.19  13
   0   2   5 40315.6 2399.43   4
   0   2   5 52155.4 2485.09   7
   0   2   5 56024.4 2573.76  11
   0   2   5 47374.3 2416.68   8
   0   2   6 1782.40 194.847  13
   0   2   6 1813.33 178.338   7
   0   2   6 2188.76 234.016  11
   0   2   7 75.5715 50.9232  13
   0   2   7 131.671 73.7359  11
   0   2   7 125.530 54.0597   7
   0   2   8 742.590 135.653  13
   0   2   8 607.763 117.012   7
   0   2   8 956.919 162.394  11
   0   2   9 4792.60 415.110  13
   0   2   9 3782.95 396.039  11
   0   2  10 1090.38 136.037  83
   0   2  10 870.437 174.772  11
   0   2  10 958.592 110.451  21
   0   2  10 919.877 113.717  48
   0   2  10 944.154 113.421  49
   0   2  10 993.505 113.639  45
   0   2  10 1089.86 188.853  13
   0   2  10 1076.97 115.182  32
   0   2  10 1041.54 113.021  37
   0   2  10 1002.87 111.305  42
   0   2  11 8535.89 544.455  71
   0   2  11 7169.17 516.913  23
   0   2  11 8137.02 518.671  32
   0   2  11 7625.49 522.224  31
   0   2  11 8063.63 522.512  81
   0   2  11 8348.20 562.194  83
   0   2  11 7652.70 547.035  64
   0   2  11 7967.43 541.770  65
   0   2  11 7495.23 521.191  21
   0   2  11 8934.84 553.865  53
   0   2  11 8146.22 535.486  48
   0   2  11 8202.17 527.581  45
   0   2  11 8085.89 518.270  37
   0   2  11 6889.48 508.517  42
   0   2  11 8681.58 681.764  13
   0   2  11 7360.35 654.005  11
   0   2  11 7699.37 513.223  93
   0   2  12 3183.99 247.411  93
   0   2  12 3288.94 269.166  71
   0   2  12 3241.01 254.640  23
   0   2  12 2945.43 244.348  32
   0   2  12 3168.23 257.411  31
   0   2  12 3627.04 261.377  81
   0   2  12 3486.98 294.864  83
   0   2  12 3184.59 280.154  64
   0   2  12 3296.14 274.408  65
   0   2  12 3701.63 283.212  53
   0   2  12 3726.70 277.250  48
   0   2  12 3460.06 263.466  45
   0   2  12 3368.01 252.879  44
   0   2  12 3137.36 241.869  16
   0   2  12 3143.25 377.444  13
   0   2  12 2851.63 361.103  11
   0   2  12 3282.45 259.486  21
   0   2  12 2475.33 236.568  42
   0   2  12 2924.81 244.337  37
   0   2  13 385.044 75.7570  81
   0   2  13 483.891 100.440  64
   0   2  13 341.801 83.6636  65
   0   2  13 281.646 81.5402  30
   0   2  13 438.880 100.025  24
   0   2  13 328.450 77.1704  71
   0   2  13 304.792 72.6236  21
   0   2  13 495.111 97.6062  53
   0   2  13 393.542 81.0027  48
   0   2  13 407.585 77.1958  45
   0   2  13 319.310 63.0742  44
   0   2  13 410.133 72.5451  37
   0   2  13 348.353 72.5732  32
   0   2  13 368.258 61.8482  16
   0   2  13 440.146 73.7094  93
   0   2  14 41.6541 44.3034  32
   0   2  14 32.4980 41.8020  21
   0   2  14-9.72256 53.7292  53
   0   2  14-8.28528 41.8014  45
   0   2  14 47.7040 52.7251  48
   0   2  14 47.8498 40.8071  37
   0   2  14-16.3402 36.8712  70
   0   2  14-20.5346 51.7966  30
   0   2  14 29.1461 61.2133  24
   0   2  14 85.3278 68.0572  64
   0   2  14 23.3777 40.0950  81
   0   2  14 25.8368 35.7022  93
   0   2  15 870.490 95.2271  70
   0   2  15 776.076 92.2124  21
   0   2  15 757.570 104.760  30
   0   2  15 797.837 103.853  24
   0   2  15 691.435 101.244  53
   0   2  15 624.392 86.0731  81
   0   2  15 836.448 97.3933  45
   0   2  15 716.684 98.1832  48
   0   2  16 3625.41 257.232  21
   0   2  16 3932.82 273.097  30
   0   2  16 3758.05 267.087  24
   0   2  16 4084.07 272.112  48
   0  -3  17 63.8250 32.7210  45
   0  -3  16 3719.49 274.786  42
   0  -3  16 4411.45 288.912  45
   0  -3  16 3818.66 271.107  32
   0  -3  16 4358.95 295.005  48
   0  -3  16 4182.35 293.858  67
   0  -3  15-31.7337 51.2783  42
   0  -3  15 34.8260 38.4734  75
   0  -3  15 54.0826 45.8132  49
   0  -3  15 32.8193 65.3351  50
   0  -3  15 76.1995 55.2514  33
   0  -3  15 93.0148 40.6134  32
   0  -3  15 60.6716 58.6499  31
   0  -3  15-8.08884 60.5649  67
   0  -3  15 60.6903 44.6906  45
   0  -3  15 50.7317 42.7176  48
   0  -3  14 400.906 87.1104  67
   0  -3  14 715.612 124.908  64
   0  -3  14 381.096 96.5684  65
   0  -3  14 613.890 90.2836  49
   0  -3  14 338.145 88.9387  50
   0  -3  14 435.981 85.2404  46
   0  -3  14 578.054 87.8294  45
   0  -3  14 534.032 88.6590  48
   0  -3  14 420.254 75.0248  42
   0  -3  14 505.983 78.1575  75
   0  -3  14 522.395 92.5439  23
   0  -3  14 572.774 90.6306  19
   0  -3  14 440.397 97.5367  30
   0  -3  14 536.738 78.5859  32
   0  -3  14 608.667 92.5251  36
   0  -3  14 588.888 103.490  33
   0  -3  14 362.680 88.2744  31
   0  -3  13 5526.39 424.455  64
   0  -3  13 5761.18 426.859  65
   0  -3  13 5268.71 404.043  30
   0  -3  13 5063.87 391.153  23
   0  -3  13 5106.18 408.724  24
   0  -3  13 5420.63 415.588  50
   0  -3  13 6050.76 389.138  49
   0  -3  13 5232.88 388.170  48
   0  -3  13 5833.01 390.043  45
   0  -3  13 5450.97 398.179  46
   0  -3  13 5436.93 376.836  42
   0  -3  13 5566.87 376.547  75
   0  -3  13 5033.72 386.746  19
   0  -3  13 5859.54 376.938  69
   0  -3  13 5484.20 389.707  67
   0  -3  13 4654.47 383.618  71
   0  -3  13 6036.16 401.364  68
   0  -3  13 6366.80 384.785  32
   0  -3  13 5730.73 388.358  36
   0  -3  13 5278.50 406.401  31
   0  -3  13 5328.87 406.433  33
   0  -3  12 24.7546 57.2200  65
   0  -3  12 123.930 73.9635  64
   0  -3  12-42.0021 59.3213  67
   0  -3  12-46.3385 79.2627  24
   0  -3  12-10.7571 52.0447  30
   0  -3  12 20.7896 32.0386  75
   0  -3  12 35.4834 47.3547  19
   0  -3  12 9.63195 48.5849  23
   0  -3  12 11.7326 55.5160  50
   0  -3  12 34.9326 43.1616  48
   0  -3  12-70.0288 51.4613  46
   0  -3  12-8.08882 35.5707  45
   0  -3  12-43.9055 49.5212  33
   0  -3  12 31.3917 56.8467  31
   0  -3  12-24.4888 55.2415  36
   0  -3  12 70.4315 38.2642  32
   0  -3  12 28.5887 38.8293  37
   0  -3  12 7.08403 46.8634  42
   0  -3  12 18.8064 44.4946  71
   0  -3  12 17.9716 40.5412  68
   0  -3  12 61.4187 43.5421  69
   0  -3  11 5308.48 444.220   9
   0  -3  11 5285.66 345.878  37
   0  -3  11 5491.76 351.465  42
   0  -3  11 5106.86 379.451  50
   0  -3  11 4884.21 348.631  45
   0  -3  11 4972.69 369.688  31
   0  -3  11 4731.48 367.137  33
   0  -3  11 4679.10 352.028  36
   0  -3  11 4311.84 372.015  24
   0  -3  11 5242.09 349.898  16
   0  -3  11 5017.99 467.608  13
   0  -3  11 5293.24 346.812  69
   0  -3  11 5267.05 359.944  68
   0  -3  11 5220.00 383.159  64
   0  -3  11 4898.35 355.449  67
   0  -3  11 4814.22 378.997  65
   0  -3  10 698.573 86.7039  16
   0  -3  10 623.444 140.548  13
   0  -3  10 602.096 128.102   9
   0  -3   9 3105.57 203.480  15
   0  -3   9 2470.33 208.002  16
   0  -3   9 2473.69 281.110  13
   0  -3   9 2927.71 283.761   9
   0  -3   8 261.983 83.5162  13
   0  -3   8 217.739 46.1005  16
   0  -3   8 189.319 71.5399   9
   0  -3   7 307.758 79.3794  13
   0  -3   7 212.922 72.4827  14
   0  -3   7 193.052 65.8909   9
   0  -3   7 189.231 25.7747   2
   0  -3   6 33618.9 2041.60  13
   0  -3   6 36307.1 2051.76  14
   0  -3   6 32714.5 2039.72   9
   0  -3   5 12131.8 732.701  14
   0  -3   5 10134.0 714.251  13
   0   3  -5 12072.2 687.763  10
   0  -3   5 10355.8 720.469   9
   0  -3   4 1448.50 148.790  13
   0  -3   4 1880.17 163.752  14
   0   3  -4 1883.92 147.939  10
   0  -3   4 1845.78 138.061   3
   0  -3   4 1913.17 139.330   1
   0  -3   3 3473.43 244.568  14
   0   3  -3 3448.61 240.253  10
   0  -3   3 3458.23 232.378   3
   0  -3   3 3227.16 231.102   1
   0  -3   2 1700.99 149.127   9
   0   3  -2 1830.74 144.632  10
   0  -3   2 1672.75 135.711   1
   0  -3   2 1593.35 133.795   3
   0  -3   1 10035.0 617.830   9
   0  -3   0 3986.90 270.176   9
   0  -3   0 4190.71 273.913   1
   0  -3   0 4041.45 271.815   3
   0   3   1 188.402 42.5139  10
   0  -3  -1 179.671 42.0405   1
   0  -3  -1 93.0346 35.9031   3
   0   3   2 5205.20 339.746   7
   0   3   2 5179.02 347.138  10
   0  -3  -2 5760.77 355.089   1
   0  -3  -2 5719.57 353.944   3
   0   3   3 1864.12 156.183  13
   0   3   3 1548.66 134.246   7
   0   3   3 1646.95 130.649  10
   0   3   4 3736.64 286.556  13
   0   3   4 3738.79 249.278  10
   0   3   4 3755.51 270.287   7
   0   3   4 3735.65 250.830   8
   0   3   5 7518.06 475.974  13
   0   3   5 6886.91 407.546   8
   0   3   5 7316.78 520.995  11
   0   3   5 7485.27 454.113   7
   0  -3  -5 5787.74 389.605   2
   0   3   6 10552.5 660.630   8
   0   3   6 11840.1 730.431   7
   0   3   6 11052.7 750.129  13
   0   3   7 6822.51 519.722   7
   0   3   7 7820.53 593.503  11
   0   3   7 7519.17 551.813  13
   0   3   8 6432.78 548.744  11
   0   3   8 6814.92 534.045  13
   0   3   9 736.751 161.922  11
   0   3   9 703.918 155.663  13
   0   3  10 2340.54 198.662  93
   0   3  10 2435.07 207.994  52
   0   3  10 2632.85 215.421  48
   0   3  10 2634.47 210.024  45
   0   3  10 2750.95 316.289  13
   0   3  10 2184.57 289.892  11
   0   3  10 2549.21 230.904  83
   0   3  10 2367.77 213.678  84
   0   3  10 2022.33 199.883  67
   0   3  10 2687.90 225.678  71
   0   3  10 2596.78 208.830  32
   0   3  10 2349.83 202.297  37
   0   3  10 2055.55 194.660  42
   0   3  10 2338.42 220.364  64
   0   3  11 13809.4 854.411  93
   0   3  11 14315.7 871.659  48
   0   3  11 14600.2 863.498  45
   0   3  11 12083.4 987.291  11
   0   3  11 15325.2 1038.64  13
   0   3  11 13953.0 858.495  81
   0   3  11 14398.5 899.942  83
   0   3  11 13297.0 861.493  67
   0   3  11 15040.6 883.176  71
   0   3  11 12484.3 847.811  32
   0   3  11 12401.9 846.570  37
   0   3  11 13986.0 880.923  64
   0   3  11 13836.2 870.752  65
   0   3  12 8722.98 574.775  93
   0   3  12 8882.92 593.284  71
   0   3  12 8067.87 568.295  32
   0   3  12 9163.47 622.935  83
   0   3  12 9429.83 584.535  81
   0   3  12 8232.04 583.844  65
   0   3  12 9127.42 604.421  64
   0   3  12 8759.98 595.021  53
   0   3  12 9015.92 594.341  48
   0   3  12 9004.66 583.500  45
   0   3  12 8982.79 577.560  44
   0   3  12 8740.22 723.637  11
   0   3  12 9065.23 745.761  13
   0   3  12 8963.84 564.703  16
   0   3  12 8170.14 569.432  37
   0   3  12 9489.43 590.591  21
   0   3  13 6607.66 428.071  81
   0   3  13 5924.12 439.279  64
   0   3  13 7218.06 456.681  24
   0   3  13 6305.56 431.417  71
   0   3  13 6445.61 439.901  53
   0   3  13 6150.36 434.506  48
   0   3  13 6530.89 427.040  45
   0   3  13 6008.58 416.545  44
   0   3  13 5584.82 408.186  37
   0   3  13 5027.09 404.265  32
   0   3  13 6290.60 417.373  93
   0   3  13 6352.18 428.892  21
   0   3  14-17.6113 51.7972  53
   0   3  14-45.0490 49.7831  48
   0   3  14-22.8109 46.6583  45
   0   3  14-26.0952 41.6234  93
   0   3  14 8.10646 39.2197  70
   0   3  14 36.4034 53.5337  24
   0   3  14 75.0967 57.6019  64
   0   3  14 24.0947 38.8574  21
   0   3  14 7.52016 41.5523  81
   0   3  15 1381.85 130.964  81
   0   3  15 1489.63 142.921  24
   0   3  15 1701.64 148.367  48
   0   3  15 1481.88 135.205  21
   0   3  15 1353.85 130.266  70
   0   3  15 1482.56 138.830  53
   0   3  16 17.1210 24.8182  21
   0   3  16-14.0653 34.1162  24
   0   3  16 58.5490 37.2098  30
   0  -4  17 2947.49 201.124  67
   0  -4  17 2749.84 190.690  45
   0  -4  17 2489.49 184.364  37
   0  -4  17 2546.35 185.285  42
   0  -4  16 42.9184 35.5461  37
   0  -4  16 26.4291 43.0378  42
   0  -4  16-20.1813 66.8671  67
   0  -4  16 48.0009 37.3670  45
   0  -4  16 39.7575 33.4835  48
   0  -4  16 26.1180 58.9497  31
   0  -4  16 46.9257 30.3785  32
   0  -4  15 1099.48 121.550  42
   0  -4  15 1335.07 126.264  37
   0  -4  15 1120.38 116.374  32
   0  -4  15 1452.07 158.685  31
   0  -4  15 1269.79 133.194  48
   0  -4  15 1294.24 157.762  50
   0  -4  15 1358.20 139.157  67
   0  -4  15 1320.12 123.430  75
   0  -4  15 1393.71 132.668  45
   0  -4  14 17.0989 53.9142  67
   0  -4  14 24.8920 61.5556  50
   0  -4  14 91.1626 54.1230  46
   0  -4  14 63.8906 42.6987  45
   0  -4  14 34.8241 40.3183  48
   0  -4  14 50.3565 42.3834  37
   0  -4  14-7.00612 54.3412  42
   0  -4  14 61.0623 38.7918  32
   0  -4  14 40.4376 50.3504  36
   0  -4  14 79.0612 65.4961  33
   0  -4  14 27.6066 49.1801  19
   0  -4  14 20.6363 39.3275  75
   0  -4  14 59.8808 38.6317  69
   0  -4  14 53.6784 52.6794  68
   0  -4  13 52.2346 55.2595  67
   0  -4  13 259.772 91.0296  64
   0  -4  13 100.277 65.8862  30
   0  -4  13 84.1605 54.7804  36
   0  -4  13 71.2729 43.0688  32
   0  -4  13 81.6503 61.5142  33
   0  -4  13 79.8352 54.6320  23
   0  -4  13 151.847 60.1689  19
   0  -4  13 113.612 67.7221  50
   0  -4  13 172.365 65.5536  46
   0  -4  13 105.339 48.9708  48
   0  -4  13 106.051 47.7544  45
   0  -4  13 130.883 49.1223  42
   0  -4  13 131.824 48.3530  37
   0  -4  13 116.196 53.7603  75
   0  -4  13 128.467 55.9501  72
   0  -4  13 183.014 53.0927  69
   0  -4  13 218.499 61.9780  68
   0  -4  12 267.703 72.5418  19
   0  -4  12 245.126 68.7167  23
   0  -4  12 389.599 91.6759  53
   0  -4  12 216.908 56.7741  48
   0  -4  12 349.083 66.9602  45
   0  -4  12 350.796 80.0884  46
   0  -4  12 429.220 115.945   9
   0  -4  12 418.298 67.6246  37
   0  -4  12 240.983 60.2472  42
   0  -4  12 293.325 65.8311  68
   0  -4  12 365.561 77.7282  72
   0  -4  12 411.217 70.1663  69
   0  -4  12 259.076 70.8808  71
   0  -4  12 166.318 83.2227  24
   0  -4  12 292.995 84.6684  30
   0  -4  12 268.480 82.6824  64
   0  -4  12 304.324 75.5038  67
   0  -4  12 502.167 71.9074  32
   0  -4  12 336.525 75.1640  36
   0  -4  12 347.850 83.5603  33
   0  -4  11 13984.8 1104.33  53
   0  -4  11 19023.0 1220.80   9
   0  -4  11 19450.9 1089.52  37
   0  -4  11 20994.7 1103.33  42
   0  -4  11 18003.3 1092.83  45
   0  -4  11 17960.4 1117.87  46
   0  -4  11 19426.3 1109.07  36
   0  -4  11 19897.1 1094.23  32
   0  -4  11 17697.1 1118.40  33
   0  -4  11 19210.7 1095.35  69
   0  -4  11 19328.8 1104.02  68
   0  -4  11 16145.0 1120.50  30
   0  -4  11 14465.1 1112.65  24
   0  -4  11 18252.3 1103.91  67
   0  -4  11 16767.2 1119.41  64
   0  -4  11 18139.4 1107.98  19
   0  -4  10 25960.3 1839.49   9
   0  -4  10 30970.1 1741.12  15
   0  -4   9 1567.11 208.853   9
   0  -4   9 1731.02 152.135  16
   0  -4   9 1798.90 144.599  15
   0  -4   8 244.256 80.7615   9
   0  -4   8 93.1565 33.8404  16
   0  -4   8 169.073 72.6803  14
   0  -4   8 103.861 65.6904  13
   0  -4   7 7057.65 531.439  14
   0  -4   7 7122.80 533.334   9
   0  -4   7 7426.77 450.663   2
   0  -4   6 688.036 113.846   9
   0   4  -6 608.369 81.1488  10
   0  -4   6 494.898 98.6258  14
   0   4  -5 54533.7 2978.97  10
   0  -4   5 47214.8 2993.08  14
   0  -4   4 12990.3 812.240  14
   0   4  -4 13873.8 812.302  10
   0  -4   4 11788.4 821.404   9
   0  -4   4 13074.6 794.094   1
   0  -4   4 13230.8 793.844   3
   0  -4   3 7708.93 497.678  14
   0   4  -3 8387.50 516.263  10
   0  -4   3 7323.64 515.573   9
   0  -4   3 7756.56 496.414   3
   0  -4   3 7935.42 498.744   1
   0   4  -2 13220.6 795.848  10
   0  -4   2 12344.5 793.114   9
   0  -4   1 4423.52 308.834   9
   0  -4   1 4722.76 308.046   3
   0  -4   1 4096.43 301.377   1
   0  -4   0 1004.26 101.833   9
   0  -4   0 916.544 100.966   3
   0  -4   0 907.806 99.9689   1
   0   4   1 7040.52 464.839  10
   0  -4  -1 6874.73 454.120   9
   0   4   1 7322.30 433.144   7
   0  -4  -1 6937.69 466.742   1
   0  -4  -1 7961.11 473.239   3
   0   4   2 37605.9 2224.33  10
   0   4   2 37003.6 2203.59   7
   0  -4  -2 39273.2 2231.25   3
   0  -4  -2 39893.9 2232.70   1
   0   4   3 17667.8 1074.24  13
   0   4   3 17645.9 1051.92   7
   0   4   3 17554.2 1056.95  10
   0   4   4 8534.80 565.501  13
   0   4   4 8049.59 538.760   7
   0   4   4 8553.30 530.180  10
   0   4   5 185.930 64.5448  13
   0   4   5 165.669 36.9156   8
   0   4   5 195.261 53.1806   7
   0   4   6 5037.56 394.489  13
   0   4   6 5656.14 458.472  11
   0   4   6 4562.08 313.465   8
   0   4   6 4563.28 362.110   7
   0   4   7 14065.8 942.085  13
   0   4   7 12628.1 900.136   7
   0   4   8 45698.9 2799.83  13
   0   4   8 46407.5 2833.30  11
   0   4   9 1805.75 164.904  21
   0   4   9 1765.93 163.466  93
   0   4   9 1619.71 163.605  81
   0   4   9 2057.17 180.700  84
   0   4   9 1590.18 167.943  32
   0   4   9 1848.47 165.668  29
   0   4   9 2393.57 286.850  11
   0   4   9 2417.16 280.047  13
   0   4  10 435.445 86.4382  32
   0   4  10 920.126 178.180  11
   0   4  10 610.714 102.833  84
   0   4  10 676.139 118.731  83
   0   4  10 639.765 106.640  71
   0   4  10 642.119 96.8976  29
   0   4  10 497.307 96.6684  64
   0   4  10 645.430 96.4607  21
   0   4  10 766.550 103.009  52
   0   4  10 735.291 101.778  48
   0   4  10 623.038 92.6385  45
   0   4  10 507.098 90.0761  37
   0   4  10 461.699 135.848  13
   0   4  10 632.458 91.0072  93
   0   4  11 1328.42 151.248  32
   0   4  11 1494.53 243.265  11
   0   4  11 1803.40 181.506  71
   0   4  11 1537.92 164.545  29
   0   4  11 1731.18 195.359  83
   0   4  11 1588.80 173.128  64
   0   4  11 1871.78 174.735  48
   0   4  11 1822.89 168.476  45
   0   4  11 1349.00 152.550  37
   0   4  11 1553.38 250.417  13
   0   4  11 1869.06 170.619  93
   0   4  11 1742.51 169.350  21
   0   4  12 1705.07 168.646  48
   0   4  12 1536.40 167.553  53
   0   4  12 1630.46 156.149  44
   0   4  12 1603.56 156.321  45
   0   4  12 1648.59 158.137  93
   0   4  12 1549.84 141.592  16
   0   4  12 1755.17 173.500  71
   0   4  12 1291.52 144.944  32
   0   4  12 1509.66 166.565  64
   0   4  13 2913.20 225.924  44
   0   4  13 3010.33 229.639  45
   0   4  13 2543.45 220.109  93
   0   4  13 2689.04 229.171  71
   0   4  13 3088.86 251.634  24
   0   4  13 2875.84 241.005  64
   0   4  13 2846.78 238.155  48
   0   4  13 2610.73 231.789  53
   0   4  14 56.1870 44.6412  81
   0   4  14 132.055 55.5449  24
   0   4  14 113.372 49.3719  48
   0   4  14 118.281 50.0292  91
   0   4  14 108.429 41.6230  93
   0   4  14 117.312 48.9938  70
   0   4  14 99.6312 50.4535  53
   0   4  15 10786.2 669.721  48
   0   4  15 10724.9 666.315  21
   0   4  15 10879.3 667.518  70
   0   4  15 10906.9 670.090  24
   0   4  16 7097.60 436.601  21
   0  -5  18 84.4892 22.0960  37
   0  -5  17 209.774 43.8025  42
   0  -5  17 236.732 41.9103  37
   0  -5  17 346.360 59.0959  67
   0  -5  16 2070.28 171.578  45
   0  -5  16 2374.27 173.315  37
   0  -5  16 2201.53 172.376  42
   0  -5  16 2344.73 186.368  67
   0  -5  16 2197.48 169.835  75
   0  -5  15 3520.49 282.532  36
   0  -5  15 3962.17 275.135  32
   0  -5  15 4080.47 281.847  75
   0  -5  15 3946.99 297.654  19
   0  -5  15 3880.59 285.516  48
   0  -5  15 3998.24 281.333  42
   0  -5  15 3979.37 279.183  37
   0  -5  15 4012.56 285.097  45
   0  -5  15 4079.85 305.779  46
   0  -5  15 4094.57 294.019  67
   0  -5  15 3978.39 276.673  69
   0  -5  14 4616.02 299.015  32
   0  -5  14 4104.15 306.658  36
   0  -5  14 3724.69 324.091  33
   0  -5  14 3979.76 328.659  31
   0  -5  14 4023.37 325.390  46
   0  -5  14 4238.57 302.796  45
   0  -5  14 4126.82 299.508  75
   0  -5  14 4373.40 298.982  37
   0  -5  14 3973.32 296.702  42
   0  -5  14 3866.17 302.296  48
   0  -5  14 4238.02 320.076  19
   0  -5  14 4368.82 313.021  68
   0  -5  14 4214.38 309.909  67
   0  -5  14 4282.54 296.926  69
   0  -5  13 398.318 94.2297  46
   0  -5  13 177.820 52.8757  45
   0  -5  13 180.163 53.9454  48
   0  -5  13 251.739 62.5942  42
   0  -5  13 233.783 54.2052  37
   0  -5  13 405.736 89.8078  31
   0  -5  13 214.240 69.3814  36
   0  -5  13 236.197 55.4784  32
   0  -5  13 249.257 79.6564  33
   0  -5  13 233.729 68.9626  67
   0  -5  13 156.635 79.0489  65
   0  -5  13 383.306 73.7012  68
   0  -5  13 239.042 58.1727  69
   0  -5  13 221.995 67.3889  72
   0  -5  13 196.075 71.2092  19
   0  -5  12 5419.44 393.648  19
   0  -5  12 5696.82 419.028  50
   0  -5  12 5170.78 376.926  48
   0  -5  12 5532.42 407.755  46
   0  -5  12 5708.93 378.118  45
   0  -5  12 5906.85 373.759  37
   0  -5  12 5915.03 382.148  42
   0  -5  12 5965.07 376.122  32
   0  -5  12 5941.61 393.730  36
   0  -5  12 5355.16 404.439  33
   0  -5  12 5574.53 407.576  31
   0  -5  12 4888.13 406.485  65
   0  -5  12 5067.31 407.526  64
   0  -5  12 5607.98 390.183  67
   0  -5  12 4694.26 386.006  23
   0  -5  12 5230.42 380.786  68
   0  -5  12 5525.53 378.495  69
   0  -5  12 5181.51 394.279  72
   0  -5  12 4923.88 479.483   9
   0  -5  11 355.844 89.2002  50
   0  -5  11 423.178 66.5954  45
   0  -5  11 551.597 93.2147  46
   0  -5  11 475.994 125.277   9
   0  -5  11 304.960 77.3636  60
   0  -5  11 423.415 85.2405  67
   0  -5  11 332.942 83.9633  65
   0  -5  11 381.517 81.8777  64
   0  -5  11 408.978 70.1507  68
   0  -5  11 539.413 77.0673  69
   0  -5  11 267.390 72.1382  72
   0  -5  11 624.386 81.8596  42
   0  -5  11 308.784 72.9142  23
   0  -5  11 423.648 83.0583  19
   0  -5  11 309.780 78.5782  33
   0  -5  11 475.201 68.7650  32
   0  -5  10 4231.70 410.135   9
   0  -5  10 4656.62 316.004  15
   0  -5   9 1207.27 194.019   9
   0  -5   9 1740.77 141.514  15
   0  -5   8 803.262 143.284   9
   0  -5   8 824.507 86.2112  15
   0  -5   8 580.076 124.509  14
   0  -5   7 2113.41 237.630   9
   0  -5   7 2192.05 230.652  14
   0   5  -6 1349.73 139.026  10
   0  -5   6 1163.71 150.985  14
   0  -5   5 2797.32 269.501   9
   0   5  -5 3431.70 258.352  10
   0  -5   5 2959.29 256.386  14
   0  -5   4 117.025 57.9440   9
   0   5  -4 90.4908 46.6174  10
   0  -5   4 37.0643 25.0570   3
   0  -5   4 75.4824 35.0763   1
   0  -5   4 66.8989 39.7282  14
   0   5  -3 13727.6 830.775  10
   0  -5   3 12515.2 826.157   9
   0  -5   3 13146.7 808.538   1
   0  -5   3 12680.9 804.817   3
   0  -5   2 9666.03 646.074   9
   0   5  -2 10318.2 653.476  10
   0   5  -1 52454.9 3003.04  10
   0  -5   1 50766.8 2994.15   9
   0  -5   1 52257.2 2996.05   3
   0  -5   1 50337.2 2994.57   1
   0  -5   0 88.3886 41.7758   9
   0   5   0 68.8906 36.2841  10
   0  -5   0 118.848 39.6706   1
   0  -5   0 150.008 45.6434   3
   0  -5  -1 2947.74 229.076   9
   0   5   1 3080.05 199.450   7
   0   5   1 2953.63 239.374  10
   0  -5  -1 3284.67 248.569   3
   0  -5  -1 3259.00 248.602   1
   0   5   2 3482.46 247.017   7
   0   5   2 3723.85 278.662  10
   0  -5  -2 3536.70 257.756   9
   0  -5  -2 3945.07 285.552   3
   0  -5  -2 3930.63 286.634   1
   0   5   2 3956.50 277.576  13
   0   5   3 29687.3 1681.22  13
   0  -5  -3 26628.9 1634.11   9
   0   5   3 29638.1 1669.30  10
   0   5   3 27728.5 1646.37   7
   0   5   4 5809.02 424.228  13
   0   5   4 5622.31 394.106   7
   0   5   4 5840.16 395.929  10
   0   5   5 110.759 60.0318  13
   0   5   5 141.798 41.6700   8
   0   5   6 4856.48 399.366  13
   0   5   6 4608.69 323.210   8
   0   5   6 4550.58 438.826  11
   0   5   7 4469.62 404.146  13
   0   5   7 4582.36 447.506  11
   0   5   8 2145.49 274.748  13
   0   5   8 2754.24 322.552  11
   0   5   9 9.19503 39.3545  81
   0   5   9 22.3710 52.9262  83
   0   5   9-18.9065 46.7188  84
   0   5   9 20.7099 73.1221  85
   0   5   9 26.9813 66.6717  11
   0   5   9-7.96349 41.7436  29
   0   5   9 42.6851 38.5147  21
   0   5   9-8.81920 45.3649  52
   0   5   9 25.6734 33.4360  48
   0   5   9 17.9473 37.3248  45
   0   5   9-25.6641 68.4981  13
   0   5   9-8.39949 38.8300  93
   0   5   9 9.90683 46.8759  32
   0   5  10 5226.43 406.336  64
   0   5  10 6213.63 410.554  29
   0   5  10 4984.12 400.317  32
   0   5  10 5574.84 405.586  21
   0   5  10 5536.22 403.845  52
   0   5  10 6097.03 413.459  48
   0   5  10 5359.48 402.926  45
   0   5  10 5751.18 533.158  11
   0   5  10 6968.65 569.447  13
   0   5  10 6384.55 444.324  83
   0   5  10 5909.93 410.585  81
   0   5  10 5925.19 419.255  84
   0   5  10 5660.49 404.896  93
   0   5  10 6767.27 436.938  71
   0   5  11 6242.73 430.002  21
   0   5  11 5981.10 428.084  48
   0   5  11 6157.44 423.927  45
   0   5  11 5890.37 545.851  11
   0   5  11 6514.45 581.724  13
   0   5  11 6133.00 442.486  71
   0   5  11 6031.72 426.311  29
   0   5  11 5482.93 425.319  64
   0   5  11 6204.50 427.563  93
   0   5  11 6529.10 430.940  81
   0   5  11 5865.32 456.088  83
   0   5  12 20677.4 1238.21  53
   0   5  12 20785.9 1236.66  48
   0   5  12 20419.0 1228.28  44
   0   5  12 19642.5 1222.31  45
   0   5  12 19468.2 1225.40  81
   0   5  12 18699.2 1227.11  64
   0   5  12 21051.6 1233.19  93
   0   5  12 21144.8 1243.36  71
   0   5  12 20748.5 1236.94  21
   0   5  13-16.8672 45.0202  48
   0   5  13 51.8685 38.8425  44
   0   5  13-37.4626 57.4710  24
   0   5  13 36.2150 42.8407  70
   0   5  13 55.0958 49.5868  71
   0   5  13 16.3640 43.6771  53
   0   5  13-27.1767 43.8285  91
   0   5  13 15.4630 39.7714  93
   0   5  13-17.0212 38.3969  21
   0   5  14 34.7894 40.9663  21
   0   5  14 38.3677 42.4364  30
   0   5  14-7.18967 50.2808  24
   0   5  14 58.1519 38.8426  70
   0   5  14 13.4809 41.9537  48
   0   5  14 23.9758 35.8164  93
   0   5  14 55.4559 38.3430  91
   0   5  15 760.103 83.9490  70
   0   5  15 808.165 85.2978  24
   0  -6  18 212.523 29.8100  37
   0  -6  18 169.929 37.1469  63
   0  -6  17-3.70106 27.1833  42
   0  -6  17 17.8547 22.4993  37
   0  -6  17-4.53802 34.2598  67
   0  -6  16 1263.32 145.676  31
   0  -6  16 1396.41 130.955  67
   0  -6  16 1367.34 119.252  75
   0  -6  16 1400.95 120.478  42
   0  -6  16 1301.28 116.653  37
   0  -6  15 1054.37 127.745  19
   0  -6  15 1088.73 108.993  37
   0  -6  15 1014.97 109.779  42
   0  -6  15 1162.06 112.591  75
   0  -6  15 1046.74 132.610  46
   0  -6  15 1168.27 113.974  45
   0  -6  15 1207.55 150.778  50
   0  -6  15 1042.24 103.097  32
   0  -6  15 1059.82 119.304  36
   0  -6  15 1102.20 138.782  31
   0  -6  15 1139.73 123.798  67
   0  -6  15 978.561 105.732  69
   0  -6  14 8359.80 565.311  19
   0  -6  14 8622.31 591.885  50
   0  -6  14 8775.78 582.158  46
   0  -6  14 8123.44 540.102  45
   0  -6  14 8993.73 542.799  37
   0  -6  14 8757.70 546.119  42
   0  -6  14 7868.49 541.013  75
   0  -6  14 8730.04 542.293  69
   0  -6  14 8094.24 551.018  67
   0  -6  14 8731.82 554.411  68
   0  -6  14 8208.74 575.047  31
   0  -6  14 8458.92 536.678  32
   0  -6  14 8337.32 550.804  36
   0  -6  13 4170.46 316.614  48
   0  -6  13 4562.64 361.520  50
   0  -6  13 5010.36 362.991  46
   0  -6  13 4462.20 317.592  45
   0  -6  13 3636.81 409.716   9
   0  -6  13 4638.77 321.790  69
   0  -6  13 4336.22 323.923  68
   0  -6  13 4563.58 314.045  37
   0  -6  13 4783.80 325.304  42
   0  -6  13 4753.25 335.249  67
   0  -6  13 4181.95 335.250  19
   0  -6  13 4588.33 314.375  32
   0  -6  13 4518.20 354.570  33
   0  -6  13 4399.78 350.040  31
   0  -6  13 4406.05 330.320  36
   0  -6  12 4260.95 343.894  50
   0  -6  12 4184.76 336.029  46
   0  -6  12 4115.75 299.110  45
   0  -6  12 4104.54 421.335   9
   0  -6  12 4112.24 307.859  68
   0  -6  12 4199.15 325.495  72
   0  -6  12 3981.15 304.183  69
   0  -6  12 4913.00 316.009  42
   0  -6  12 3519.68 327.477  65
   0  -6  12 4212.36 318.698  67
   0  -6  12 4685.91 337.207  60
   0  -6  12 3994.00 320.902  19
   0  -6  12 4787.17 330.153  36
   0  -6  12 3957.83 327.711  31
   0  -6  12 4378.97 300.517  32
   0  -6  11 2982.17 338.137   9
   0  -6  11 2822.87 229.535  68
   0  -6  11 2875.87 248.767  72
   0  -6  11 3400.79 241.817  42
   0  -6  11 2767.95 256.247  65
   0  -6  11 2867.63 251.698  60
   0  -6  11 3051.42 262.579  62
   0  -6  11 3185.28 250.668  67
   0  -6  11 2987.90 263.943  50
   0  -6  11 3782.91 276.781  46
   0  -6  11 2922.09 226.256  45
   0  -6  10 189.509 80.7492   9
   0  -6  10 314.200 58.7885  15
   0  -6   9 2447.94 302.918   9
   0  -6   9 3197.26 228.992  15
   0  -6   8 98.9948 32.8581   2
   0  -6   8 222.120 86.7713   9
   0  -6   8 120.271 67.5755  14
   0  -6   8 188.117 42.2375  15
   0   6  -7 24352.9 1417.78  10
   0  -6   7 21279.8 1439.60  14
   0  -6   7 23365.7 1367.80  15
   0  -6   6 29117.8 1949.77   9
   0   6  -6 34773.0 1927.23  10
   0  -6   6 31382.7 1925.79  14
   0   6  -5 11697.3 733.955  10
   0  -6   5 10359.2 743.143   9
   0  -6   5 10698.4 712.984  14
   0  -6   4 112.988 46.0595   1
   0  -6   4 120.206 44.2786   3
   0   6  -4 190.312 65.6170  10
   0  -6   4 162.753 63.0677   9
   0  -6   4 79.0799 42.1296  14
   0   6  -3 1970.26 206.526  10
   0  -6   3 2096.34 209.692   9
   0  -6   3 2210.20 194.599   1
   0  -6   3 2217.80 195.053   3
   0  -6   2 31491.7 1938.38   9
   0   6  -2 33585.0 1954.72  10
   0  -6   1 26582.2 1670.28   9
   0  -6   1 29561.4 1679.05   3
   0  -6   1 27685.8 1675.48   1
   0   6   0 753.617 104.657  10
   0  -6   0 508.932 87.3412   9
   0  -6   0 881.948 109.702   3
   0  -6   0 718.724 101.904   1
   0  -6  -1 3268.44 259.894   9
   0   6   1 3334.90 277.882  10
   0  -6  -1 3796.65 288.425   1
   0  -6  -1 3769.70 287.064   3
   0   6   2 1870.72 171.381  10
   0   6   2 1487.71 125.159   7
   0  -6  -2 1378.75 136.855   9
   0   6   2 1563.93 152.861  13
   0   6   3 8863.14 584.805   7
   0   6   3 10231.6 625.873  10
   0   6   3 9200.93 621.558  13
   0   6   4 984.247 123.283  10
   0   6   4 1072.47 127.181   8
   0   6   4 1151.11 148.274  13
   0   6   5 287.757 61.4598   8
   0   6   5 292.545 80.8863  13
   0   6   6 17869.1 1119.99  11
   0   6   6 14138.7 936.154   8
   0   6   6 16357.3 1032.37  13
   0   6   7 49283.5 2859.40  11
   0   6   7 43309.8 2778.90  13
   0   6   8 1013.94 120.782  21
   0   6   8 1141.42 131.596  45
   0   6   8 1353.60 210.396  13
   0   6   8 1225.21 138.629  83
   0   6   8 1076.53 126.644  84
   0   6   8 1219.43 140.370  81
   0   6   8 1058.97 129.535  52
   0   6   8 1021.47 116.430  29
   0   6   8 1172.78 210.484  11
   0   6   8 977.731 118.474  93
   0   6   9 787.491 110.162  52
   0   6   9 752.924 167.671  13
   0   6   9 619.902 103.761  81
   0   6   9 612.714 102.800  84
   0   6   9 872.323 123.314  83
   0   6   9 761.459 108.348  45
   0   6   9 666.978 95.8236  48
   0   6   9 706.379 98.2634  29
   0   6   9 855.013 176.184  11
   0   6   9 670.714 100.748  21
   0   6  10 2299.46 207.491  45
   0   6  10 2424.07 207.851  29
   0   6  10 2459.39 214.170  81
   0   6  10 2461.82 220.687  84
   0   6  10 2296.67 226.665  83
   0   6  10 2387.32 209.669  21
   0   6  10 2106.55 198.906  52
   0   6  10 2483.18 208.493  48
   0   6  10 2024.96 283.782  11
   0   6  10 2099.36 298.354  13
   0   6  11 3029.83 254.813  91
   0   6  11 2610.73 227.375  93
   0   6  11 2769.81 243.903  71
   0   6  11 2390.19 219.139  48
   0   6  11 2634.62 226.408  29
   0   6  11 3068.93 235.877  21
   0   6  11 2458.55 223.718  81
   0   6  12 11122.5 703.358  53
   0   6  12 9722.78 693.890  81
   0   6  12 11358.5 703.578  44
   0   6  12 11150.2 711.048  71
   0   6  12 11716.0 718.467  70
   0   6  12 10977.8 700.061  48
   0   6  12 11082.5 706.973  21
   0   6  12 10709.9 702.735  93
   0   6  12 12027.9 726.314  91
   0   6  13 303.187 60.2200  44
   0   6  13 378.081 64.7156  48
   0   6  13 406.784 73.2448  21
   0   6  13 395.937 77.8905  24
   0   6  13 319.592 65.6385  93
   0   6  13 316.403 66.8950  91
   0   6  14 1973.41 159.322  21
   0   6  14 1922.17 160.887  24
   0   6  14 1754.99 159.316  30
   0   6  14 1939.51 153.848  93
   0   6  15 400.005 51.6346  70
   0   6  15 370.267 53.1037  30
   0  -7  18 1157.21 95.8945  63
   0  -7  18 1343.88 91.8578  42
   0  -7  17 629.812 66.6088  42
   0  -7  17 669.967 65.5284  37
   0  -7  17 718.684 76.3617  67
   0  -7  16 5413.67 379.748  36
   0  -7  16 6791.56 416.906  31
   0  -7  16 5783.31 374.844  37
   0  -7  16 5639.18 375.766  42
   0  -7  16 6050.94 387.211  67
   0  -7  16 6178.43 380.255  75
   0  -7  15 4514.19 305.961  68
   0  -7  15 4038.14 292.113  69
   0  -7  15 4245.12 305.455  67
   0  -7  15 4384.63 294.426  37
   0  -7  15 4441.10 298.776  42
   0  -7  15 4410.76 301.269  75
   0  -7  15 4410.62 343.131  50
   0  -7  15 4110.27 302.915  36
   0  -7  15 4770.14 335.649  31
   0  -7  15 4012.95 286.939  32
   0  -7  15 4471.66 320.643  19
   0  -7  14-74.1769 70.5498  50
   0  -7  14 43.5845 36.6252  37
   0  -7  14-6.82707 40.7450  42
   0  -7  14 6.76903 39.8173  69
   0  -7  14 7.52705 39.4559  68
   0  -7  14-6.33511 29.9761  45
   0  -7  14 45.9936 63.5334  46
   0  -7  14-23.5322 48.7796  67
   0  -7  14-10.7426 63.1905  31
   0  -7  14-47.5066 53.5813  36
   0  -7  14 5.93601 29.9415  32
   0  -7  14 28.8136 53.9463  19
   0  -7  13 545.885 104.596  46
   0  -7  13 525.934 74.2107  45
   0  -7  13 508.717 74.7713  37
   0  -7  13 460.504 83.2972  42
   0  -7  13 595.453 94.9044  67
   0  -7  13 502.980 75.7020  32
   0  -7  13 494.601 91.0464  36
   0  -7  13 532.367 103.904  31
   0  -7  13 597.475 85.4963  69
   0  -7  13 584.940 84.6093  68
   0  -7  13 519.214 109.565  50
   0  -7  12 5428.04 368.332  45
   0  -7  12 5590.48 413.835  46
   0  -7  12 5872.57 384.892  42
   0  -7  12 5934.84 394.086  67
   0  -7  12 5827.12 411.924  60
   0  -7  12 5282.71 505.668   9
   0  -7  12 5350.98 401.572  31
   0  -7  12 4520.11 395.607  33
   0  -7  12 5423.64 368.163  32
   0  -7  12 5424.93 376.291  68
   0  -7  12 4905.30 406.488  50
   0  -7  12 5885.82 386.081  49
   0  -7  11 13391.4 826.809  46
   0  -7  11 12077.9 775.149  45
   0  -7  11 13549.6 794.066  42
   0  -7  11 12776.7 823.906  50
   0  -7  11 11739.0 785.624  49
   0  -7  11 13338.0 955.704   9
   0  -7  11 11956.6 780.515  68
   0  -7  11 13772.4 827.250  62
   0  -7  11 13850.0 829.774  60
   0  -7  11 13979.8 812.963  67
   0  -7  11 11460.0 806.759  33
   0  -7  10 7998.53 528.763  50
   0  -7  10 7302.08 496.001  49
   0  -7  10 7907.13 646.309   9
   0  -7  10 7704.02 517.803  72
   0  -7  10 7019.56 512.710  33
   0  -7  10 7860.76 527.747  62
   0  -7  10 9011.79 540.532  60
   0  -7   9 338.209 118.023   9
   0  -7   9 279.565 54.9880  15
   0  -7   8 4560.99 403.932  14
   0  -7   8 4934.01 333.888  15
   0  -7   7 81.8799 80.0905   9
   0   7  -7 40.1188 60.4819  10
   0  -7   7 103.872 58.1324  14
   0  -7   6 7442.09 632.684   9
   0   7  -6 9204.41 620.874  10
   0  -7   6 8425.96 600.364  14
   0  -7   6 9092.69 550.750  15
   0  -7   5 7157.48 555.754   9
   0   7  -5 8199.97 557.648  10
   0  -7   5 7535.93 473.365  15
   0  -7   5 6909.16 511.077  14
   0   7  -4 14483.0 917.765  10
   0  -7   4 13358.1 906.103   9
   0  -7   4 13387.9 855.410  14
   0   7  -3 37105.3 2149.59  10
   0  -7   3 33544.2 2122.91   9
   0  -7   3 35223.1 2108.33   3
   0  -7   3 35574.3 2111.25   1
   0   7  -2 28391.0 1706.17  10
   0  -7   2 27126.8 1682.06   9
   0  -7   1 721.787 109.425   9
   0  -7   1 800.138 118.575   3
   0  -7   1 777.290 116.422   1
   0   7   0 6609.52 468.283  10
   0  -7   0 5839.05 436.429   9
   0  -7   0 6572.85 464.261   1
   0  -7   0 6239.54 458.517   3
   0  -7  -1 35749.6 2166.39   9
   0   7   1 39960.8 2212.44  10
   0   7   1 35909.1 2160.32  13
   0   7   2 12597.8 843.934  10
   0   7   2 13216.8 825.002  13
   0   7   3 13211.5 854.222  10
   0   7   3 12975.8 848.337  13
   0   7   4 415.545 84.2290   8
   0   7   4 467.321 88.7299  10
   0   7   4 459.281 96.0947  13
   0   7   5 7278.10 508.555   8
   0   7   5 7227.07 551.940  13
   0   7   6 9718.95 791.535  11
   0   7   6 10028.9 729.307  13
   0   7   7 2030.48 254.041  13
   0   7   7 1882.28 191.790  41
   0   7   7 1726.04 166.706  84
   0   7   7 1689.43 178.672  81
   0   7   7 1550.19 148.898  29
   0   7   7 1922.92 168.839  93
   0   7   7 1633.42 200.313  91
   0   7   7 1551.10 161.955  21
   0   7   8 261.985 69.6559  52
   0   7   8 202.148 92.6127  13
   0   7   8 228.982 104.731  11
   0   7   8 159.915 56.5570  29
   0   7   8 140.128 82.4069  91
   0   7   8 268.214 64.1551  93
   0   7   8 184.428 51.7461  82
   0   7   8 171.177 61.7365  84
   0   7   8 237.457 73.9245  81
   0   7   8 193.445 57.6637  21
   0   7   9 3479.43 297.970  83
   0   7   9 3650.26 292.444  84
   0   7   9 3650.51 297.112  81
   0   7   9 3572.36 284.400  21
   0   7   9 3540.05 276.372  29
   0   7   9 3653.88 396.285  11
   0   7   9 3774.56 400.755  13
   0   7   9 3337.66 279.855  52
   0   7   9 4144.88 338.998  91
   0   7   9 3965.38 293.032  93
   0   7  10 9074.30 571.142  91
   0   7  10 8158.07 528.651  93
   0   7  10 7129.31 508.024  52
   0   7  10 7878.10 524.033  21
   0   7  10 7658.62 529.766  81
   0   7  10 7411.65 513.839  29
   0   7  11 2945.22 250.106  29
   0   7  11 3092.14 247.028  48
   0   7  11 3061.11 253.376  53
   0   7  11 3742.75 277.616  71
   0   7  11 3205.39 257.235  21
   0   7  11 3532.46 282.929  91
   0   7  12 79.8695 47.1845  21
   0   7  12 79.2417 36.7484  48
   0   7  12 55.3686 39.3350  44
   0   7  12 110.499 54.3415  91
   0   7  12 112.735 57.6068  71
   0   7  12 54.2951 45.8532  70
   0   7  13 207.171 58.6983  24
   0   7  13 214.457 52.5506  21
   0   7  13 122.812 43.5933  44
   0   7  13 172.270 54.7373  91
   0   7  13 245.316 56.1294  93
   0   7  13 124.896 49.5864  70
   0   7  14 4598.69 290.754  93
   0   7  14 4613.02 297.696  70
   0   7  14 4378.74 295.078  30
   0   7  14 4190.56 289.661  24
   0   7  14 4208.77 289.144  21
   0   7  15 5076.01 313.327  30
   0  -8  18 110.798 21.1906  42
   0  -8  17 65.3246 32.5772  67
   0  -8  17 69.4290 29.6008  42
   0  -8  16 9105.67 548.334  31
   0  -8  16 7756.35 518.242  36
   0  -8  16 8248.18 513.031  69
   0  -8  16 8168.73 520.608  67
   0  -8  16 8566.53 518.977  75
   0  -8  16 9037.12 539.100  19
   0  -8  16 8240.20 511.989  37
   0  -8  16 8416.63 515.955  42
   0  -8  15 3249.27 244.587  36
   0  -8  15 3679.50 271.300  31
   0  -8  15 3366.34 238.876  42
   0  -8  15 3183.93 231.872  37
   0  -8  15 3264.31 240.398  49
   0  -8  15 3058.67 239.668  75
   0  -8  15 3430.24 242.109  68
   0  -8  15 3220.22 242.683  67
   0  -8  15 3495.74 238.672  69
   0  -8  14 1581.36 131.781  37
   0  -8  14 1477.75 137.299  42
   0  -8  14 1502.19 137.504  68
   0  -8  14 1593.22 140.769  69
   0  -8  14 1399.78 143.219  67
   0  -8  14 1306.35 123.543  32
   0  -8  14 1421.99 158.614  31
   0  -8  14 1195.16 138.003  36
   0  -8  14 1172.57 158.365  50
   0  -8  14 1415.70 141.356  49
   0  -8  14 1648.35 177.582  46
   0  -8  13 2593.47 233.212  46
   0  -8  13 1943.43 202.287  19
   0  -8  13 2277.16 180.072  32
   0  -8  13 2326.74 203.400  36
   0  -8  13 2087.08 211.009  31
   0  -8  13 2264.24 188.788  68
   0  -8  13 1975.61 185.501  69
   0  -8  13 2413.85 194.800  42
   0  -8  13 2320.57 180.539  37
   0  -8  13 2305.71 194.158  49
   0  -8  13 2361.64 226.627  50
   0  -8  13 2282.83 198.388  67
   0  -8  12 418.126 95.2710  60
   0  -8  12 336.044 77.4515  67
   0  -8  12 590.745 151.580   9
   0  -8  12 349.067 87.1858  31
   0  -8  12 321.489 58.8278  32
   0  -8  12 456.117 78.3898  42
   0  -8  12 322.636 68.6513  49
   0  -8  12 319.874 91.0148  50
   0  -8  12 442.827 93.4787  19
   0  -8  12 345.867 66.2616  68
   0  -8  11 2748.11 339.564   9
   0  -8  11 2568.18 238.718  50
   0  -8  11 2539.13 211.771  49
   0  -8  11 3125.64 255.247  55
   0  -8  11 2626.34 234.672  31
   0  -8  11 2650.50 209.807  68
   0  -8  10 6359.73 554.491   9
   0  -8  10 5732.80 418.901  46
   0  -8  10 6400.72 434.323  55
   0  -8  10 5450.00 409.581  50
   0  -8  10 5783.20 389.806  49
   0  -8  10 5715.97 417.078  62
   0  -8   9 57.2951 37.0894  15
   0  -8   9 68.2554 50.2767  60
   0  -8   8 7717.66 707.195   9
   0  -8   8 9858.50 581.039   5
   0   8  -7 17625.9 1157.88  10
   0  -8   7 16027.3 1195.38   9
   0  -8   7 17885.1 1085.15  15
   0  -8   7 18550.3 1063.65   5
   0   8  -6 757.763 132.055  10
   0  -8   6 795.720 149.310   9
   0  -8   6 653.463 84.6953  15
   0  -8   6 584.869 68.5805   5
   0   8  -5 93.3436 67.9625  10
   0  -8   5 76.4629 69.5869   9
   0  -8   5 39.3511 30.4525  15
   0  -8   5 48.3936 25.5263   5
   0   8  -4 56.9646 57.7021  10
   0  -8   4 52.1043 65.7644   9
   0  -8   4 116.391 38.4504  15
   0  -8   4 94.0832 29.5914   5
   0   8  -3 13008.1 863.155  10
   0  -8   3 12946.5 747.301   5
   0   8  -2 20965.4 1287.16  10
   0  -8   2 19028.8 1249.20   9
   0  -8   1 846.363 127.568   9
   0  -8   1 971.162 95.7287   5
   0   8   0 316.505 84.7091  10
   0  -8   0 282.915 74.2121   9
   0  -8   0 306.354 51.9651   5
   0   8   1 277.964 75.5458  10
   0  -8  -1 148.049 53.8640   9
   0   8   1 192.369 51.8400  13
   0  -8  -1 207.661 43.8016   5
   0   8   2 2109.43 221.642  10
   0   8   2 1837.18 193.074  13
   0  -8  -2 2095.76 160.727   5
   0   8   3 25988.7 1643.37  10
   0   8   3 25154.1 1622.31  13
   0  -8  -3 27391.7 1558.05   5
   0   8   4 379.456 87.4007   8
   0   8   4 326.675 89.6491  13
   0   8   5 15728.6 1034.52   8
   0   8   5 16971.7 1086.22  13
   0   8   6 1015.68 167.712  13
   0   8   6 718.116 118.474  41
   0   8   6 1080.27 213.070  11
   0   8   6 679.598 129.491  91
   0   8   6 945.485 111.039  93
   0   8   6 824.127 96.1345  29
   0   8   6 1001.30 101.768  82
   0   8   6 793.184 105.936  84
   0   8   6 783.084 111.836  21
   0   8   7 444.140 83.6388  21
   0   8   7 534.930 139.522  13
   0   8   7 580.126 110.684  41
   0   8   7 551.266 95.0467  52
   0   8   7 480.610 75.3152  29
   0   8   7 443.813 81.7163  93
   0   8   7 356.159 103.046  91
   0   8   7 598.512 162.075  11
   0   8   7 411.830 81.4325  84
   0   8   7 556.733 79.1141  82
   0   8   8 253.126 110.414  11
   0   8   8 235.597 63.9768  93
   0   8   8 210.165 88.4852  91
   0   8   8 182.202 55.2641  29
   0   8   8 227.169 66.9669  21
   0   8   8 154.135 52.1101  82
   0   8   8 157.310 61.2880  84
   0   8   8 181.875 65.7589  52
   0   8   9 178.546 79.6897  91
   0   8   9 143.336 58.2037  93
   0   8   9 135.066 58.7559  21
   0   8   9 75.3964 48.2474  29
   0   8   9 121.307 57.1509  84
   0   8   9 113.382 51.4349  82
   0   8   9 89.6536 53.6807  52
   0   8  10 13672.6 871.813  21
   0   8  10 12939.8 860.909  29
   0   8  10 14437.5 886.676  71
   0   8  10 15177.4 913.347  91
   0   8  10 14132.3 876.316  93
   0   8  11 12804.7 825.861  21
   0   8  11 12373.4 819.969  29
   0   8  11 13772.3 838.435  71
   0   8  11 13886.5 841.603  70
   0   8  11 13288.1 831.902  93
   0   8  11 14197.1 853.826  91
   0   8  12 378.945 73.5847  91
   0   8  12 361.824 67.2769  44
   0   8  12 430.700 71.3696  21
   0   8  12 467.474 77.6457  70
   0   8  13 30.1117 32.1765  21
   0   8  13 71.9722 36.0701  44
   0   8  13 100.373 40.9571  70
   0   8  13 63.7021 39.3178  30
   0   8  13 26.9816 39.3838  24
   0   8  14 1574.35 115.371  70
   0   8  14 1341.80 112.015  30
   0  -9  18 18.4294 12.0649  42
   0  -9  18 58.0448 19.7893  63
   0  -9  17 1116.98 83.3897  75
   0  -9  17 903.759 78.7355  49
   0  -9  17 890.523 77.8966  67
   0  -9  17 966.504 80.2265  42
   0  -9  16 513.558 63.3660  75
   0  -9  16 415.930 59.5047  42
   0  -9  16 480.769 57.5933  37
   0  -9  16 534.783 64.3904  49
   0  -9  16 438.604 63.5498  36
   0  -9  16 447.169 63.1754  67
   0  -9  16 522.258 60.0963  69
   0  -9  15 62.4009 42.2617  69
   0  -9  15 66.0678 53.5776  31
   0  -9  15 106.669 46.5743  36
   0  -9  15 92.7096 34.7232  37
   0  -9  15 105.144 41.7204  42
   0  -9  15 85.6051 45.9676  75
   0  -9  15 51.0570 47.4549  67
   0  -9  15 132.139 55.1149  19
   0  -9  15 94.7551 41.9972  49
   0  -9  14 625.073 75.9680  37
   0  -9  14 607.573 84.3432  42
   0  -9  14 528.513 96.5370  31
   0  -9  14 643.683 74.0208  32
   0  -9  14 609.960 90.5337  36
   0  -9  14 523.756 84.8700  67
   0  -9  14 606.271 99.9707  19
   0  -9  14 618.644 85.0620  49
   0  -9  13 1005.49 106.577  68
   0  -9  13 995.668 99.7806  37
   0  -9  13 1122.15 116.805  42
   0  -9  13 944.698 99.8496  32
   0  -9  13 883.569 125.982  31
   0  -9  13 1080.17 125.042  36
   0  -9  13 907.211 108.155  49
   0  -9  13 750.993 123.171  50
   0  -9  13 1018.31 129.503  19
   0  -9  13 845.051 112.218  67
   0  -9  12 7511.62 533.590  50
   0  -9  12 7057.34 500.614  49
   0  -9  12 7734.35 542.492  46
   0  -9  12 7824.63 499.243  68
   0  -9  12 7950.92 508.214  42
   0  -9  12 7892.56 531.622  19
   0  -9  12 7114.70 521.363  31
   0  -9  12 8742.94 525.702  67
   0  -9  11 5081.71 356.693  55
   0  -9  11 3836.95 300.067  49
   0  -9  11 3828.70 324.111  50
   0  -9  11 4403.24 339.482  46
   0  -9  11 3744.43 316.501  31
   0  -9  11 4809.78 471.397   9
   0  -9  11 4664.21 334.411  19
   0  -9  11 4121.73 296.469  68
   0  -9  11 5046.18 354.066  60
   0  -9  10 425.557 63.8374  88
   0  -9  10 431.039 93.5012  60
   0  -9  10 388.849 83.8795  62
   0  -9  10 557.657 76.8762  49
   0  -9  10 541.403 89.5662  50
   0  -9  10 516.340 93.1953  46
   0  -9  10 317.422 90.0950  55
   0  -9   9 270.215 49.0937  88
   0  -9   9 152.469 66.0281  62
   0  -9   9 182.944 70.8557  60
   0  -9   9 342.291 71.4370  66
   0  -9   9 199.281 112.056   9
   0  -9   9 243.801 63.8988  50
   0  -9   9 254.505 50.3765  49
   0  -9   9 232.924 76.7372  55
   0  -9   9 217.135 66.0083  46
   0  -9   8 5065.44 548.701   9
   0  -9   8 7281.12 437.266   5
   0  -9   7 10136.5 643.486  15
   0   9  -7 10035.5 725.627  10
   0  -9   7 8141.76 738.243   9
   0  -9   7 10420.4 619.769   5
   0  -9   6 4386.65 308.071  15
   0  -9   6 3250.09 376.004   9
   0   9  -6 3969.53 386.272  10
   0  -9   6 4388.36 287.364   5
   0  -9   5 1271.41 128.567  15
   0  -9   5 1233.24 113.017   5
   0  -9   5 1211.83 195.211   9
   0   9  -5 1248.69 197.205  10
   0  -9   4 4670.38 307.585   5
   0   9  -4 4729.68 426.708  10
   0  -9   4 3867.11 385.072   9
   0  -9   3 2500.39 266.295   9
   0   9  -3 2667.63 298.412  10
   0  -9   2 2157.42 166.143   5
   0   9  -2 1773.52 237.516  10
   0  -9   2 1728.69 210.699   9
   0  -9   1 436.333 66.6072   5
   0  -9   1 483.172 99.8053   9
   0  -9   0 2986.93 210.679   5
   0   9   0 2319.69 267.861  10
   0  -9   0 2526.34 242.178   9
   0  -9  -1 53129.5 2971.65   5
   0   9   1 46573.5 3062.34  10
   0  -9  -2 10974.2 656.786   5
   0   9   2 9525.03 737.673  10
   0  -9  -3 476.575 66.3513   5
   0   9   3 633.914 117.551   8
   0   9   3 440.910 106.003  10
   0   9   4 194.214 64.1869   8
   0   9   5 5290.61 430.581  41
   0   9   5 6008.64 422.132  93
   0   9   5 6348.09 402.849  82
   0   9   5 5980.38 460.896   8
   0   9   6 12238.0 716.408  52
   0   9   6 10715.9 721.758  41
   0   9   6 10613.7 705.049  21
   0   9   6 10955.6 697.759  93
   0   9   6 8697.64 728.160  91
   0   9   6 11154.4 691.265  84
   0   9   6 11217.8 679.007  82
   0   9   6 9804.36 667.659  29
   0   9   6 12830.8 907.120  11
   0   9   7 3589.33 279.850  52
   0   9   7 3388.87 255.444  29
   0   9   7 3542.64 281.728  21
   0   9   7 3192.97 266.925  84
   0   9   7 3632.38 260.481  82
   0   9   7 3202.93 267.841  93
   0   9   7 2606.58 303.285  91
   0   9   8 16.5769 46.5667  52
   0   9   8 24.2019 42.3017  29
   0   9   8-9.61389 44.4572  93
   0   9   8 48.6290 74.9432  91
   0   9   8 20.4479 49.4755  21
   0   9   8 39.5354 42.9692  82
   0   9   8 9.67440 46.8175  84
   0   9   9 1314.81 146.796  21
   0   9   9 1406.08 151.684  70
   0   9   9 1320.84 142.146  29
   0   9   9 1335.14 180.043  91
   0   9   9 1408.96 148.686  93
   0   9  10 107.220 46.4884  21
   0   9  10 63.2069 41.9238  70
   0   9  10-18.4696 80.7729  71
   0   9  10 53.7239 60.0981  29
   0   9  10 85.3978 48.1233  93
   0   9  10 92.7353 60.8876  91
   0   9  11 2722.23 221.552  21
   0   9  11 2879.53 227.160  93
   0   9  11 3305.07 248.092  91
   0   9  11 3064.84 237.326  71
   0   9  11 2816.74 229.125  70
   0   9  12 12.4990 34.5757  91
   0   9  12 40.5453 40.5205  93
   0   9  12 42.9427 35.0523  70
   0   9  13 1648.95 128.674  44
   0   9  13 1630.33 130.104  70
   0   9  13 1733.49 132.856  30
   0 -10  17 591.346 54.4743  42
   0 -10  17 632.361 55.4894  75
   0 -10  17 607.715 54.4290  49
   0 -10  16 1895.08 135.892  42
   0 -10  16 1705.53 138.068  36
   0 -10  16 1922.09 139.286  75
   0 -10  16 1924.41 138.101  49
   0 -10  16 1694.03 133.008  67
   0 -10  16 1747.76 133.601  69
   0 -10  15 47.5021 39.2187  75
   0 -10  15 63.1124 38.0311  42
   0 -10  15 40.9213 36.5867  49
   0 -10  15 28.3317 43.5458  19
   0 -10  15 119.997 51.4185  31
   0 -10  15 26.5856 36.8711  36
   0 -10  15 38.7072 35.2997  67
   0 -10  14 1905.94 158.943  42
   0 -10  14 1843.00 147.483  37
   0 -10  14 1889.51 160.421  49
   0 -10  14 2021.81 179.050  19
   0 -10  14 1858.76 174.338  31
   0 -10  14 2026.99 168.726  36
   0 -10  14 1714.50 157.530  67
   0 -10  13 1442.47 132.263  42
   0 -10  13 1158.88 111.483  37
   0 -10  13 1161.84 137.551  31
   0 -10  13 1205.00 115.147  32
   0 -10  13 1365.77 131.732  49
   0 -10  13 1257.26 143.378  19
   0 -10  13 1183.06 127.719  67
   0 -10  12 3050.90 280.588  46
   0 -10  12 3645.75 258.369  42
   0 -10  12 3015.01 261.378  31
   0 -10  12 3334.60 272.611  19
   0 -10  12 3473.23 245.250  68
   0 -10  12 3224.41 274.970  50
   0 -10  12 3148.08 250.712  49
   0 -10  12 3679.21 267.720  67
   0 -10  11 6688.55 452.115  49
   0 -10  11 6679.26 473.598  50
   0 -10  11 7115.24 491.908  46
   0 -10  11 7624.71 500.001  60
   0 -10  11 6658.81 440.994  68
   0 -10  11 6569.42 463.340  31
   0 -10  11 7487.04 499.817  55
   0 -10  11 6474.54 472.594  19
   0 -10  10 61.6063 93.2251   9
   0 -10  10 35.4312 57.1438  55
   0 -10  10 11.1819 57.5233  60
   0 -10  10 9.70424 52.7240  66
   0 -10  10 74.6844 41.6690  49
   0 -10  10 35.3958 43.7387  50
   0 -10  10-11.9875 30.2418  88
   0 -10  10-10.6720 51.6370  46
   0 -10   9 211.537 122.009   9
   0 -10   9 67.5076 61.2591  55
   0 -10   9 88.5846 49.9230  66
   0 -10   9 62.1733 55.4645  60
   0 -10   9 61.7207 34.3470  49
   0 -10   9 60.5545 26.9446   5
   0 -10   9 116.311 57.1601  46
   0 -10   8 1735.70 265.311   9
   0 -10   8 1620.24 174.631  55
   0 -10   8 1454.14 166.847  60
   0 -10   8 1798.49 164.993  66
   0 -10   8 1608.26 144.532  49
   0 -10   8 2182.14 158.294   5
   0 -10   8 1882.06 172.202  46
   0 -10   7 2392.64 321.548   9
   0 -10   7 2731.76 252.450  54
   0 -10   7 2728.64 215.586  66
   0 -10   7 2399.38 219.665  60
   0 -10   7 2909.97 226.476  46
   0 -10   7 2499.71 199.352  49
   0 -10   6 1078.79 107.004   5
   0 -10   6 655.897 172.364   9
   0  10  -6 1044.96 183.867  10
   0 -10   5 137.393 40.9256   5
   0 -10   5 22.7355 60.8427   9
   0  10  -5 26.0941 59.0276  10
   0 -10   4 7512.35 678.639   9
   0  10  -4 8874.78 736.219  10
   0 -10   3 3794.16 366.215   9
   0  10  -3 4715.45 433.784  10
   0 -10   2 64.4653 34.9021   5
   0 -10   2 99.5415 60.4860   9
   0 -10   1 7.25478 32.7318   5
   0 -10   1-14.6299 44.2771   9
   0  10  -1-45.7034 56.4684  10
   0 -10   0 1123.87 113.759   5
   0  10   0 758.738 152.786  10
   0 -10  -1 11176.2 671.737   5
   0  10   1 9408.46 759.446  10
   0  10   2 12553.8 878.673   8
   0  10   2 13623.2 900.010  10
   0  10   2 12684.8 785.569  56
   0 -10  -2 14507.0 786.499   5
   0  10   3 1186.92 123.541  56
   0  10   3 1106.55 172.331   8
   0  10   3 1085.48 141.271  41
   0  10   3 1132.09 115.113   6
   0  10   3 1162.13 115.626  61
   0  10   3 790.797 125.011  91
   0  10   4 923.641 126.858  93
   0  10   4 1147.59 118.110  82
   0  10   4 983.899 135.748  41
   0  10   4 912.837 151.098   8
   0  10   5 84.0300 56.0821  93
   0  10   5-15.0554 57.3452  82
   0  10   6 4491.71 337.249  29
   0  10   6 5203.03 356.901  84
   0  10   6 5492.65 351.229  82
   0  10   6 5077.86 367.517  93
   0  10   7 1083.23 178.091  91
   0  10   7 1445.34 155.476  93
   0  10   7 1383.81 147.249  52
   0  10   7 1360.84 140.057  29
   0  10   7 1371.91 137.720  82
   0  10   7 1351.23 146.899  84
   0  10   7 1451.64 159.069  21
   0  10   7 1191.91 144.109  70
   0  10   8 231.850 66.5020  70
   0  10   8 371.698 73.6994  29
   0  10   8 159.524 55.7308  93
   0  10   8 322.999 112.551  91
   0  10   8 176.214 65.1538  21
   0  10   8 156.722 52.0656  82
   0  10   8 254.423 67.3435  84
   0  10   9 11795.7 772.897  21
   0  10   9 11500.8 774.485  70
   0  10   9 12233.7 768.283  29
   0  10   9 14051.7 827.906  91
   0  10   9 12910.6 779.934  93
   0  10  10 3127.11 261.197  91
   0  10  10 3114.60 240.924  93
   0  10  10 3077.79 236.620  21
   0  10  10 3271.98 247.885  44
   0  10  10 3467.05 255.675  71
   0  10  10 2991.23 242.306  70
   0  10  10 3200.20 239.152  29
   0  10  11 497.880 72.1141  70
   0  10  11 496.066 71.1785  93
   0  10  11 543.878 74.5939  44
   0  10  12 130.924 34.2570  70
   0  10  12 168.649 41.5570  30
   0  10  12 202.288 43.6899  24
   0  10  13 322.799 34.0568  44
   0 -11  17 340.947 32.2941  75
   0 -11  17 261.662 29.1260  49
   0 -11  17 191.735 30.7779  63
   0 -11  17 271.611 30.1818  42
   0 -11  16 2872.74 179.810  69
   0 -11  16 3003.64 183.036  49
   0 -11  16 2959.20 184.359  75
   0 -11  16 2638.20 179.191  36
   0 -11  16 3102.25 182.630  42
   0 -11  15 357.179 54.6845  67
   0 -11  15 536.297 65.0232  42
   0 -11  15 468.390 64.1887  36
   0 -11  15 467.095 64.0402  49
   0 -11  15 524.914 75.3348  19
   0 -11  14 1088.33 102.368  42
   0 -11  14 894.688 95.3210  67
   0 -11  14 782.220 104.770  19
   0 -11  14 1067.30 102.969  49
   0 -11  14 1006.40 105.589  36
   0 -11  14 723.921 100.056  31
   0 -11  13 3839.27 321.236  31
   0 -11  13 4412.41 334.678  19
   0 -11  13 4765.27 324.274  67
   0 -11  13 5066.92 326.799  42
   0 -11  13 4857.27 306.994  37
   0 -11  13 4790.99 324.752  49
   0 -11  12 1818.99 174.036  19
   0 -11  12 1580.61 158.370  31
   0 -11  12 1688.47 156.182  49
   0 -11  12 1823.69 164.539  67
   0 -11  11 344.543 67.8705  49
   0 -11  11 347.632 77.0976  19
   0 -11  11 524.165 102.829  55
   0 -11  10 557.762 77.4737  49
   0 -11  10 658.146 166.670   9
   0 -11  10 506.414 91.7371  66
   0 -11  10 405.550 94.7750  60
   0 -11  10 481.047 71.1273  88
   0 -11  10 570.641 111.767  55
   0 -11  10 423.737 84.2295  19
   0 -11   9 2591.33 254.046  55
   0 -11   9 3296.01 220.074   5
   0 -11   9 2785.54 246.561  60
   0 -11   9 2424.84 230.628  66
   0 -11   9 2972.02 218.862  49
   0 -11   9 2746.35 352.616   9
   0 -11   8 15809.0 1186.75   9
   0 -11   8 16400.9 1050.57  55
   0 -11   8 16092.3 1023.07  66
   0 -11   8 16461.1 1034.28  60
   0  11  -8 16625.3 1027.91  61
   0 -11   8 20647.9 1024.33   5
   0 -11   8 15712.6 1001.79  49
   0 -11   8 15231.8 1067.92   2
   0  11  -7 5187.94 352.097   6
   0 -11   7 5488.84 347.248   5
   0 -11   7 4389.02 328.541  49
   0  11  -7 4883.66 438.973   8
   0 -11   7 5030.51 487.700   9
   0  11  -7 5207.01 370.064  61
   0 -11   7 4873.21 348.010  66
   0 -11   7 5101.85 357.180  60
   0 -11   7 4910.71 344.857  87
   0 -11   6-26.1197 79.0500   9
   0 -11   6-7.47265 35.3624  60
   0 -11   6 27.9569 33.8184  66
   0  11  -6 20.0742 47.4955  61
   0  11  -6 17.7448 42.9283   6
   0 -11   6 14.2984 30.6031   5
   0  11  -6 8.50080 40.2267  43
   0 -11   6 60.1676 66.4922  54
   0 -11   6-8.75688 42.3694  80
   0 -11   6 21.2777 30.3609  87
   0  11  -5-29.8342 90.2897  10
   0 -11   5-23.5449 71.2557   9
   0  11  -5 28.8563 49.4776   6
   0 -11   5 22.3256 28.0898   5
   0  11  -5 9.82057 42.0315  61
   0  11  -5 16.4625 38.9473  43
   0 -11   5 8.90644 50.0250  80
   0 -11   5-7.40121 36.5772  87
   0  11  -5-18.2111 41.0794  56
   0 -11   4 2847.70 328.532   9
   0  11  -4 3711.81 410.965  10
   0  11  -4 3122.70 259.571  43
   0  11  -4 3818.01 285.961   6
   0 -11   4 4040.62 268.891   5
   0  11  -4 3535.08 274.521  61
   0 -11   4 3324.32 261.673  87
   0 -11   4 3507.12 273.287  80
   0 -11   4 3222.34 288.656  27
   0 -11   4 3146.21 279.362  54
   0  11  -4 3485.04 273.940  56
   0  11  -3 14855.4 900.533  73
   0  11  -3 14260.7 1043.42  10
   0 -11   3 12415.3 947.022   9
   0  11  -3 14413.4 873.634  43
   0  11  -3 13746.4 877.017  61
   0 -11   3 14355.5 888.047  80
   0  11  -3 13666.8 881.171  56
   0 -11   3 13881.9 896.187  54
   0  11  -3 14195.5 886.808   6
   0 -11   3 14671.7 903.742  27
   0  11  -2 1476.03 149.173  43
   0  11  -2 1519.24 154.500  56
   0 -11   2 1532.71 166.912  54
   0 -11   2 1205.31 152.398  27
   0  11  -1 2226.57 200.351  73
   0  11  -1 2167.12 189.471   6
   0 -11   1 2165.01 187.221   5
   0  11  -1 2139.39 185.587  61
   0  11  -1 2332.52 288.383  10
   0  11  -1 2070.87 185.047  43
   0 -11   1 2075.49 200.770  54
   0  11  -1 2010.13 185.695  56
   0 -11   1 2292.94 204.313  27
   0  11   0 3951.25 303.121  73
   0  11   0 3980.67 297.746  43
   0  11   0 3878.74 293.692  61
   0  11   0 4299.24 410.250  10
   0 -11   0 3934.31 306.672  27
   0 -11   0 4637.00 304.797   5
   0  11   0 3942.53 295.207   6
   0 -11   0 3674.54 306.053  54
   0  11   1 113.439 44.9526  61
   0  11   1 191.521 83.3932   8
   0 -11  -1 201.577 62.8508  27
   0  11   1 49.5972 44.5966  56
   0 -11  -1 77.1602 48.1029  54
   0  11   1 157.897 49.5802   6
   0 -11  -1 109.147 42.8440   5
   0 -11  -2 5613.76 345.087   5
   0  11   2 4672.60 333.746   6
   0  11   2 4406.94 419.555   8
   0 -11  -2 4272.41 344.288  54
   0  11   2 4464.39 341.234  56
   0  11   2 5132.61 339.206  61
   0  11   3 1737.79 154.556  61
   0  11   3 1984.47 169.635  82
   0 -11  -3 2115.00 163.688   5
   0 -11  -3 1272.28 183.072   2
   0  11   3 1591.35 159.382  56
   0 -11  -3 1727.03 167.638  54
   0  11   3 1676.48 223.850   8
   0  11   4 8230.35 512.392  82
   0  11   4 7994.48 596.633   8
   0  11   4 6871.39 525.839  93
   0  11   5 10452.3 636.161  82
   0  11   5 9676.35 658.301  93
   0  11   5 9505.90 622.097  29
   0  11   6 4896.11 346.460  82
   0  11   6 4901.61 343.147  29
   0  11   6 4821.26 366.436  93
   0  11   7-39.0278 66.0271  70
   0  11   7 23.4936 43.2704  82
   0  11   7 9.73883 56.4372  93
   0  11   7 95.7085 78.8327  91
   0  11   7 30.2463 43.8200  29
   0  11   8 751.126 103.077  70
   0  11   8 772.705 98.3197  29
   0  11   8 731.915 103.945  93
   0  11   9 3674.83 274.337  93
   0  11   9 3582.88 272.359  70
   0  11   9 3666.56 268.194  29
   0  11   9 4065.48 283.014  44
   0  11  10 3866.20 270.586  93
   0  11  10 3876.89 277.687  71
   0  11  10 3679.09 266.312  70
   0  11  10 4063.44 276.469  44
   0  11  11 116.548 29.6831  70
   0  11  11 163.901 38.3528  44
   0  11  12 739.229 62.7096  44
   0 -12  16 1567.84 93.5478  49
   0 -12  16 1442.85 93.7886  42
   0 -12  15 25.1292 28.3511  36
   0 -12  15 3.96112 29.4283  75
   0 -12  15 51.3785 29.9110  42
   0 -12  15 60.5597 29.6399  49
   0 -12  14 152.913 40.4970  67
   0 -12  14 262.724 54.2841  36
   0 -12  14 198.110 47.0387  49
   0 -12  14 247.765 58.1626  19
   0 -12  14 227.838 49.5976  42
   0 -12  13 888.182 100.855  42
   0 -12  13 790.282 91.3535  67
   0 -12  13 1030.89 102.286  49
   0 -12  13 703.235 99.1395  19
   0 -12  12 2571.34 202.952  67
   0 -12  12 2446.21 209.403  19
   0 -12  12 2514.25 200.559  49
   0 -12  11 34.8905 59.9031  55
   0  12 -11 63.5302 35.0928  47
   0 -12  11 58.8115 46.5242  19
   0 -12  11 48.7085 39.8277  49
   0 -12  10 81.8277 34.6754  88
   0 -12  10 57.2853 57.9648  66
   0 -12  10 109.491 71.7031  55
   0 -12  10 49.8584 48.3664  19
   0 -12  10 109.831 46.1550  49
   0  12  -9 331.020 66.6251  61
   0 -12   9 506.648 88.3507  66
   0 -12   9 492.897 67.5988   5
   0 -12   9 304.354 86.5452  55
   0 -12   9 500.188 72.2804  49
   0 -12   9 347.899 74.2595  19
   0  12  -8 5487.92 393.781  74
   0  12  -8 6062.38 422.527  61
   0 -12   8 6035.22 420.938  66
   0 -12   8 4322.79 515.227   9
   0 -12   8 7605.56 417.188   5
   0 -12   8 5312.93 459.794   2
   0 -12   8 6415.45 402.682  49
   0 -12   7 3851.54 286.127  49
   0 -12   7 3626.87 417.285   9
   0  12  -7 3730.72 392.633   8
   0 -12   7 5021.30 311.474   5
   0 -12   7 4897.03 309.132  87
   0  12  -7 4320.46 326.968  61
   0 -12   7 3959.78 302.362  66
   0  12  -7 3930.84 295.369  74
   0 -12   7 3392.73 346.996   2
   0 -12   6 3987.68 273.761  87
   0  12  -6 3336.89 277.180  43
   0 -12   6 3279.30 262.715  66
   0  12  -6 3316.28 288.269  61
   0 -12   6 3693.28 283.938  80
   0 -12   6 4385.88 279.430   5
   0  12  -6 3404.20 281.677   6
   0  12  -6 3531.88 278.063  56
   0 -12   6 3699.26 314.387  54
   0  12  -6 3116.23 366.108   8
   0 -12   6 2518.54 341.323   9
   0  12  -5 6027.97 416.134  43
   0  12  -5 5605.61 419.922  61
   0 -12   5 5790.42 415.588  80
   0 -12   5 5821.89 400.818  87
   0 -12   5 6763.91 411.969   5
   0  12  -5 5743.91 422.576   6
   0 -12   5 5860.95 440.576  54
   0  12  -5 5715.39 415.372  56
   0 -12   5 4769.17 484.289   9
   0  12  -5 5283.06 529.484   8
   0  12  -4 186.394 61.8678  43
   0 -12   4 151.324 58.0842  80
   0 -12   4 203.518 56.6232  87
   0  12  -4 162.054 67.4427  61
   0  12  -4 86.2856 61.0693   6
   0 -12   4 119.680 45.4694   5
   0 -12   4 121.703 70.9481  54
   0  12  -4 215.518 71.3943  56
   0 -12   4 42.2900 52.8162   9
   0  12  -4 115.196 92.1943   8
   0  12  -3 69.3918 49.7079  43
   0 -12   3 74.0163 55.6127  80
   0 -12   3 73.4263 47.4309  87
   0  12  -3 104.526 52.7012  61
   0  12  -3 104.404 66.7668   6
   0 -12   3 132.783 52.2694   5
   0  12  -3 120.690 54.8271  56
   0 -12   3 11.7905 68.4782  54
   0 -12   3 47.8772 60.5443  27
   0  12  -3 83.1592 74.1244   8
   0  12  -3 32.6410 73.7699  10
   0  12  -2 68.6133 44.1497  43
   0 -12   2 22.2555 51.4702  80
   0  12  -2 78.5236 83.5161   8
   0  12  -2 28.9773 49.7140  56
   0 -12   2 22.8316 52.8010  54
   0 -12   2-9.00411 41.6594   5
   0 -12   2 33.4107 59.4733  27
   0 -12   1 829.312 118.196  27
   0  12  -1 717.659 100.011  61
   0  12  -1 752.525 104.808  43
   0  12  -1 734.704 105.077   6
   0 -12   1 947.800 113.205   5
   0  12  -1 797.348 106.614  56
   0 -12   1 559.180 104.913  54
   0  12   0 16114.6 1010.19  61
   0  12   0 16012.7 1133.08   8
   0 -12   0 14657.7 1021.79  54
   0  12   0 16771.9 1013.54   6
   0 -12   0 15683.4 1022.22  27
   0 -12  -1 6693.80 480.782  27
   0 -12  -1 8023.65 484.087   5
   0  12   1 6730.96 576.534   8
   0  12   1 7633.90 477.055  61
   0  12   1 7446.68 485.437  56
   0 -12  -1 6511.42 483.085  54
   0  12   1 6647.00 456.500  47
   0  12   2 109.216 80.2693   8
   0 -12  -2 69.9380 51.1848   2
   0 -12  -2 307.367 61.1067   5
   0  12   2 267.238 59.1247  61
   0 -12  -2 215.877 59.2186  54
   0  12   2 268.842 65.2998  56
   0 -12  -3 713.345 101.534  54
   0 -12  -3 1135.03 108.675   5
   0  12   3 885.375 100.796  74
   0  12   3 844.721 156.363   8
   0  12   3 770.119 107.784  82
   0  12   4 3371.00 246.427  74
   0  12   4 3196.80 250.668  29
   0  12   4 3820.67 271.690  82
   0  12   5 8292.37 509.682  82
   0  12   5 7562.94 494.374  29
   0  12   5 6881.56 519.253  93
   0  12   6 9364.60 608.157  82
   0  12   6 9783.94 604.742  29
   0  12   6 9267.74 626.208  93
   0  12   7 132.583 51.4932  82
   0  12   7 149.147 51.7282  29
   0  12   7 113.069 55.9995  93
   0  12   8 2629.71 215.475  70
   0  12   8 3048.65 219.628  29
   0  12   8 2906.93 224.616  44
   0  12   8 3046.22 227.263  93
   0  12   9 24.6306 35.2366  29
   0  12   9 46.6745 35.4106  44
   0  12   9 60.4810 29.4262  70
   0  12   9 45.6609 50.1827  71
   0  12  10 522.018 63.0123  44
   0  12  11 137.141 23.7625  44
   0 -13  16 1037.95 72.0473  42
   0 -13  16 1037.49 73.1693  75
   0 -13  15 313.633 44.5522  75
   0 -13  15 374.253 44.3896  49
   0 -13  15 297.047 38.8551  36
   0 -13  15 332.373 43.6049  42
   0 -13  14 63.5506 32.6600  36
   0 -13  14 49.9480 32.0638  49
   0 -13  14 102.225 41.0734  19
   0 -13  14 95.0145 37.3513  69
   0 -13  14 136.153 37.5364  42
   0 -13  13 1092.77 109.753  36
   0 -13  13 1008.12 103.934  69
   0 -13  13 881.406 101.033  19
   0 -13  13 984.374 100.214  49
   0 -13  13 1006.86 101.156  42
   0 -13  12 432.091 68.9399  49
   0 -13  12 390.456 68.3837  19
   0 -13  12 412.807 62.9878  67
   0  13 -12 397.510 51.0345  47
   0  13 -11-15.8261 33.2344  47
   0 -13  11-21.8204 60.2830  55
   0 -13  11-6.95454 37.1235  19
   0 -13  11 19.1062 41.1383  67
   0 -13  11 32.4902 37.0817  49
   0 -13  10 150.590 55.0842  49
   0 -13  10 55.3696 39.8005  19
   0 -13  10 82.3048 69.3362  55
   0 -13   9 14804.0 792.851   5
   0 -13   9 12649.7 788.437  49
   0 -13   9 13481.5 816.542  66
   0  13  -9 12267.2 789.415  61
   0 -13   9 12802.6 783.682  88
   0 -13   9 12177.9 834.639  55
   0  13  -9 12140.4 773.948  74
   0 -13   8 2309.37 199.584  66
   0  13  -8 2034.71 192.074  61
   0 -13   8 2590.56 188.720   5
   0  13  -8 1889.22 170.829  74
   0 -13   8 2287.59 180.134  49
   0 -13   7 958.148 101.622  49
   0  13  -7 856.268 118.774  43
   0 -13   7 1250.63 117.233   5
   0  13  -7 749.879 116.290  61
   0 -13   7 896.711 114.352  66
   0 -13   7 1035.32 112.239  87
   0  13  -7 1005.66 110.641  74
   0  13  -6 2912.25 243.567  74
   0  13  -6 2556.90 336.534   8
   0 -13   6 2585.57 323.500   9
   0 -13   6 2795.64 222.940  49
   0  13  -6 3240.36 258.948  43
   0  13  -6 2832.41 245.532  56
   0 -13   6 3149.72 286.751  54
   0 -13   6 2817.34 235.906  66
   0  13  -6 3199.90 267.810  61
   0 -13   6 2820.15 298.966   2
   0 -13   6 3207.81 242.458  87
   0 -13   6 3358.28 260.966  80
   0  13  -5 6416.05 604.926   8
   0 -13   5 7709.15 472.799   5
   0 -13   5 6888.73 502.321  54
   0  13  -5 6721.31 475.991  56
   0  13  -5 6505.27 470.518  43
   0  13  -5 6475.56 480.874  61
   0 -13   5 6186.86 449.385  66
   0 -13   5 7140.66 462.313  87
   0 -13   5 7152.32 480.098  80
   0 -13   4 6005.99 399.465  87
   0 -13   4 5414.68 407.302  80
   0  13  -4 5495.44 398.924  43
   0 -13   4 5111.72 420.355  54
   0  13  -4 5897.97 417.527  56
   0  13  -4 5695.67 411.726  61
   0  13  -4 5570.62 538.721   8
   0  13  -3 1386.70 235.129   8
   0  13  -3 1666.58 175.543   6
   0 -13   3 1960.82 169.550   5
   0 -13   3 1348.11 171.457  54
   0  13  -3 1541.62 166.212  56
   0  13  -3 1499.77 156.308  43
   0  13  -3 1406.24 158.787  61
   0 -13   3 1441.35 166.100  80
   0 -13   3 1432.05 155.592  87
   0 -13   2 1190.99 130.465   5
   0 -13   2 766.363 127.049  54
   0  13  -2 1178.41 135.279  56
   0 -13   2 1172.37 137.426  87
   0 -13   2 731.085 125.439  80
   0  13  -2 915.337 187.691   8
   0 -13   1 2132.46 184.533   5
   0 -13   1 1629.66 180.861  54
   0  13  -1 1647.98 175.606  56
   0  13  -1 1816.35 171.275  61
   0  13  -1 1713.41 249.896   8
   0 -13   0 2359.72 284.497   2
   0  13   0 3017.68 331.203   8
   0 -13   0 2507.98 239.675  54
   0  13   0 2873.22 223.394  47
   0  13   0 3013.02 236.292  61
   0 -13   0 3618.27 252.245   5
   0 -13  -1 1670.90 148.623   5
   0  13   1 1172.62 123.681  47
   0 -13  -1 1305.49 148.595  54
   0  13   1 1594.56 153.379  82
   0  13   1 1573.14 145.303  61
   0  13   2 28.8163 37.7689  74
   0 -13  -2 7.38226 32.4687   5
   0 -13  -2 8.27486 40.9006  54
   0  13   3 4636.06 331.410  74
   0  13   3 4943.58 350.204  82
   0 -13  -3 4265.09 333.522  54
   0  13   4 4059.77 299.889  29
   0  13   4 4754.69 320.833  82
   0  13   5 1156.92 116.268  29
   0  13   5 1101.54 122.558  82
   0  13   6 234.940 55.8123  44
   0  13   6 156.472 48.4386  29
   0  13   6 143.299 51.5547  82
   0  13   7 1095.75 103.761  29
   0  13   7 876.667 102.328  44
   0  13   8 7588.60 449.375  44
   0 -13  -8 6596.95 430.479  80
   0  13   8 7171.42 439.455  29
   0  13   9 4509.16 302.775  44
   0  13   9 5159.36 314.625  71
   0 -14  15 102.328 20.4798  42
   0 -14  15 64.9328 18.5395  75
   0 -14  14 1031.81 86.4115  36
   0 -14  14 1183.39 92.4620  49
   0 -14  14 1212.69 93.2604  69
   0 -14  14 1257.15 95.8168  42
   0 -14  14 1097.30 93.1197  75
   0 -14  13 183.718 43.4677  69
   0 -14  13 281.460 49.6518  42
   0 -14  13 255.186 44.0162  49
   0 -14  13 176.301 44.1894  36
   0 -14  12 141.713 41.0270  19
   0 -14  12 92.3205 38.3024  49
   0 -14  12 148.935 44.1425  42
   0  14 -12 119.038 27.5726  47
   0  14 -11 251.514 47.5537  47
   0 -14  11 177.180 47.8066  19
   0 -14  11 245.814 52.9857  49
   0 -14  11 155.071 68.8144  55
   0 -14  10 140.579 75.0916  55
   0  14 -10 87.9866 42.1194  47
   0 -14  10 148.693 46.1914  49
   0  14  -9 4034.21 289.436  61
   0 -14   9 4320.19 313.707  66
   0  14  -9 4065.39 277.432  74
   0  14  -9 4060.91 306.421  47
   0 -14   9 4591.54 295.436  49
   0  14  -8 1593.34 140.292  74
   0 -14   8 1846.55 151.481   5
   0 -14   8 1681.23 161.810  66
   0  14  -8 1682.82 160.630  61
   0 -14   8 1585.65 143.255  49
   0  14  -7 251.850 72.0232  61
   0 -14   7 287.221 63.0809  66
   0 -14   7 197.813 62.2437  26
   0 -14   7 175.645 83.1858  55
   0 -14   7 286.895 58.4423   5
   0 -14   7 302.446 56.5030  49
   0  14  -7 282.228 61.3873  74
   0  14  -6 309.072 67.4850  74
   0 -14   6 319.179 59.3124  49
   0  14  -6 320.142 83.4232  61
   0 -14   6 323.793 66.3785  66
   0 -14   6 377.836 68.9938   5
   0 -14   6 340.612 66.9524  87
   0 -14   5 5123.51 324.900   5
   0  14  -5 3542.18 314.140  74
   0 -14   5 4454.65 310.888  87
   0 -14   5 4446.21 355.162  54
   0 -14   5 3676.53 298.374  66
   0  14  -5 4243.97 332.233  61
   0 -14   5 4507.32 329.477  80
   0  14  -4 1446.04 161.681  56
   0 -14   4 1319.25 174.687  54
   0  14  -4 1362.85 156.028  61
   0  14  -4 1276.44 157.558  74
   0 -14   4 1395.59 143.769  87
   0 -14   4 1497.21 161.152  80
   0  14  -3 4157.35 335.223  74
   0 -14   3 3670.06 336.137  54
   0  14  -3 4719.86 343.992  56
   0  14  -3 4089.50 325.333  61
   0 -14   3 5287.62 340.754   5
   0 -14   3 4150.03 335.502  80
   0 -14   3 4369.86 324.752  87
   0  14  -2 1108.87 120.732  47
   0 -14   2 826.024 131.988  54
   0 -14   2 1260.75 137.071   5
   0 -14   2 948.141 136.495  80
   0 -14   2 1165.39 135.668  87
   0 -14   1 1652.88 175.949  87
   0  14  -1 1841.78 176.361  74
   0  14  -1 1615.21 152.509  47
   0 -14   1 1691.84 178.579  54
   0 -14   1 1970.33 173.404   5
   0  14  -1 1677.28 164.416  61
   0  14   0 5177.83 357.106  82
   0  14   0 4941.99 355.240  74
   0  14   0 4730.49 334.000  47
   0 -14   0 4275.20 354.005  54
   0  14   0 4878.34 347.711  61
   0  14   1 807.287 107.164  82
   0 -14  -1 523.216 105.547  80
   0  14   1 638.883 91.3028  74
   0 -14  -1 816.083 104.183  54
   0 -14  -2 215.202 71.7329  80
   0 -14  -2 208.712 49.4269   5
   0  14   2 192.962 49.8039  74
   0 -14  -2 174.757 49.5972  54
   0  14   3 517.278 70.5228  29
   0  14   3 476.686 82.3608  82
   0 -14  -3 470.574 87.2707  80
   0  14   4 7122.23 449.602  29
   0 -14  -4 6916.63 467.226  80
   0  14   4 7066.62 465.381  82
   0  14   5 3618.17 257.798  29
   0  14   5 3563.60 267.820  44
   0  14   5 4055.66 276.770  82
   0 -14  -5 3843.30 269.043  80
   0  14   6 129.808 37.9593  29
   0  14   6 150.301 41.4904  44
   0 -14  -6 96.5203 38.6760  80
   0  14   7 105.499 31.5533  29
   0 -14  -7 110.935 28.2444  80
   0  14   7 112.437 32.9993  44
   0  14   8 429.018 57.3028  71
   0 -15  14 2131.33 118.306  42
   0 -15  14 1859.72 116.102  69
   0 -15  13 4255.24 255.444  42
   0 -15  13 3481.80 243.454  36
   0 -15  13 4274.26 252.027  49
   0 -15  13 4122.09 253.914  69
   0 -15  12 558.439 60.9554  49
   0 -15  12 502.090 62.6792  42
   0  15 -12 491.904 45.8791  47
   0 -15  12 493.695 62.0889  36
   0  15 -11 844.757 80.1917  47
   0 -15  11 918.706 90.1604  49
   0  15 -10 224.238 49.9848  47
   0 -15  10 238.571 49.6007  49
   0  15  -9 49.9535 24.4636  74
   0 -15   9 57.5431 48.2608  66
   0 -15   9 67.4718 34.9089  49
   0  15  -9 102.776 46.5012  47
   0  15  -8 523.619 90.9615  47
   0  15  -8 484.059 66.7729  74
   0  15  -8 696.434 87.1869  61
   0 -15   8 622.047 88.5477  66
   0 -15   8 645.190 110.224  55
   0 -15   8 650.438 76.8781   5
   0 -15   8 551.626 72.4222  49
   0  15  -7 321.685 83.5996  47
   0 -15   7 617.122 86.5759  66
   0  15  -7 465.333 84.8805  61
   0  15  -7 483.438 72.6814  74
   0 -15   7 405.267 94.7330  55
   0 -15   7 541.668 73.1111   5
   0 -15   7 579.823 71.9510  49
   0 -15   6 3033.38 216.828  49
   0  15  -6 2734.84 247.531  47
   0 -15   6 3962.27 246.852   5
   0  15  -6 2942.04 236.548  74
   0 -15   6 2633.94 250.111  55
   0 -15   6 2378.85 225.833  26
   0 -15   6 3517.14 233.756  87
   0 -15   6 2830.89 229.607  66
   0  15  -6 3116.02 252.928  61
   0 -15   5 2333.60 186.600   5
   0  15  -5 2046.04 190.501  74
   0 -15   5 1832.55 158.197  49
   0 -15   5 2201.39 177.369  87
   0 -15   5 1826.82 172.135  66
   0  15  -5 2013.25 195.350  61
   0 -15   5 2431.48 201.662  80
   0  15  -4 5137.62 383.560  74
   0 -15   4 5091.42 360.170  87
   0 -15   4 5848.83 388.395  80
   0  15  -4 5113.48 368.932  47
   0 -15   4 4605.80 352.374  66
   0  15  -4 5832.84 389.302  61
   0 -15   4 5549.43 404.326  54
   0  15  -3 133.125 66.0979  74
   0  15  -3 192.303 56.8448  47
   0 -15   3 192.982 71.2992  54
   0 -15   3 214.690 57.9447   5
   0 -15   3 95.9464 45.2985  87
   0 -15   3 286.392 85.6731  80
   0  15  -3 241.666 64.2529  82
   0 -15   2 33.9479 41.0757   5
   0 -15   2 10.5035 52.9913  80
   0 -15   2 8.58364 43.3105  87
   0  15  -2 32.2147 48.7602  82
   0  15  -2 6.82332 35.1166  47
   0  15  -2 24.6756 44.6979  61
   0 -15   2 41.3447 60.8103  54
   0  15  -1 6526.85 428.163  74
   0  15  -1 6181.15 419.083  82
   0 -15   1 5356.33 420.227  87
   0 -15   1 5624.95 423.538  54
   0  15  -1 5895.77 400.126  47
   0 -15   0 6005.94 434.495  54
   0  15   0 6270.15 432.739  74
   0 -15   0 5372.13 442.046  87
   0  15   0 6827.67 440.330  82
   0 -15  -1 2869.35 180.274   5
   0 -15  -1 1990.61 168.244  54
   0  15   1 2178.54 168.752  74
   0  15   1 2481.95 183.482  82
   0 -15  -1 1308.14 169.339  80
   0 -15  -1 1673.04 182.301  87
   0  15   1 1727.04 148.532  29
   0 -15  -2 311.158 52.8399  54
   0  15   2 227.632 47.8993  29
   0 -15  -2 324.071 53.2146   5
   0 -15  -2 226.603 65.8222  80
   0 -15  -2 301.780 79.4402  87
   0  15   3 229.089 44.9616  29
   0 -15  -3 212.518 58.9304  80
   0  15   3 203.151 60.4120  82
   0  15   4 667.107 67.8181  29
   0 -15  -4 495.354 61.3441  26
   0  15   4 747.072 87.6059  82
   0 -15  -4 523.499 74.0765  80
   0 -15  -5 1340.83 106.434  26
   0 -15  -5 1564.98 122.270  80
   0  15   5 1683.89 133.846  82
   0 -15  -6 278.785 44.9349  87
   0 -15  -6 257.427 38.4318  80
   0  15   7 1090.09 90.5619  71
   0 -15  -7 1108.38 81.9332  87
   0 -16  13 970.542 68.8182  42
   0 -16  13 981.018 68.8818  69
   0 -16  12 173.899 31.2799  42
   0 -16  12 120.470 30.7672  69
   0 -16  11 491.862 56.4087  42
   0  16 -11 333.882 40.3308  47
   0 -16  10 1098.69 93.7501  49
   0  16 -10 1043.68 91.3384  47
   0 -16   9 1064.04 126.645  55
   0  16  -9 1044.78 102.740  47
   0 -16   9 1146.93 97.7224  49
   0 -16   8 175.722 50.9535  66
   0  16  -8 135.049 31.9188  74
   0  16  -8 59.2938 41.1071  47
   0 -16   8 128.448 65.8688  55
   0 -16   8 159.964 37.3438   5
   0 -16   8 132.269 36.0105  49
   0 -16   7 135.044 36.5319  49
   0  16  -7 130.520 41.6324  82
   0  16  -7 83.8985 36.8212  74
   0  16  -7 128.533 55.3694  47
   0 -16   7 28.6344 61.9828  55
   0 -16   7 140.906 38.6709   5
   0 -16   7 100.157 40.4445  66
   0 -16   6 655.913 85.3889  66
   0  16  -6 670.039 87.4814  82
   0  16  -6 770.527 91.8562  74
   0 -16   6 574.780 103.754  55
   0 -16   6 907.646 93.7086   5
   0 -16   6 678.987 74.1665  49
   0 -16   5 2404.25 176.907  49
   0  16  -5 2355.77 199.626  47
   0  16  -5 2294.62 197.594  82
   0  16  -5 2762.59 211.551  74
   0 -16   5 2215.16 211.772  55
   0 -16   5 2013.34 191.174  26
   0 -16   5 2313.94 189.846  66
   0 -16   4 2448.43 209.654  66
   0  16  -4 2585.13 229.619  74
   0 -16   4 2795.40 201.459  49
   0  16  -4 2912.30 222.719  47
   0 -16   4 2994.55 216.385  87
   0  16  -4 3095.46 230.877  82
   0 -16   4 3412.35 243.186  80
   0 -16   3 1150.10 117.784  87
   0  16  -3 1268.29 118.162  47
   0  16  -3 1219.84 127.166  82
   0 -16   3 1305.48 138.173  80
   0 -16   3 1551.55 134.200   5
   0  16  -2 602.317 73.9341  47
   0 -16   2 805.805 91.5422   5
   0 -16   2 460.473 72.7283  66
   0  16  -2 767.139 101.803  74
   0 -16   2 624.660 85.8242  87
   0 -16   2 554.279 94.1626  80
   0  16  -2 494.716 84.7852  82
   0  16  -1 239.894 57.9900  74
   0 -16   1 160.173 53.5868  87
   0  16  -1 162.448 55.7170  82
   0 -16   1 212.475 49.9836   5
   0  16   0 419.639 64.9433  74
   0 -16   0 509.162 64.9969   5
   0  16   0 264.666 65.3666  82
   0 -16   0 244.863 62.7990  87
   0 -16  -1 2042.11 138.700   5
   0 -16  -1 1464.57 147.502  80
   0  16   1 1714.20 146.972  82
   0 -16  -1 1210.96 140.370  87
   0 -16  -2 642.232 89.9827  87
   0 -16  -2 912.483 97.6809  80
   0 -16  -2 895.451 82.6492  26
   0  16   3 3248.02 203.480  82
   0 -16  -3 2950.34 193.763  80
   0 -16  -3 2625.31 176.771  26
   0 -16  -4 2533.84 158.070  80
   0  16   4 2404.64 165.981  82
   0 -16  -5 39.7978 16.7907  80
   0 -17  11 13.6311 13.7792  69
   0 -17  11 18.1714 16.0620  42
   0 -17  10 3277.71 193.338  42
   0  17 -10 2652.99 181.959  47
   0 -17   9 3298.27 221.870  55
   0  17  -9 2637.26 189.735  47
   0 -17   8 35.2002 51.2535  55
   0  17  -8 36.2704 31.4219  47
   0  17  -7 41.7334 26.6332  74
   0  17  -7 5.37632 34.8173  47
   0 -17   7-7.53608 54.3488  55
   0 -17   7 63.1056 33.1976  66
   0 -17   7 73.0819 26.9831   5
   0  17  -6 1559.08 131.463  82
   0  17  -6 1669.14 137.857  74
   0 -17   6 1660.17 125.327  49
   0 -17   6 1573.55 159.013  55
   0 -17   6 1540.59 134.577  66
   0 -17   5 55.4573 27.5235  49
   0  17  -5 140.070 46.6537  47
   0  17  -5 96.1943 40.7897  82
   0  17  -5 108.894 45.6582  74
   0 -17   5 73.7078 53.4406  55
   0 -17   5 152.784 43.4981  66
   0 -17   5 193.734 44.7255   5
   0 -17   4 291.073 43.4639  49
   0  17  -4 327.270 55.2830  47
   0 -17   4 223.897 46.7807  66
   0 -17   4 301.165 59.5654  26
   0  17  -4 341.383 65.0316  74
   0 -17   4 346.492 58.1278   5
   0  17  -4 317.573 60.0481  82
   0 -17   4 176.265 58.2737  55
   0  17  -3 551.335 78.7803  82
   0 -17   3 465.177 64.8438  66
   0 -17   3 553.210 76.4728  26
   0 -17   3 576.077 79.1101  55
   0 -17   3 567.038 62.0822  49
   0 -17   2 3618.54 198.169   5
   0  17  -2 3006.73 194.949  74
   0 -17   2 2236.42 172.001  55
   0 -17   2 1907.12 171.330  26
   0 -17   2 1621.29 157.963  66
   0  17  -2 2811.84 190.120  82
   0 -17   2 2112.15 185.103  80
   0  17  -1 2332.07 175.326  82
   0 -17   1 3271.13 180.394   5
   0  17  -1 2708.83 175.484  74
   0 -17   1 1526.93 146.566  66
   0 -17   1 2070.31 154.098  55
   0 -17   1 1928.25 162.114  87
   0 -17   0 1051.99 87.3233  26
   0 -17   0 827.212 87.3135  87
   0  17   0 1066.50 99.0045  82
   0 -17  -1-2.51367 17.9307  66
   0 -17  -1 23.9252 23.6379  26
   0 -17  -1 19.6498 29.7339  80
   0  17   1-39.0007 41.7303  82
   0 -17  -1 4.42648 28.2417  87
   0 -17  -2 620.684 56.1662  26
   0 -17  -2 764.151 68.9126  80
   0 -17  -3 1519.37 100.663  80
   0  17   3 1492.89 109.537  82
   0  18  -8-4.63024 16.6807  47
   0 -18   7 398.263 58.0562  55
   0 -18   6 2644.65 179.491  55
   0  18  -6 2147.88 160.785  47
   0 -18   5 287.127 51.5588  55
   0  18  -5 253.852 39.5996  47
   0  18  -4 418.419 56.2267  82
   0 -18   4 537.782 62.0109  55
   0  18  -4 615.410 66.9938  74
   0 -18   3 27.8253 26.9656  26
   0 -18   3 34.8453 22.7683  55
   0  18  -3 37.0054 30.8189  82
   0 -18   2 457.033 55.7732  26
   0  18  -2 502.404 63.6345  82
   0  18  -1 1764.78 135.956  82
   0 -18   0 38.6687 19.0645  26
   0  18   0 45.9826 27.7371  82
   1 -18  -1 109.230 19.1218  26
  -1  18   1 74.8606 31.2529  82
   1 -18  -1 53.3314 17.6500  87
   1 -18   0 300.917 39.5491  26
  -1  18   0 325.616 51.1743  82
   1 -18   0 262.873 37.9902  87
  -1  18  -1 1109.51 98.4108  82
   1 -18   1 900.609 82.3114  87
  -1  18  -2 818.228 82.1259  82
   1 -18   2 642.959 70.2916  26
  -1  18  -3 2019.69 145.215  82
   1 -18   3 1629.61 124.278  55
   1 -18   3 1999.51 142.719  26
   1 -18   3 1779.24 128.213  49
  -1  18  -4 625.003 66.3466  82
   1 -18   4 710.134 71.3005  55
  -1  18  -4 814.122 72.7326  47
   1 -18   4 651.207 63.3401  49
   1 -18   5 259.334 47.9564  55
  -1  18  -5 285.340 46.2854  47
   1 -18   5 322.842 41.2894  49
   1 -18   6 87.4678 38.3347  55
   1 -18   6 87.2328 25.5389  49
  -1  18  -7-6.69310 23.1491  47
   1 -18   7 20.1784 19.0467  49
  -1  18  -8 54.8884 22.0182  47
  -1  17   4 266.314 38.4188  71
   1 -17  -3 78.9886 18.7415  26
   1 -17  -2 2.95876 19.5805  26
   1 -17  -2 4.20972 27.8533  87
   1 -17  -2-3.99157 25.7893  80
  -1  17   2 79.0960 36.9886  82
   1 -17  -1 2193.67 140.376  26
  -1  17   1 1987.13 152.888  82
   1 -17  -1 1935.75 147.937  80
   1 -17   0 5218.57 414.929  66
   1 -17   0 7518.73 440.068  26
   1 -17   0 5826.29 439.322  87
  -1  17   0 8636.71 459.911  82
   1 -17   0 6804.80 449.975  80
   1 -17   0 9798.05 449.985   5
  -1  17   0 9162.02 449.300  74
  -1  17  -1 1136.72 110.530  82
   1 -17   1 1440.97 109.029   5
  -1  17  -1 1382.65 111.245  74
   1 -17   1 815.596 81.4497  55
   1 -17   1 744.444 77.9940  66
   1 -17   1 1029.21 104.213  87
   1 -17   2 86.3072 30.7996  66
   1 -17   2 106.478 43.6095  26
   1 -17   2 185.434 47.6139  87
  -1  17  -2 188.619 53.2004  82
  -1  17  -2 216.821 53.7980  74
   1 -17   2 143.401 41.1273  55
   1 -17   2 279.171 50.1635   5
   1 -17   2 197.877 40.4541  49
   1 -17   3-32.7362 36.4669  49
  -1  17  -3-9.77750 33.8203  47
  -1  17  -3 6.08758 40.2783  82
   1 -17   3-5.58935 32.8881  87
   1 -17   3 5.62136 36.7601  55
   1 -17   3-12.0653 40.3762  26
   1 -17   3-46.7693 38.7316  66
   1 -17   3 32.0036 29.6011   5
   1 -17   4 1019.86 93.8485  49
  -1  17  -4 1285.64 109.942  47
  -1  17  -4 1143.64 110.136  82
  -1  17  -4 1119.18 117.839  74
   1 -17   4 1238.73 117.531  55
   1 -17   4 925.961 106.831  26
   1 -17   4 815.902 90.5184  66
   1 -17   4 1107.13 104.242  87
   1 -17   5 5243.49 335.408  49
  -1  17  -5 4856.44 340.947  82
  -1  17  -5 5816.40 359.754  74
   1 -17   5 4552.81 332.563  66
   1 -17   5 5058.19 361.454  55
  -1  17  -5 5485.42 353.196  47
  -1  17  -6 1513.50 127.320  74
   1 -17   6 1340.80 141.759  55
   1 -17   6 1480.20 117.318  49
   1 -17   6 1202.84 113.726  66
   1 -17   7 315.439 48.4421  49
   1 -17   7 371.202 50.7598   5
  -1  17  -7 296.233 56.8390  47
   1 -17   7 286.556 69.6520  55
  -1  17  -8 116.360 39.1937  47
   1 -17   8 89.4234 30.2192  49
   1 -17   8 64.1637 50.1058  55
  -1  17  -9 94.8603 30.6840  47
   1 -17   9 121.007 29.9606  49
   1 -17  10 950.837 75.4154  42
   1 -17  10 814.375 70.3424  69
  -1  17 -10 714.346 61.8806  47
   1 -17  10 819.532 69.3092  49
   1 -17  11 21.9333 15.8817  42
   1 -17  11 19.6986 13.8080  49
  -1  16   6 600.109 56.5418  71
   1 -16  -6 498.750 44.7398  87
   1 -16  -5 2488.48 163.820  80
   1 -16  -5 2497.92 170.731  87
   1 -16  -4 2437.83 168.438  26
   1 -16  -4 2387.45 181.578  87
   1 -16  -4 2647.53 178.357  80
  -1  16   4 2820.65 196.002  82
   1 -16  -3 131.603 34.1467  26
   1 -16  -3 99.2553 36.3593  80
   1 -16  -2 289.855 49.4036  26
   1 -16  -2 369.269 60.7126  80
  -1  16   2 323.741 64.7925  82
  -1  16   1 397.554 59.4164  74
   1 -16  -1 497.856 62.6949   5
   1 -16  -1 399.042 61.1761  26
   1 -16  -1 319.635 68.7947  80
  -1  16   1 343.768 68.1397  82
   1 -16  -1 348.675 68.9809  87
   1 -16   0 5115.08 302.346   5
   1 -16   0 3425.87 298.619  87
  -1  16   0 4142.09 299.520  82
   1 -16   0 3649.66 303.148  80
  -1  16   0 4893.36 301.452  74
  -1  16  -1 359.149 67.7544  82
   1 -16   1 228.931 62.4490  87
   1 -16   1 410.397 64.3806   5
   1 -16   1 152.296 43.9731  66
  -1  16  -1 321.839 66.2264  74
  -1  16  -2 548.043 71.5428  47
   1 -16   2 512.610 81.9581  87
  -1  16  -2 502.245 80.2886  82
   1 -16   2 566.830 83.8447   5
   1 -16   2 288.622 56.6236  66
  -1  16  -3 70.3797 40.0852  47
  -1  16  -3 136.302 53.4029  82
   1 -16   3 196.845 54.2649  87
   1 -16   3 92.9327 57.2338  80
  -1  16  -3 103.655 56.6823  74
   1 -16   3 107.770 51.7410  55
   1 -16   3 14.7981 48.6181  26
   1 -16   3 28.0279 37.4006  66
   1 -16   3 149.137 50.3167   5
   1 -16   4 1058.41 100.866  49
  -1  16  -4 1164.37 118.030  47
   1 -16   4 943.854 102.196  66
   1 -16   4 809.564 110.688  26
  -1  16  -4 1290.07 133.863  74
   1 -16   4 1078.82 125.306  55
   1 -16   4 1137.01 115.433  87
  -1  16  -4 977.844 112.533  82
   1 -16   5 656.782 74.7913  49
  -1  16  -5 482.877 79.4069  82
   1 -16   5 826.808 92.0575   5
  -1  16  -5 659.995 93.4006  74
   1 -16   5 582.102 99.3619  55
   1 -16   5 471.664 82.9993  26
   1 -16   5 519.647 75.6767  66
   1 -16   5 744.228 86.8058  87
   1 -16   6 774.177 84.3962  49
  -1  16  -6 725.607 87.0122  82
  -1  16  -6 999.162 102.978  74
   1 -16   6 809.730 91.6461  66
   1 -16   6 888.196 121.855  55
   1 -16   6 845.506 94.0029   5
  -1  16  -6 763.792 101.057  47
  -1  16  -7 1192.93 136.427  47
  -1  16  -7 1586.03 130.907  74
   1 -16   7 1607.22 163.798  55
   1 -16   7 1778.48 137.215   5
   1 -16   7 1396.34 131.435  66
   1 -16   7 1481.71 125.361  49
  -1  16  -8 1112.55 118.612  47
   1 -16   8 1389.10 115.655  49
   1 -16   8 1367.46 150.167  55
  -1  16  -9 276.142 50.3252  47
   1 -16   9 261.882 47.6092  49
   1 -16   9 156.485 64.1448  55
   1 -16  10 16.7210 27.9968  49
  -1  16 -10 23.6675 25.3220  47
   1 -16  11 1547.01 117.592  49
   1 -16  11 1594.59 120.374  69
  -1  16 -11 1358.33 101.518  47
   1 -16  11 1692.70 121.796  42
   1 -16  12 1269.27 95.2782  49
   1 -16  12 1308.91 96.2152  42
   1 -16  12 1188.08 93.1899  69
   1 -15  -7 111.230 26.3913  87
   1 -15  -6 21.5888 21.3852  80
   1 -15  -6 36.9650 28.1437  87
  -1  15   5 4020.53 278.284  82
   1 -15  -5 3781.08 269.241  87
   1 -15  -5 4020.95 261.626  80
   1 -15  -5 3804.63 249.731  26
   1 -15  -4 2624.45 229.075  87
  -1  15   4 3424.88 240.035  82
   1 -15  -4 3339.55 228.470  80
   1 -15  -4 3066.08 214.759  26
   1 -15  -3 1093.04 116.152  80
  -1  15   2 714.870 83.2262  74
   1 -15  -2 575.789 94.4643  80
  -1  15   2 787.608 100.342  82
   1 -15  -1 915.227 100.566  54
  -1  15   1 902.548 99.4637  74
   1 -15  -1 1078.20 104.344   5
  -1  15   1 893.179 109.955  82
   1 -15  -1 833.190 117.449  80
   1 -15  -1 721.447 115.985  87
   1 -15   0 129.472 63.1818  80
   1 -15   0 118.936 60.4494  87
  -1  15   0 75.7264 51.2148  82
   1 -15   0 89.7129 47.6812  54
  -1  15   0 133.826 49.1712  74
  -1  15   0 137.738 40.3815  47
   1 -15   0 248.648 55.9230   5
  -1  15  -1 485.180 83.4698  82
   1 -15   1 403.559 86.6901  87
   1 -15   1 504.745 85.4487  54
  -1  15  -1 522.348 85.1555  74
   1 -15   1 504.791 81.9144   5
  -1  15  -1 474.630 70.6917  47
  -1  15  -2 1410.37 135.265  47
   1 -15   2 1612.44 162.254  54
   1 -15   2 1583.92 153.905   5
   1 -15   2 1261.80 145.355  87
  -1  15  -2 1278.42 139.840  82
  -1  15  -3 4803.80 336.021  61
   1 -15   3 3521.51 303.946  66
  -1  15  -3 4397.87 324.390  82
   1 -15   3 4167.33 339.780  80
   1 -15   3 4826.08 333.595  87
  -1  15  -3 4796.64 344.204  74
   1 -15   3 5907.14 354.827   5
  -1  15  -3 4649.08 323.363  47
  -1  15  -4 8657.58 570.673  47
  -1  15  -4 8633.41 581.779  74
   1 -15   4 8077.46 553.286  66
  -1  15  -4 9034.25 580.241  61
   1 -15   4 9215.55 572.767  87
  -1  15  -4 8818.56 568.823  82
   1 -15   4 9044.73 589.799  80
   1 -15   5 85.4844 51.7913  26
  -1  15  -5 62.8722 48.8461  74
   1 -15   5 92.5410 46.0803  87
  -1  15  -5 54.2347 44.9563  82
   1 -15   5 10.6390 54.7722  55
   1 -15   5 46.5110 33.2548  49
   1 -15   5 8.53750 33.4333   5
   1 -15   5 20.6243 42.2460  66
  -1  15  -5 9.30290 47.9065  61
  -1  15  -6 17.6707 50.4207  61
   1 -15   6 7.07295 36.3835  66
  -1  15  -6 15.3387 41.6651  74
  -1  15  -6 9.12948 54.4865  47
  -1  15  -6 27.9708 43.4860  82
   1 -15   6 21.8997 37.5508  87
   1 -15   6-32.1058 61.1320  26
   1 -15   6-11.1039 58.2058  55
   1 -15   6 14.9319 33.6838   5
   1 -15   6-11.5070 30.7139  49
  -1  15  -7 3742.47 305.926  47
   1 -15   7 3747.92 294.526  66
  -1  15  -7 4012.90 289.534  74
   1 -15   7 4077.93 331.406  55
   1 -15   7 4995.88 301.126   5
   1 -15   7 4295.03 287.311  49
  -1  15  -8 1450.18 149.942  47
   1 -15   8 1522.01 147.764  66
  -1  15  -8 1512.07 130.847  74
   1 -15   8 1707.10 141.013  49
   1 -15   8 1857.74 143.853   5
   1 -15   8 1683.24 180.092  55
  -1  15  -9 4128.29 299.590  47
   1 -15   9 4755.93 347.364  55
   1 -15   9 4366.00 297.892  49
   1 -15  10 662.049 80.9648  49
  -1  15 -10 703.448 77.1069  47
   1 -15  11 422.887 62.4295  49
  -1  15 -11 436.339 48.9301  47
   1 -15  12 62.5668 26.6240  36
   1 -15  12 89.7875 33.8258  42
   1 -15  12 48.5781 31.5029  69
   1 -15  12 12.3924 28.7164  49
   1 -15  13 726.120 62.6620  42
   1 -15  13 602.191 59.8737  69
   1 -15  13 720.510 62.9015  49
   1 -15  14 53.3991 14.5516  42
   1 -15  14 29.5007 13.5133  49
   1 -15  14 22.4020 11.8197  69
  -1  14   9 2310.32 156.343  71
   1 -14  -8 1191.19 94.6994  87
  -1  14   8 1135.26 92.0959  44
   1 -14  -7 292.527 45.4750  80
  -1  14   7 320.127 51.9435  44
   1 -14  -6 2200.85 173.657  80
  -1  14   6 2691.44 199.326  82
  -1  14   6 2493.77 184.668  44
  -1  14   6 2190.59 167.533  29
  -1  14   5 578.824 72.4502  29
   1 -14  -5 529.558 67.0272  26
  -1  14   5 682.632 92.1415  82
   1 -14  -5 611.762 79.9231  80
   1 -14  -4-22.3013 41.7734  80
  -1  14   4-23.4616 48.6501  82
   1 -14  -3 293.426 70.7872  80
   1 -14  -3 441.626 62.1692   5
  -1  14   2 3665.97 268.311  82
   1 -14  -2 2921.76 267.471  80
   1 -14  -2 3706.19 256.715   5
  -1  14   2 3384.85 250.149  74
  -1  14   1 6350.57 421.917  74
  -1  14   1 6451.89 431.298  82
   1 -14  -1 5270.16 435.563  80
   1 -14  -1 5979.48 422.642  54
  -1  14   1 6135.97 406.573  47
  -1  14   0 2125.54 187.302  74
  -1  14   0 1921.80 182.665  82
   1 -14   0 1895.07 201.516  87
   1 -14   0 1915.94 201.955  80
   1 -14   0 2129.38 192.046  54
  -1  14   0 2047.62 172.776  47
  -1  14  -1 1203.90 129.654  47
  -1  14  -1 1522.09 152.928  74
   1 -14   1 1483.30 159.938  54
   1 -14   1 1151.20 149.710  87
  -1  14  -1 1408.35 144.249  82
   1 -14   1 1573.32 154.451   5
  -1  14  -1 1565.23 148.958  61
   1 -14   2 332.703 85.6331  87
  -1  14  -2 314.336 70.9525  82
   1 -14   2 218.737 80.6672  54
   1 -14   2 295.336 67.3800   5
  -1  14  -2 349.477 68.6904  47
  -1  14  -3 303.998 72.7611  47
  -1  14  -3 408.304 81.7225  74
   1 -14   3 330.623 77.8614  87
   1 -14   3 369.768 87.8360  80
   1 -14   3 333.578 84.9751  54
   1 -14   3 419.963 79.0976   5
  -1  14  -3 419.567 85.6306  61
  -1  14  -4 10509.3 692.562  74
   1 -14   4 11255.0 703.479  80
   1 -14   4 11458.2 687.106  87
   1 -14   4 10546.9 715.339  54
  -1  14  -4 11308.9 694.378  61
   1 -14   4 9537.09 660.452  66
  -1  14  -4 10203.8 680.110  47
  -1  14  -5 323.157 79.2813  47
   1 -14   5 380.734 81.2252  87
   1 -14   5 372.937 85.9105  80
   1 -14   5 235.017 61.1213  66
  -1  14  -5 260.655 76.5224  61
  -1  14  -5 428.659 82.4411  74
   1 -14   5 333.614 67.0057   5
   1 -14   6 1540.33 133.697  49
  -1  14  -6 1500.45 159.683  47
   1 -14   6 1797.80 152.234   5
  -1  14  -6 1308.96 139.752  74
   1 -14   6 1201.17 132.853  66
  -1  14  -6 1375.01 155.259  61
   1 -14   6 1087.98 137.116  26
   1 -14   6 1288.06 160.705  55
   1 -14   6 1717.39 151.171  87
  -1  14  -7 5222.91 390.475  47
   1 -14   7 5132.50 405.062  55
  -1  14  -7 5374.03 365.570  74
  -1  14  -7 5596.33 383.845  61
   1 -14   7 5280.20 374.320  66
   1 -14   7 4509.68 364.456  26
   1 -14   7 5382.21 361.350  49
   1 -14   8 989.453 106.106  49
  -1  14  -8 834.036 93.4707  74
   1 -14   8 966.755 141.479  55
   1 -14   8 1202.07 109.858   5
   1 -14   8 940.227 116.154  66
  -1  14  -8 890.724 104.787  61
  -1  14  -8 952.306 119.976  47
  -1  14  -9 212.454 60.5129  47
   1 -14   9 236.037 54.4910  49
  -1  14  -9 166.916 37.6349  74
   1 -14   9 167.365 45.5524  88
   1 -14  10 1933.91 161.978  49
  -1  14 -10 1866.90 154.318  47
   1 -14  11 4052.35 265.018  49
  -1  14 -11 3418.62 239.996  47
   1 -14  12 798.204 83.5613  36
   1 -14  12 624.784 80.3163  49
   1 -14  12 725.375 84.8870  42
   1 -14  13 190.309 42.7447  42
   1 -14  13 131.543 40.4153  69
   1 -14  13 240.654 45.2656  49
   1 -14  13 215.948 38.0393  36
   1 -14  14 27.6595 24.1280  49
   1 -14  14 70.5825 26.6679  69
   1 -14  14 23.0410 22.6262  75
   1 -14  14 53.5704 26.7837  42
   1 -14  15 372.707 35.1052  69
   1 -14  15 416.678 35.9266  49
   1 -13 -10 1265.30 92.7570  87
  -1  13  10 1262.17 96.9898  44
  -1  13   9 336.393 48.4292  44
  -1  13   9 294.527 58.9794  71
   1 -13  -8 139.572 32.2322  80
  -1  13   8 83.5335 38.8405  44
  -1  13   8 42.0467 31.8555  29
  -1  13   7 1897.20 160.792  82
   1 -13  -7 1419.45 132.536  80
  -1  13   7 1771.59 150.397  44
  -1  13   7 1596.70 136.685  29
  -1  13   6 5955.14 395.494  82
  -1  13   6 5784.26 388.098  44
  -1  13   6 5903.24 375.959  29
   1 -13  -6 5250.67 359.832  26
  -1  13   5 19754.2 1152.54  82
  -1  13   5 19047.2 1150.00  44
  -1  13   5 18262.7 1128.08  29
  -1  13   4 809.812 104.268  82
  -1  13   4 543.852 77.4417  29
  -1  13   4 598.803 92.1995  44
   1 -13  -3 54.1563 33.5414   5
  -1  13   3 11.6844 35.9295  29
  -1  13   3 64.2922 36.7673  74
   1 -13  -2 15.7340 35.5001   5
  -1  13   2-16.8656 46.6010  82
  -1  13   2 21.4456 32.2596  74
  -1  13   2 22.2219 29.6655  47
  -1  13   1 667.286 84.4886  47
   1 -13  -1 852.317 102.640   5
   1 -13  -1 664.556 111.513  80
  -1  13   1 736.439 103.501  82
  -1  13   1 542.006 134.902   8
  -1  13   1 742.951 94.1909  74
   1 -13  -1 581.339 92.6351  54
  -1  13   1 800.521 100.057  61
  -1  13   0 12476.9 774.918  47
  -1  13   0 12994.7 790.185  82
   1 -13   0 10913.1 805.364  80
  -1  13   0 11168.3 890.005   8
  -1  13   0 12247.3 789.749  74
   1 -13   0 11822.6 793.787  54
  -1  13   0 12895.4 787.777  61
  -1  13  -1 3496.09 267.417  47
   1 -13   1 4305.69 293.695   5
   1 -13   1 3380.08 294.646  87
  -1  13  -1 3514.84 280.819  74
  -1  13  -1 3857.99 280.621  61
   1 -13   1 3172.06 282.178  54
  -1  13  -2 7332.30 514.451  47
   1 -13   2 7816.88 539.640  87
   1 -13   2 9297.54 544.970   5
  -1  13  -2 7371.49 643.206   8
   1 -13   2 7603.25 542.949  54
   1 -13   3 1757.19 188.191  80
   1 -13   3 1832.62 180.856  87
   1 -13   3 1821.46 197.941  54
  -1  13  -3 1850.81 185.304  74
  -1  13  -3 2305.03 291.378   8
  -1  13  -3 1877.02 180.652  61
  -1  13  -4 9.88110 50.8800  61
  -1  13  -4 40.9752 48.5257  74
   1 -13   4 27.2348 43.9820  87
   1 -13   4 21.6731 55.7901  80
   1 -13   4 63.9532 45.2112   5
  -1  13  -4 85.1944 75.8306   8
   1 -13   4 89.3361 66.9383  54
  -1  13  -5 244.181 72.1404  61
   1 -13   5 198.880 52.3238  66
  -1  13  -5 236.671 69.3781  74
   1 -13   5 360.861 83.7658  80
   1 -13   5 346.312 73.2389  87
   1 -13   5 352.922 68.5706   5
  -1  13  -5 357.733 118.845   8
   1 -13   5 311.118 96.8363  54
   1 -13   6 73.2519 38.6320   5
  -1  13  -6 19.9327 53.2880  61
   1 -13   6 53.7723 38.8663  66
   1 -13   6-22.6694 56.0996   9
  -1  13  -6 33.1639 38.4492  74
   1 -13   6 75.1113 46.2139  87
   1 -13   6 90.7893 40.4425  49
   1 -13   7 5170.37 345.864  87
   1 -13   7 5522.45 343.703   5
   1 -13   7 3872.88 327.920  26
   1 -13   7 4364.25 335.786  66
  -1  13  -7 4810.02 348.634  61
   1 -13   7 5106.86 379.210  55
   1 -13   7 4814.22 328.460  49
  -1  13  -7 4856.85 332.531  74
  -1  13  -8 8634.09 580.544  74
  -1  13  -8 9351.66 598.674  61
   1 -13   8 8862.09 605.847  66
   1 -13   8 9322.81 591.340  49
   1 -13   8 9161.14 639.838  55
   1 -13   8 11082.9 604.583   5
   1 -13   9 2010.24 159.206   5
  -1  13  -9 1862.80 172.488  47
   1 -13   9 1645.57 175.061  66
   1 -13   9 1900.96 162.411  88
   1 -13   9 2025.10 166.625  49
   1 -13  10 137.038 47.9602  49
   1 -13  10 159.066 76.4480  55
   1 -13  10 67.6320 38.9422  88
  -1  13 -10 175.325 49.8852  47
   1 -13  10 168.368 48.5706  19
   1 -13  11 348.073 89.4494  55
   1 -13  11 237.181 59.0016  49
  -1  13 -11 414.099 56.6692  47
   1 -13  11 241.828 58.5945  19
   1 -13  12 5812.13 360.511  42
   1 -13  12 4985.63 353.042  49
   1 -13  12 5118.52 354.004  19
   1 -13  13 5215.06 330.363  36
   1 -13  13 4521.66 332.377  19
   1 -13  13 5033.01 334.175  69
   1 -13  13 5126.92 336.434  49
   1 -13  13 5378.90 336.265  42
   1 -13  14 588.321 66.4829  75
   1 -13  14 757.319 74.2336  49
   1 -13  14 638.479 66.2456  42
   1 -13  14 534.174 57.2115  36
   1 -13  14 626.114 66.6396  69
   1 -13  15 1762.88 121.808  49
   1 -13  15 1733.65 118.039  42
   1 -13  15 1491.09 119.077  75
   1 -13  15 1680.16 118.712  69
  -1  12  11 4622.06 290.653  44
  -1  12  10 6544.39 392.204  44
  -1  12  10 6990.33 402.737  71
   1 -12  -9 1855.88 153.371  80
  -1  12   9 2323.90 180.699  44
  -1  12   9 2376.76 171.867  29
  -1  12   9 2274.06 172.909  70
  -1  12   9 2560.17 197.612  71
  -1  12   8-14.9831 39.9910  82
  -1  12   8-14.8112 37.3546  44
  -1  12   8 36.6568 40.4156  29
  -1  12   8 29.0890 42.1441  70
  -1  12   7 905.553 114.183  82
  -1  12   7 870.417 116.384  93
  -1  12   7 1083.10 117.741  44
  -1  12   7 1022.94 109.449  29
  -1  12   6 13.8130 42.3956  29
  -1  12   6 17.0012 48.5232  82
  -1  12   6 41.5227 54.4261  93
  -1  12   5 1284.06 128.378  29
  -1  12   5 1260.95 151.977  93
  -1  12   5 1396.21 144.734  82
  -1  12   5 1468.73 161.608  52
  -1  12   4 51.1644 44.8036  82
  -1  12   4 64.3147 38.5051  29
  -1  12   4 48.4918 30.7262  74
  -1  12   3 1622.29 157.818  74
  -1  12   3 2176.87 249.819   8
   1 -12  -3 2213.89 172.413   5
  -1  12   2 15088.6 898.908  82
  -1  12   2 13749.5 870.300  47
  -1  12   2 13782.5 883.023  74
  -1  12   2 14126.8 887.456  61
  -1  12   2 12671.8 981.939   8
  -1  12   1 660.712 139.793   8
  -1  12   1 875.633 104.751  82
   1 -12  -1 714.743 96.5791   5
  -1  12   1 710.020 94.7901  61
   1 -12  -1 783.328 106.353  54
  -1  12   1 704.840 87.3139  47
  -1  12   0 748.271 162.412   8
  -1  12   0 1005.85 111.438  47
   1 -12   0 1122.09 124.539   5
   1 -12   0 1110.31 130.073  54
  -1  12   0 983.445 120.549  56
  -1  12   0 1040.51 118.917  61
   1 -12   1 9.11947 41.1624   5
  -1  12  -1 71.3421 50.1053  56
   1 -12   1 10.1287 57.8149  54
  -1  12  -2 10300.2 662.405  61
   1 -12   2 10830.7 679.717  87
   1 -12   2 11339.9 673.201   5
  -1  12  -2 10289.3 667.582  56
   1 -12   2 9503.28 675.969  54
  -1  12  -2 8901.90 764.020   8
  -1  12  -3 7849.14 531.831  43
   1 -12   3 8358.90 548.012  87
   1 -12   3 8004.12 555.757  80
  -1  12  -3 8170.19 543.051  61
   1 -12   3 8124.87 562.500  54
  -1  12  -3 8107.62 545.905  56
  -1  12  -3 8886.62 679.206   8
  -1  12  -4 2215.44 282.604   8
   1 -12   4 1792.16 234.338   9
   1 -12   4 2010.94 182.652  87
   1 -12   4 1923.51 189.961  80
   1 -12   4 2219.36 182.608   5
  -1  12  -4 1923.76 177.042  43
  -1  12  -4 1903.13 186.024  56
   1 -12   4 2038.54 205.059  54
  -1  12  -4 1769.57 182.243  61
  -1  12  -5-26.0317 120.353   8
   1 -12   5 43.6823 73.0945   9
  -1  12  -5 8.94051 46.0184  74
   1 -12   5 8.34446 37.6820  87
   1 -12   5 110.776 55.6679  80
   1 -12   5 56.6690 44.7617   5
  -1  12  -5 16.4798 41.5947  43
   1 -12   5 21.1157 32.5803  66
  -1  12  -5 39.2192 51.4217  61
  -1  12  -5 80.3466 50.1699  56
   1 -12   5 25.5849 63.2427  54
  -1  12  -6 259.925 110.870   8
   1 -12   6 190.770 91.9844   9
  -1  12  -6 309.041 66.2212  74
   1 -12   6 381.748 68.2369  87
   1 -12   6 340.978 77.3879  80
   1 -12   6 406.702 69.3624  66
  -1  12  -6 369.260 78.8752  61
   1 -12   6 316.263 65.5395   5
   1 -12   7 2162.53 177.453  49
   1 -12   7 2588.39 200.194  87
  -1  12  -7 2284.62 200.721  61
   1 -12   7 2231.26 192.484  66
  -1  12  -7 1878.64 242.463   8
   1 -12   7 2087.19 281.834   9
   1 -12   7 1763.30 179.773  26
  -1  12  -7 2419.78 186.113  74
   1 -12   7 2596.04 192.930   5
   1 -12   7 1947.41 211.206  55
   1 -12   8 4941.23 498.473   9
  -1  12  -8 5323.89 374.615  61
   1 -12   8 5471.69 384.889  66
  -1  12  -8 5188.15 357.987  74
   1 -12   8 6340.11 377.196   5
   1 -12   8 5059.25 362.886  49
   1 -12   9 651.690 89.9719  19
   1 -12   9 715.755 90.4793  49
   1 -12   9 546.354 97.6977  66
   1 -12   9 679.137 87.2664  88
   1 -12   9 624.093 79.2058   5
   1 -12  10 9297.05 592.219  55
   1 -12  10 8271.87 531.537  49
  -1  12 -10 7845.17 524.102  47
   1 -12  10 7945.99 525.112  88
   1 -12  10 8459.55 539.318  19
  -1  12 -11 4115.28 288.705  47
   1 -12  11 4278.92 315.137  19
   1 -12  12 7235.76 443.828  42
   1 -12  12 6103.30 442.571  19
   1 -12  13 226.589 60.4377  19
   1 -12  13 139.358 52.6396  69
   1 -12  13 107.086 47.7296  42
   1 -12  13 150.357 37.8724  37
   1 -12  13 215.064 44.0515  32
   1 -12  13 128.307 48.9916  36
   1 -12  14 219.012 52.6797  75
   1 -12  14 184.580 43.7675  36
   1 -12  14 207.971 46.8950  69
   1 -12  14 275.752 50.9730  42
   1 -12  15 1263.05 97.0895  75
   1 -12  15 1023.28 85.0769  36
   1 -12  15 1299.23 93.8455  42
   1 -12  15 1158.15 92.6089  69
   1 -12  16 589.019 52.6426  42
   1 -12  16 611.056 55.9459  75
  -1  11  12 1233.63 93.6299  70
  -1  11  12 1520.86 107.577  44
  -1  11  12 1512.62 107.657  24
  -1  11  12 1173.58 95.1755  30
  -1  11  11-4.50717 23.6261  70
  -1  11  11 67.9823 35.3885  44
  -1  11  10 1978.82 176.169  71
  -1  11  10 1967.46 164.050  70
  -1  11  10 1953.65 167.786  44
  -1  11   9 1908.87 172.520  44
  -1  11   9 1890.90 171.151  93
  -1  11   9 1829.88 168.563  70
  -1  11   9 1969.21 166.732  29
  -1  11   8 432.128 77.8913  44
  -1  11   8 204.959 59.2152  29
  -1  11   8 408.678 75.2403  70
  -1  11   8 248.505 65.3414  82
  -1  11   8 295.871 68.6059  93
  -1  11   7 8540.38 570.539  93
  -1  11   7 9049.52 569.431  52
  -1  11   7 8293.49 547.448  29
  -1  11   7 8310.81 568.351  70
  -1  11   7 8275.37 555.660  82
  -1  11   6 3534.26 263.149  29
  -1  11   6 3423.52 271.170  82
  -1  11   6 3824.17 298.839  52
  -1  11   6 3371.00 285.778  93
  -1  11   5 95.5163 45.7829  29
  -1  11   5 179.761 65.5608  93
  -1  11   5 166.473 58.0775  82
  -1  11   4 8718.90 563.728  82
  -1  11   4 7521.14 575.642  93
  -1  11   4 7739.52 539.364  74
  -1  11   4 8885.02 649.960   8
  -1  11   3 1820.29 161.118  74
   1 -11  -3 2216.73 170.706   5
  -1  11   3 1577.40 217.954   8
  -1  11   2 21588.2 1274.64  82
   1 -11  -2 23357.8 1276.13   5
  -1  11   2 19786.2 1367.58   8
  -1  11   2 19591.0 1251.34  47
  -1  11   2 21216.0 1268.75  61
  -1  11   2 21600.0 1276.54  56
   1 -11  -1 12979.3 750.983   5
   1 -11  -1 12676.0 760.655  27
  -1  11   1 10791.4 831.253   8
   1 -11  -1 11640.8 751.904  54
  -1  11   1 11568.3 730.709  47
  -1  11   1 11441.2 739.977  61
  -1  11   0 436.932 112.309   8
   1 -11   0 377.704 69.3273   5
  -1  11   0 333.081 65.5887   6
  -1  11   0 223.295 59.8226  56
  -1  11   0 237.605 58.4804  61
  -1  11  -1 2302.79 274.196   8
  -1  11  -1 2447.70 202.979   6
   1 -11   1 2764.17 209.890   5
  -1  11  -1 2039.52 190.727  43
  -1  11  -1 2413.68 201.781  56
  -1  11  -2 1281.70 204.265   8
   1 -11   2 1739.15 154.781   5
  -1  11  -2 1502.90 149.184  61
   1 -11   3 1556.74 155.628  80
  -1  11  -3 1370.96 142.491  61
  -1  11  -3 1222.93 203.441   8
   1 -11   3 1349.43 186.904   9
  -1  11  -3 1480.33 150.968   6
   1 -11   4 2806.78 238.741  80
   1 -11   4 2962.91 232.151  87
  -1  11  -4 2657.96 232.752  61
   1 -11   4 3170.55 260.968  54
   1 -11   4 2207.71 277.841   9
  -1  11  -4 2700.93 316.178   8
  -1  11  -4 2947.50 241.693   6
   1 -11   4 3217.60 231.398   5
   1 -11   5 607.541 93.0625  80
   1 -11   5 731.965 91.0347  87
   1 -11   5 689.148 113.231  54
  -1  11  -5 580.762 95.0558  61
   1 -11   5 512.841 74.9575  66
   1 -11   5 462.992 126.485   9
  -1  11  -5 495.160 134.656   8
   1 -11   5 663.258 85.7242   5
   1 -11   6 1548.74 139.675   5
   1 -11   6 1285.77 135.699  87
  -1  11  -6 1312.57 134.389  74
   1 -11   6 1455.00 135.589  66
  -1  11  -6 1579.26 156.002  61
   1 -11   6 1465.33 152.310  80
  -1  11  -6 1321.64 208.001   8
   1 -11   6 1348.60 211.761   9
   1 -11   7 5714.02 337.530   5
   1 -11   7 4817.79 335.548  87
  -1  11  -7 4256.18 403.005   8
   1 -11   7 4520.50 455.975   9
   1 -11   7 4464.60 318.294  49
   1 -11   7 4326.97 355.820  55
  -1  11  -7 4317.86 320.692  74
  -1  11  -7 4960.39 344.748  61
   1 -11   7 4799.05 334.900  66
   1 -11   8 84.8924 48.5434  66
   1 -11   8-56.1718 89.6498   9
   1 -11   8 77.6968 35.9091   5
   1 -11   8 60.1174 41.6367  19
   1 -11   9 679.505 103.072  66
   1 -11   9 695.474 122.365  55
   1 -11   9 672.722 174.241   9
   1 -11   9 649.344 95.8804  19
   1 -11   9 793.565 86.2638   5
   1 -11  10 283.159 89.9800  55
   1 -11  10 315.158 73.5596  19
   1 -11  10 338.117 61.5240  88
   1 -11  10 386.355 128.533   9
   1 -11  11 4216.16 310.188  19
   1 -11  11 3759.34 283.397  88
   1 -11  11 4329.66 300.633  67
   1 -11  11 4358.48 341.584  55
   1 -11  11 3912.52 282.143  68
   1 -11  12 3791.87 269.630  42
   1 -11  12 4180.23 286.704  19
   1 -11  12 3202.27 256.379  67
   1 -11  12 3358.31 263.420  31
   1 -11  13 1790.50 169.263  19
   1 -11  13 1974.99 163.311  42
   1 -11  13 2042.58 166.029  69
   1 -11  13 1736.76 148.816  67
   1 -11  13 1849.23 163.471  36
   1 -11  13 1664.86 159.770  31
   1 -11  13 1721.11 146.755  32
   1 -11  14 369.523 70.3318  19
   1 -11  14 335.936 60.5667  69
   1 -11  14 372.831 61.3070  42
   1 -11  14 348.442 52.2311  37
   1 -11  14 242.378 57.6076  36
   1 -11  15 1008.56 96.4400  75
   1 -11  15 1064.35 92.3796  69
   1 -11  15 1041.64 91.3464  42
   1 -11  15 836.616 86.7072  36
   1 -11  16 572.539 68.7672  63
   1 -11  16 793.577 65.3041  42
  -1  10  13 56.0879 24.6103  24
  -1  10  13 27.3020 19.3005  30
  -1  10  13 16.3113 17.2033  70
  -1  10  12 4137.10 277.775  44
  -1  10  12 3903.46 273.374  71
  -1  10  12 4080.20 274.574  70
  -1  10  12 4219.61 277.318  30
  -1  10  11 16634.8 979.681  44
  -1  10  11 16738.0 981.492  71
  -1  10  11 15960.2 973.645  70
  -1  10  11 15254.0 969.873  93
  -1  10  10 3331.96 269.487  91
  -1  10  10 3367.76 256.712  93
  -1  10  10 3531.37 263.860  44
  -1  10  10 3574.27 270.849  71
  -1  10  10 3112.61 253.700  70
  -1  10  10 3204.52 247.518  29
  -1  10   9 989.039 113.214  29
  -1  10   9 812.341 111.562  93
  -1  10   9 881.913 134.435  91
  -1  10   9 929.506 117.399  44
  -1  10   9 906.991 114.542  70
  -1  10   9 805.810 111.353  21
  -1  10   8 312.257 94.8243  91
  -1  10   8 354.402 76.8887  93
  -1  10   8 224.392 65.9199  21
  -1  10   8 287.883 69.4957  70
  -1  10   8 299.805 67.7296  29
  -1  10   8 208.320 77.3109  52
  -1  10   8 188.591 60.4690  82
  -1  10   7 4362.63 414.290  91
  -1  10   7 5644.86 387.534  93
  -1  10   7 5176.71 362.415  29
  -1  10   7 5303.67 384.094  70
  -1  10   7 4832.57 383.189  21
  -1  10   7 6103.31 404.751  52
  -1  10   7 4954.17 366.758  82
  -1  10   6 19887.2 1306.17  11
  -1  10   6 17692.0 1048.74  82
  -1  10   6 18207.9 1083.80  52
  -1  10   6 16721.8 1036.28  29
  -1  10   6 17531.1 1069.26  93
  -1  10   6 14374.9 1095.87  91
  -1  10   6 17057.0 1068.05  70
  -1  10   5 1285.79 127.780  29
  -1  10   5 1259.65 176.649   8
  -1  10   5 1499.59 141.792  82
  -1  10   5 1230.51 174.348  91
  -1  10   5 1430.07 155.259  93
   1 -10  -4 2893.45 197.696   5
  -1  10   4 2753.57 272.481   8
  -1  10   4 2599.55 203.109  82
  -1  10   4 1929.61 220.177  91
  -1  10   4 1924.09 206.419  93
   1 -10  -3 6739.26 414.546   5
  -1  10   3 6297.94 498.572   8
  -1  10   3 6658.78 421.172  82
  -1  10   2 3238.29 313.493   8
   1 -10  -2 3249.62 242.899   5
  -1  10   1 2476.95 263.679   8
   1 -10  -1 2430.63 196.458   5
   1 -10   0 494.454 74.1522   5
  -1  10  -1 14767.8 1021.71   8
   1 -10   1 15475.0 933.746   5
  -1  10  -2 11652.3 848.636  10
   1 -10   2 10252.8 771.372   9
   1 -10   2 12220.4 723.013   5
   1 -10   3 5413.91 479.193   9
  -1  10  -3 6239.99 544.043  10
   1 -10   3 6808.50 426.161  15
   1 -10   4 68.0079 37.3242   5
  -1  10  -4 105.565 60.4748   8
   1 -10   4 190.517 81.7127   9
   1 -10   4 94.6875 41.7001  15
   1 -10   5 791.450 89.1115   5
  -1  10  -5 539.362 130.214   8
   1 -10   5 691.527 145.913   9
   1 -10   5 706.315 94.8541  15
   1 -10   6 24446.0 1403.13   5
   1 -10   6 24996.2 1429.99  15
   1 -10   6 21287.7 1527.39   9
  -1  10  -6 21216.1 1497.58   8
   1 -10   7 12457.5 752.732  87
   1 -10   7 12005.6 765.034  60
   1 -10   7 10737.4 744.529  66
   1 -10   7 13532.0 747.476   5
   1 -10   7 13135.2 774.620  15
   1 -10   7 10143.3 866.348   9
  -1  10  -7 11245.0 820.493   8
   1 -10   8 108.313 86.6645   9
   1 -10   8 186.348 42.9352   5
   1 -10   8 79.0910 56.2748  55
   1 -10   8 161.026 51.0434  15
   1 -10   8 46.9791 58.0774  60
   1 -10   8 97.9277 49.2028  66
   1 -10   9 291.894 90.6714  55
   1 -10   9 570.298 150.781   9
   1 -10   9 283.769 71.1271  19
   1 -10   9 395.406 65.4436  88
   1 -10   9 348.249 78.2310  66
   1 -10  10 1263.68 138.245  19
   1 -10  10 1176.10 221.558   9
   1 -10  10 1079.67 115.533  88
   1 -10  10 1114.51 155.350  55
   1 -10  11 7.86916 42.0100  67
   1 -10  11 28.7589 47.3797  19
   1 -10  11-40.0013 34.9517  88
   1 -10  11-17.1100 44.8479  31
   1 -10  11 87.9784 68.2803  55
   1 -10  12 4498.80 308.540  42
   1 -10  12 4294.61 298.843  68
   1 -10  12 3626.80 287.479  88
   1 -10  12 4294.73 304.510  67
   1 -10  12 4765.33 329.289  19
   1 -10  12 4131.40 314.456  31
   1 -10  13 1816.50 159.757  69
   1 -10  13 1700.31 150.059  68
   1 -10  13 1922.05 160.015  42
   1 -10  13 1638.03 149.944  67
   1 -10  13 1791.54 171.358  19
   1 -10  13 1781.78 162.086  36
   1 -10  13 1636.70 164.794  31
   1 -10  13 1524.10 141.755  32
   1 -10  14 3409.80 249.523  67
   1 -10  14 3682.59 258.811  69
   1 -10  14 3317.70 271.139  19
   1 -10  14 3475.35 256.780  36
   1 -10  14 3272.88 267.967  31
   1 -10  14 3881.51 251.905  32
   1 -10  14 3738.58 250.722  37
   1 -10  14 3895.65 259.629  42
   1 -10  15 5546.39 375.681  67
   1 -10  15 6064.35 384.122  69
   1 -10  15 6455.29 385.577  42
   1 -10  15 6316.83 381.107  37
   1 -10  15 5828.08 382.727  36
   1 -10  16 755.224 70.1498  37
   1 -10  16 796.144 73.7790  42
   1 -10  17 5.47892 26.5113  63
   1 -10  17 8.56115 17.2794  75
   1 -10  17 9.53955 15.8784  42
  -1   9  14 52.1884 17.0092  44
  -1   9  14 48.6211 18.0626  70
  -1   9  14 45.8097 17.6483  30
  -1   9  14 30.5361 17.9112  24
  -1   9  13 18.5968 28.9632  44
  -1   9  13 39.1591 30.4886  70
  -1   9  13 42.0950 32.3936  30
  -1   9  13 23.9008 32.3944  24
  -1   9  12 1082.26 115.078  71
  -1   9  12 1024.28 111.074  70
  -1   9  12 981.807 107.627  93
  -1   9  11 5087.34 363.047  21
  -1   9  11 5158.84 376.268  91
  -1   9  11 5304.82 371.223  93
  -1   9  11 5641.78 377.761  44
  -1   9  11 5383.70 378.865  71
  -1   9  11 5309.92 373.584  70
  -1   9  10 12647.3 770.904  44
  -1   9  10 12888.1 788.807  91
  -1   9  10 12065.6 762.780  93
  -1   9  10 11738.7 751.405  29
  -1   9  10 10820.7 742.416  52
  -1   9  10 12727.4 776.495  71
  -1   9  10 11941.7 765.076  70
  -1   9  10 12145.2 760.305  21
  -1   9   9 324.192 91.2440  91
  -1   9   9 273.309 69.0292  93
  -1   9   9 179.634 61.7978  29
  -1   9   9 164.527 58.6209  82
  -1   9   9 149.996 64.1595  52
  -1   9   9 299.733 71.4303  21
  -1   9   9 238.949 63.9481  70
  -1   9   8 10361.2 670.189  70
  -1   9   8 10782.3 718.973  91
  -1   9   8 9574.10 661.774  93
  -1   9   8 9948.25 654.624  82
  -1   9   8 9797.45 659.076  84
  -1   9   8 10740.2 851.304  11
  -1   9   8 10425.8 674.485  21
  -1   9   8 10164.9 651.070  29
  -1   9   8 10938.2 679.891  52
  -1   9   7 523.819 89.5170  93
  -1   9   7 496.634 121.532  91
  -1   9   7 501.883 80.5071  82
  -1   9   7 816.814 196.590  11
  -1   9   7 548.665 98.7966  21
  -1   9   7 525.164 83.6418  29
  -1   9   7 578.603 109.612  52
  -1   9   6 3263.63 254.072  93
  -1   9   6 2694.08 278.596  91
  -1   9   6 3252.49 237.690  82
  -1   9   6 3291.82 399.061  11
  -1   9   6 2372.34 242.315  21
  -1   9   6 3447.43 273.914  52
  -1   9   6 2922.55 226.235  29
  -1   9   5 6107.53 371.676  82
  -1   9   5 5406.25 424.136   8
  -1   9   5 5309.38 383.524  93
  -1   9   4 451.207 103.138   8
   1  -9  -4 726.175 80.4142   5
  -1   9   3 15564.0 1032.02   8
   1  -9  -3 15898.0 952.225   5
  -1   9   2 17414.8 1167.76   8
   1  -9  -2 18521.0 1090.51   5
  -1   9   1 142.392 62.1663   8
  -1   9   1 157.206 63.8754  10
   1  -9  -1 95.7284 35.8756   5
  -1   9   0 775.487 142.818  10
   1  -9   0 1021.87 102.135   5
   1  -9   0 1014.51 155.661   1
   1  -9   0 853.767 145.624   3
   1  -9   1 7369.62 529.935   9
   1  -9   1 7649.45 483.151   5
   1  -9   1 7410.92 565.678   3
   1  -9   1 7331.55 567.047   1
  -1   9  -2 28186.0 1688.10  10
   1  -9   2 25161.8 1619.24   9
   1  -9   2 27265.9 1551.97  15
   1  -9   2 25318.0 1646.72   1
   1  -9   2 25051.0 1642.08   3
   1  -9   3 23477.7 1332.91   5
   1  -9   3 20627.0 1405.73   9
  -1   9  -3 24929.6 1483.11  10
   1  -9   3 22279.7 1333.93  15
   1  -9   3 22043.4 1419.30   3
   1  -9   3 21168.4 1416.43   1
   1  -9   4 1853.50 149.583   5
   1  -9   4 1436.47 199.288   9
  -1   9  -4 1968.14 244.393  10
   1  -9   4 1917.08 159.977  15
   1  -9   4 1647.38 202.524   1
   1  -9   4 1795.73 207.654   3
   1  -9   5 745.330 91.5435  15
   1  -9   5 684.581 79.3683   5
   1  -9   5 667.781 141.587   9
   1  -9   6 2283.47 191.216  15
   1  -9   6 2275.73 174.251   5
  -1   9  -6 2055.99 235.729   8
   1  -9   6 2263.92 267.489   9
   1  -9   7 6773.78 451.863  15
   1  -9   7 6976.59 428.731   5
  -1   9  -7 6101.29 487.834   8
   1  -9   7 6233.60 553.690   9
   1  -9   8 27.4491 48.0190  60
   1  -9   8-25.3932 72.4924   9
   1  -9   8 35.9669 24.9693   5
   1  -9   8 147.677 59.2937  55
   1  -9   8 61.3781 43.3972  46
   1  -9   9 59.4578 50.1755  50
   1  -9   9 125.853 57.9607  46
   1  -9   9 106.632 46.8065  15
   1  -9   9 109.719 78.4005   9
   1  -9   9 115.684 67.1981  55
   1  -9   9 57.0940 35.9280  88
   1  -9   9 98.3834 50.4466  66
   1  -9   9 40.3909 51.1406  60
   1  -9  10 7436.97 550.485  31
   1  -9  10 8998.70 596.946  55
   1  -9  10 8624.05 567.942  50
   1  -9  10 9258.42 581.433  46
   1  -9  10 7823.07 537.598  88
   1  -9  10 8502.04 564.819  19
   1  -9  10 9728.81 572.017  15
   1  -9  11 6126.64 411.132  50
   1  -9  11 5249.42 369.242  88
   1  -9  11 5372.51 391.748  31
   1  -9  11 5449.77 385.938  67
   1  -9  11 5508.37 528.745   9
   1  -9  11 5390.86 396.503  19
   1  -9  11 6559.50 437.148  55
   1  -9  11 5074.27 368.135  68
   1  -9  12 19.6533 52.4551  31
   1  -9  12-15.6367 48.6194  42
   1  -9  12 7.21770 32.5626  68
   1  -9  12-34.0096 64.6931  50
   1  -9  12 30.7934 47.2391  67
   1  -9  12-6.51672 32.2062  88
   1  -9  12-9.97863 51.3287  19
   1  -9  13 74.6171 47.8362  69
   1  -9  13 121.340 48.5278  68
   1  -9  13 29.3406 55.1315  31
   1  -9  13 100.200 39.7295  32
   1  -9  13 134.320 61.4019  36
   1  -9  13 84.2979 47.7679  67
   1  -9  13 38.6128 59.4187  19
   1  -9  13 57.9939 50.8813  42
   1  -9  14 1022.59 122.230  31
   1  -9  14 881.491 94.5545  32
   1  -9  14 876.892 104.631  36
   1  -9  14 896.517 95.1819  37
   1  -9  14 910.310 103.680  42
   1  -9  14 1058.18 124.651  19
   1  -9  14 933.520 103.383  68
   1  -9  14 876.640 104.398  67
   1  -9  14 804.248 100.537  69
   1  -9  15 6055.36 381.269  19
   1  -9  15 5343.20 355.629  36
   1  -9  15 5383.73 348.041  32
   1  -9  15 5925.52 357.986  42
   1  -9  15 5375.87 350.645  37
   1  -9  15 5224.56 358.426  75
   1  -9  15 5046.43 351.283  67
   1  -9  16 2242.43 157.413  37
   1  -9  16 2315.22 159.328  42
   1  -9  16 2217.53 163.048  75
   1  -9  16 2039.38 154.860  67
   1  -9  17-42.3503 41.5196  63
   1  -9  17 14.4849 20.0840  42
   1  -9  17 4.56146 17.9712  37
   1  -9  17 23.4775 21.3800  75
  -1   8  14 631.500 70.5889  24
  -1   8  14 618.075 68.2226  30
  -1   8  14 554.715 64.7432  44
  -1   8  14 672.214 70.8486  70
  -1   8  13 2637.89 202.140  24
  -1   8  13 2423.55 196.835  30
  -1   8  13 2410.31 191.871  44
  -1   8  13 2346.81 192.243  71
  -1   8  13 2758.02 203.486  70
  -1   8  13 2614.83 195.074  21
  -1   8  12 3925.90 281.230  70
  -1   8  12 3318.71 271.417  71
  -1   8  12 3489.87 265.282  21
  -1   8  12 3717.00 272.830  44
  -1   8  12 3662.72 272.253  91
  -1   8  11 2078.67 183.128  21
  -1   8  11 1815.65 174.002  29
  -1   8  11 2345.80 192.500  93
  -1   8  11 1889.33 191.548  91
  -1   8  11 1909.81 187.817  70
  -1   8  11 2151.09 197.593  71
  -1   8  10 20.3298 41.0730  70
  -1   8  10-17.0233 63.1339  52
  -1   8  10 46.4911 45.0356  21
  -1   8  10 58.4331 51.9545  29
  -1   8  10 65.9233 49.4120  93
  -1   8  10 72.2928 58.3314  91
  -1   8   9 3725.46 407.933  11
  -1   8   9 3343.39 268.329  82
  -1   8   9 2980.40 276.142  85
  -1   8   9 3281.38 276.614  52
  -1   8   9 3424.35 276.083  21
  -1   8   9 3459.14 267.072  29
  -1   8   9 3815.39 282.196  93
  -1   8   9 3635.81 311.589  91
  -1   8   8 16794.6 1123.48  85
  -1   8   8 17892.2 1102.90  82
  -1   8   8 17333.0 1110.38  84
  -1   8   8 19662.5 1134.20  52
  -1   8   8 18499.8 1119.48  21
  -1   8   8 18083.7 1098.22  29
  -1   8   8 17852.4 1162.09  91
  -1   8   8 17753.3 1111.76  93
  -1   8   7 18705.0 1241.29  11
  -1   8   7 16379.5 997.862  84
  -1   8   7 15879.1 985.114  82
  -1   8   7 17088.2 1025.70  52
  -1   8   7 16750.2 1011.39  21
  -1   8   7 15111.4 978.346  29
  -1   8   7 16804.2 1003.36  93
  -1   8   7 15055.8 1044.26  91
  -1   8   6 8857.19 575.406  29
  -1   8   6 9575.29 585.019  82
  -1   8   6 9488.92 601.465  93
  -1   8   6 8412.10 633.474  91
  -1   8   6 9612.67 632.643   8
  -1   8   5 1025.50 155.797  13
  -1   8   5 1394.76 158.787   8
   1  -8  -4 61.0132 26.5082   5
  -1   8   4 147.948 56.1092   8
   1  -8  -3 4276.25 293.848   5
  -1   8   3 4553.45 358.396   8
   1  -8  -2 22611.4 1302.10   5
   1  -8  -2 21513.3 1381.83   1
   1  -8  -2 21507.4 1380.02   3
  -1   8   2 20969.5 1365.96   8
  -1   8   2 22859.7 1387.97  10
   1  -8  -1 620.407 77.6002   5
   1  -8  -1 727.159 122.764   3
   1  -8  -1 740.776 125.800   1
  -1   8   1 817.319 126.127  10
   1  -8   0 48620.4 2762.17   5
   1  -8   0 48044.6 2850.20   1
   1  -8   0 47543.7 2845.69   3
   1  -8   0 46026.7 2796.91   9
  -1   8   0 48161.1 2854.01  10
   1  -8   1 603.616 71.7614   5
   1  -8   1 524.162 107.643   3
   1  -8   1 564.424 110.575   1
   1  -8   1 372.059 80.9408   9
   1  -8   2 7759.73 571.049   9
  -1   8  -2 8960.11 618.108  10
   1  -8   3 5234.71 335.011   5
   1  -8   3 5188.12 404.163   3
   1  -8   3 5341.67 408.890   1
  -1   8  -3 5485.71 440.357  10
   1  -8   3 4166.50 386.632   9
   1  -8   4 2015.56 216.896   3
   1  -8   4 2471.69 233.480   1
   1  -8   4 2367.94 172.813   5
   1  -8   4 2390.80 181.763  15
  -1   8  -4 2180.87 248.266  10
   1  -8   4 2133.14 237.221   9
   1  -8   5 21854.3 1332.38   1
   1  -8   5 20380.8 1322.89   3
   1  -8   5 22127.2 1254.74   5
   1  -8   5 20922.7 1265.35  15
   1  -8   5 18613.5 1346.33   9
  -1   8  -5 23036.2 1380.63  10
   1  -8   6 13644.9 783.803   5
   1  -8   6 13078.3 801.417  15
  -1   8  -6 12395.7 852.207   8
   1  -8   6 11386.0 888.285   9
   1  -8   7 9765.87 579.097   5
   1  -8   7 8639.89 700.278   9
  -1   8  -7 9076.90 635.019   8
   1  -8   8 47.5904 75.9124   9
   1  -8   8 7.65785 30.9099  15
   1  -8   9 494.635 75.4408  15
   1  -8   9 362.096 82.3876  55
   1  -8   9 367.497 78.4511  60
   1  -8   9 401.909 79.4843  46
   1  -8  10 4785.41 358.727  55
   1  -8  10 4770.38 340.519  50
   1  -8  10 4487.24 329.607  31
   1  -8  10 5183.56 333.328  15
   1  -8  10 4111.65 327.546  19
   1  -8  10 3428.43 417.033   9
   1  -8  10 4027.38 304.772  88
   1  -8  11 3800.06 403.546   9
   1  -8  11 3548.68 294.006  50
   1  -8  11 3402.82 254.177  45
   1  -8  11 3855.73 300.247  46
   1  -8  11 3792.77 271.735  42
   1  -8  11 4253.88 286.395  67
   1  -8  11 3127.18 255.740  68
   1  -8  11 3649.14 287.606  19
   1  -8  11 3441.87 283.318  31
   1  -8  11 3360.66 258.819  88
   1  -8  12 553.780 150.034   9
   1  -8  12 508.182 83.3905  49
   1  -8  12 462.981 99.9308  50
   1  -8  12 475.274 101.440  46
   1  -8  12 505.540 71.3762  45
   1  -8  12 474.487 81.9153  42
   1  -8  12 393.397 71.7558  68
   1  -8  12 445.155 82.5775  69
   1  -8  12 495.199 89.1047  19
   1  -8  12 326.978 74.7204  67
   1  -8  12 483.319 71.7220  32
   1  -8  12 565.449 95.4358  36
   1  -8  12 500.247 98.0672  31
   1  -8  12 371.747 68.2811  88
   1  -8  13 63.3716 46.1613  49
   1  -8  13 109.267 62.6385  50
   1  -8  13 83.7703 37.6568  45
   1  -8  13 111.675 54.8922  42
   1  -8  13 114.658 47.1549  68
   1  -8  13 99.2764 41.3312  88
   1  -8  13 30.0586 46.9822  67
   1  -8  13 109.396 62.0346  19
   1  -8  13 42.0749 55.3507  31
   1  -8  13 69.0305 40.3319  37
   1  -8  13 144.964 46.3082  32
   1  -8  13 65.1791 52.8508  36
   1  -8  14 1216.54 128.934  49
   1  -8  14 1413.44 133.701  36
   1  -8  14 1257.87 146.967  31
   1  -8  14 1234.62 119.139  32
   1  -8  14 1152.61 122.884  67
   1  -8  14 1196.82 126.351  68
   1  -8  14 1329.59 131.854  75
   1  -8  14 1334.99 127.535  42
   1  -8  14 1263.89 119.633  37
   1  -8  14 1164.45 141.482  19
   1  -8  15 596.600 80.4792  75
   1  -8  15 533.618 75.8495  68
   1  -8  15 653.517 79.9733  67
   1  -8  15 529.481 66.0229  32
   1  -8  15 518.950 96.9405  31
   1  -8  15 528.384 76.6778  36
   1  -8  15 531.713 77.0811  49
   1  -8  15 546.701 70.5658  37
   1  -8  15 522.900 72.9318  42
   1  -8  16 109.882 35.6845  37
   1  -8  16 57.4179 32.1877  42
   1  -8  16 94.2337 38.5026  67
   1  -8  16 90.1401 37.2887  75
   1  -8  16 110.899 39.8509  49
   1  -8  17 175.149 34.6632  75
   1  -8  17 182.570 34.5625  49
   1  -8  17 156.466 31.9538  42
   1  -8  17 163.712 31.1304  37
  -1   7  15-3.26919 23.5528  24
  -1   7  15-3.49617 24.6891  30
  -1   7  14 457.665 67.0739  70
  -1   7  14 321.128 60.2321  24
  -1   7  14 341.028 63.7095  30
  -1   7  14 411.309 58.4414  44
  -1   7  14 467.934 63.1664  21
  -1   7  13 899.035 105.519  70
  -1   7  13 607.249 91.4786  71
  -1   7  13 676.894 90.9448  93
  -1   7  13 793.040 101.245  30
  -1   7  13 698.369 89.5917  44
  -1   7  13 797.664 97.4063  21
  -1   7  12 9594.90 623.237  21
  -1   7  12 9680.10 633.608  70
  -1   7  12 9123.84 628.374  71
  -1   7  12 9941.41 630.753  91
  -1   7  12 10162.5 628.672  93
  -1   7  12 10015.1 627.941  44
  -1   7  12 9278.70 623.199  53
  -1   7  11 14353.5 882.027  21
  -1   7  11 15079.0 896.582  70
  -1   7  11 14782.5 898.931  71
  -1   7  11 12728.1 866.407  29
  -1   7  11 15423.6 901.255  91
  -1   7  11 14461.0 887.075  44
  -1   7  11 13057.2 867.932  52
  -1   7  11 13666.6 869.319  48
  -1   7  10 68.7984 46.3851  29
  -1   7  10 160.538 72.9438  91
  -1   7  10 123.559 53.7968  21
  -1   7  10 101.841 57.9565  52
  -1   7  10 163.916 53.3543  48
  -1   7   9-10.5151 51.9663  81
  -1   7   9-9.78819 55.8575  84
  -1   7   9 8.73536 43.1710  82
  -1   7   9-44.9346 68.9327  85
  -1   7   9 25.8292 58.2640  13
  -1   7   9 56.7144 45.7311  21
  -1   7   9 31.0888 99.1761  11
  -1   7   9 10.0699 57.4654  52
  -1   7   9-40.9508 61.2742  29
  -1   7   9 13.5596 61.1737  91
  -1   7   9-27.9228 65.7262  93
  -1   7   8 413.759 91.5037  85
  -1   7   8 290.983 75.0073  81
  -1   7   8 361.050 73.8086  84
  -1   7   8 437.018 76.7140  82
  -1   7   8 304.748 104.560  13
  -1   7   8 248.188 64.6268  21
  -1   7   8 349.372 83.8868  52
  -1   7   8 288.566 122.286  11
  -1   7   8 246.254 69.2379  93
  -1   7   8 254.260 86.1051  91
  -1   7   8 265.868 65.6011  29
  -1   7   7 9108.47 733.237  11
  -1   7   7 9093.81 647.907  13
  -1   7   7 7938.85 553.359  81
  -1   7   7 8413.08 537.506  93
  -1   7   7 7133.74 571.041  91
  -1   7   6 4288.80 329.649   8
  -1   7   6 4168.36 376.257  13
  -1   7   5 275.071 65.3938   8
  -1   7   5 420.027 92.6177  13
  -1   7   4 5296.57 392.755   8
  -1   7   4 5211.85 400.436  13
  -1   7   3 5627.64 404.363   8
  -1   7   3 5262.50 391.925  13
   1  -7  -3 5023.69 406.728   1
   1  -7  -3 5977.78 420.638   3
  -1   7   2 975.749 129.365  10
  -1   7   2 883.242 109.064  13
   1  -7  -2 1053.82 136.222   3
   1  -7  -2 866.640 127.509   1
   1  -7  -1 1868.76 162.575   9
  -1   7   1 1958.92 196.741  10
  -1   7   1 1790.51 152.982  13
   1  -7  -1 1785.11 193.126   1
   1  -7  -1 1815.31 192.717   3
   1  -7   0 15382.1 951.095   9
  -1   7   0 15780.2 988.027  10
   1  -7   0 14980.3 981.636   3
   1  -7   0 15500.7 987.296   1
   1  -7   1 8398.01 556.404   9
   1  -7   1 8234.15 575.253   1
   1  -7   1 8104.47 571.916   3
  -1   7  -2 24773.5 1461.10  10
   1  -7   2 22463.3 1428.36   9
  -1   7  -3 3662.02 322.649  10
   1  -7   3 3297.01 299.205   9
   1  -7   3 3710.16 301.307   1
   1  -7   3 3687.87 298.258   3
  -1   7  -4 1623.23 186.169  10
   1  -7   4 1306.82 170.937   9
   1  -7   4 1407.52 155.604   3
   1  -7   4 1294.32 152.905   1
  -1   7  -5 2624.24 250.390  10
   1  -7   5 2134.07 243.051   9
   1  -7   5 2576.63 211.523  14
   1  -7   5 2477.63 187.898  15
   1  -7   5 2620.84 230.439   3
   1  -7   5 2440.92 225.005   1
   1  -7   6 6309.59 522.404   9
  -1   7  -6 7180.59 486.425   8
  -1   7  -7 6219.54 439.882   8
   1  -7   7 6016.12 507.750   9
   1  -7   7 6553.75 418.596  15
   1  -7   8 953.608 103.384  15
   1  -7   9 5496.77 375.229  15
   1  -7  10 30.0303 48.5658  60
   1  -7  10 87.4592 51.4870  67
   1  -7  10 36.1275 42.8908  31
   1  -7  10 11.2477 56.8498  55
   1  -7  10 20.0468 48.6300  50
   1  -7  10 77.5832 44.5826  49
   1  -7  10 40.1938 50.8149  46
   1  -7  10 172.915 49.0125  15
   1  -7  10 25.0890 71.6790   9
   1  -7  10 97.9884 50.9650  19
   1  -7  10 78.9702 37.7307  88
   1  -7  11 790.577 115.557  31
   1  -7  11 807.639 114.261  19
   1  -7  11 854.532 123.555  50
   1  -7  11 819.474 103.613  49
   1  -7  11 803.721 121.855  46
   1  -7  11 745.835 92.8192  45
   1  -7  11 899.773 106.140  42
   1  -7  11 789.413 97.2391  68
   1  -7  11 1107.06 206.020   9
   1  -7  11 950.086 112.299  67
   1  -7  11 788.890 100.912  15
   1  -7  11 743.753 93.9667  88
   1  -7  12-80.1574 93.3717   9
   1  -7  12-15.7178 51.9875  68
   1  -7  12 7.05346 31.0157  45
   1  -7  12-23.2651 63.1941  46
   1  -7  12 39.5398 43.6946  42
   1  -7  12 30.1430 56.4350  19
   1  -7  12 8.12389 44.1332  67
   1  -7  12 6.97439 41.6239  88
   1  -7  12 35.3833 52.0331  36
   1  -7  12 10.7156 49.5371  31
   1  -7  12 14.0454 33.2292  32
   1  -7  12-8.32603 43.6438  49
   1  -7  12-24.3425 57.5902  50
   1  -7  13 2922.23 253.862  46
   1  -7  13 2806.95 217.099  45
   1  -7  13 2666.58 209.928  37
   1  -7  13 2736.83 218.016  42
   1  -7  13 2596.23 251.815  50
   1  -7  13 2755.65 223.235  49
   1  -7  13 2524.29 207.797  88
   1  -7  13 2829.33 224.273  68
   1  -7  13 2832.87 223.550  67
   1  -7  13 2582.20 211.382  32
   1  -7  13 2748.85 242.520  31
   1  -7  13 2945.97 228.549  36
   1  -7  14 2415.89 195.240  32
   1  -7  14 2518.71 227.600  31
   1  -7  14 2611.86 208.755  36
   1  -7  14 2499.10 205.464  75
   1  -7  14 2343.15 197.109  45
   1  -7  14 2472.53 206.800  68
   1  -7  14 2472.23 204.862  67
   1  -7  14 2588.83 242.964  50
   1  -7  14 2750.17 210.364  49
   1  -7  14 2587.43 198.834  37
   1  -7  14 2667.57 205.239  42
   1  -7  15 5696.27 368.442  49
   1  -7  15 5861.41 399.440  31
   1  -7  15 5632.30 359.362  32
   1  -7  15 5239.68 365.619  36
   1  -7  15 5404.58 384.653  19
   1  -7  15 5477.64 362.718  42
   1  -7  15 5436.39 361.159  37
   1  -7  15 5306.02 367.758  67
   1  -7  15 5542.16 372.327  68
   1  -7  15 5437.11 367.774  75
   1  -7  16 317.003 58.8391  75
   1  -7  16 388.918 55.6125  37
   1  -7  16 363.365 55.5107  42
   1  -7  16 302.008 61.4564  67
   1  -7  16 406.349 61.6002  49
   1  -7  17 6.16564 24.0896  42
   1  -7  17 6.24093 22.9173  37
   1  -7  17-6.54619 27.2281  49
   1  -7  18 534.104 45.2174  37
   1  -7  18 587.675 52.2081  63
  -1   6  16 5486.25 331.367  70
  -1   6  15 2182.11 156.236  70
  -1   6  15 1986.97 153.043  30
  -1   6  15 1734.92 150.098  24
  -1   6  14 156.711 50.0297  21
  -1   6  14 135.296 42.8242  93
  -1   6  14 199.033 54.7474  24
  -1   6  14 146.181 49.8944  30
  -1   6  14 136.428 42.6152  44
  -1   6  13 428.656 75.6698  44
  -1   6  13 333.517 68.0088  48
  -1   6  13 494.749 80.2908  21
  -1   6  13 323.340 75.3348  71
  -1   6  13 339.414 71.9760  91
  -1   6  13 422.454 72.3304  93
  -1   6  13 419.052 78.5638  53
  -1   6  12 57.9565 52.0312  91
  -1   6  12 97.9818 50.5138  93
  -1   6  12 145.972 55.6591  21
  -1   6  12 182.308 64.9944  70
  -1   6  12 140.616 67.5708  71
  -1   6  12 145.756 53.0711  48
  -1   6  12 123.984 54.7878  44
  -1   6  11 2087.73 195.777  52
  -1   6  11 1844.89 187.416  48
  -1   6  11 2241.38 202.379  44
  -1   6  11 2273.81 203.068  64
  -1   6  11 2391.76 201.615  23
  -1   6  11 1790.71 185.145  29
  -1   6  11 2097.91 193.425  81
  -1   6  11 2316.59 217.895  71
  -1   6  11 2254.62 200.982  93
  -1   6  11 2461.52 216.078  91
  -1   6  11 2321.24 202.278  21
  -1   6  10 2516.97 214.907  21
  -1   6  10 2664.00 331.934  11
  -1   6  10 2355.50 307.696  13
  -1   6  10 2247.28 204.103  29
  -1   6  10 2158.79 221.555  85
  -1   6  10 2456.91 213.805  81
  -1   6  10 2493.19 216.966  64
  -1   6  10 2527.89 217.901  52
  -1   6  10 2162.71 203.114  48
  -1   6   9 14954.4 971.092  48
  -1   6   9 17644.6 996.422  52
  -1   6   9 15325.5 981.489  45
  -1   6   9 18403.1 1184.78  11
  -1   6   9 15911.5 969.165  29
  -1   6   9 14848.6 969.439  82
  -1   6   9 15307.4 998.230  85
  -1   6   9 15152.0 979.964  81
  -1   6   9 16483.7 999.906  83
  -1   6   9 15544.7 981.241  84
  -1   6   9 15496.4 978.074  64
  -1   6   9 16088.5 978.133  21
  -1   6   9 18006.2 1140.37  13
  -1   6   8 9361.00 588.954  93
  -1   6   8 8712.24 595.866  81
  -1   6   8 8814.37 575.759  29
  -1   6   8 8641.09 584.388  21
  -1   6   8 9365.94 704.394  13
  -1   6   7 14922.0 1034.28  13
  -1   6   7 15968.5 1125.09  11
  -1   6   6-115.266 74.3167  13
  -1   6   6-17.5903 38.7286   8
  -1   6   5 577.708 109.050  13
  -1   6   5 592.505 87.2964   8
  -1   6   4 17297.4 1033.75  13
   1  -6  -4 16069.7 1015.82   3
   1  -6  -4 16804.4 1021.01   1
  -1   6   4 15441.0 1005.00   8
  -1   6   3 69001.3 4075.89  13
   1  -6  -3 71177.4 4090.27   3
   1  -6  -3 72729.9 4094.18   1
  -1   6   3 72519.0 4088.11  10
  -1   6   3 67256.3 4074.75   8
  -1   6   2 2216.45 186.241  13
   1  -6  -2 2281.91 206.697   3
   1  -6  -2 2358.25 210.851   1
  -1   6   2 2463.86 208.108  10
   1  -6  -2 2148.02 164.428   9
  -1   6   1 6049.21 425.634  13
   1  -6  -1 6949.88 474.105   1
   1  -6  -1 6903.37 473.013   3
  -1   6   1 6959.79 469.722  10
   1  -6  -1 7221.06 438.290   9
  -1   6   0 16798.3 1017.93  13
   1  -6   0 17849.2 1083.48   1
   1  -6   0 17849.7 1082.05   3
   1  -6   0 18065.5 1054.91   9
  -1   6  -1 2680.71 174.714  13
   1  -6   1 2702.06 235.020   3
   1  -6   1 3042.97 243.806   1
  -1   6  -1 3095.37 251.488  10
   1  -6   1 2984.44 231.122   9
   1  -6   2 14496.5 867.702  14
   1  -6   2 15395.2 931.917   9
  -1   6  -2 15483.7 949.051  10
   1  -6   3 4131.03 276.949  14
   1  -6   3 3654.25 305.314   1
   1  -6   3 4152.03 312.370   3
   1  -6   3 3863.53 318.325   9
   1  -6   4 4162.00 289.180  14
   1  -6   4 4079.87 306.851   1
   1  -6   4 3825.80 301.894   3
  -1   6  -4 4357.83 335.180  10
   1  -6   4 3496.06 316.741   9
   1  -6   5 20371.7 1280.13  14
   1  -6   5 20697.3 1289.08   1
   1  -6   5 20987.5 1288.91   3
  -1   6  -5 23396.8 1320.49  10
   1  -6   5 21530.2 1332.15   9
   1  -6   6 378.829 56.8308  15
   1  -6   6 439.927 75.1370   1
   1  -6   6 459.109 77.1982   3
   1  -6   6 283.593 91.3643   9
  -1   6  -6 420.304 71.3018   8
   1  -6   7 39.3764 26.1004  15
   1  -6   8 3751.78 265.652  15
   1  -6   9 27308.5 1554.21  15
   1  -6   9 23318.0 1662.69   9
   1  -6  10 13003.6 884.923  49
   1  -6  10 14721.3 918.468  50
   1  -6  10 16169.5 1046.49   9
   1  -6  10 17676.4 905.765  15
   1  -6  10 13922.9 908.931  65
   1  -6  10 13396.3 900.823  19
   1  -6  10 14774.5 892.703  42
   1  -6  11 261.137 57.6332  88
   1  -6  11 191.853 70.3282  50
   1  -6  11 305.097 69.3293  49
   1  -6  11 377.026 62.5659  45
   1  -6  11 233.390 72.1449  46
   1  -6  11 415.548 65.9284  15
   1  -6  11 239.375 71.2367  67
   1  -6  11 286.072 79.5929  33
   1  -6  11 363.055 63.6595  32
   1  -6  11 290.164 75.3643  31
   1  -6  11 209.223 73.9039  36
   1  -6  11 271.494 106.952   9
   1  -6  11 420.722 75.0960  42
   1  -6  11 238.940 58.8001  68
   1  -6  12 142.679 60.9707  49
   1  -6  12 171.843 79.6732  50
   1  -6  12 96.4560 42.4058  45
   1  -6  12 112.330 63.5781  46
   1  -6  12 231.882 54.4557  48
   1  -6  12 64.6466 38.4600  88
   1  -6  12 249.438 62.9052  42
   1  -6  12 114.137 52.6031  67
   1  -6  12 209.431 53.1168  32
   1  -6  12 86.2349 53.4938  36
   1  -6  12 194.636 74.3972  31
   1  -6  12 139.513 52.2925  68
   1  -6  12 202.972 102.678   9
   1  -6  13 48.6598 48.4067  67
   1  -6  13 25.5534 45.4743  68
   1  -6  13 15.2428 35.2405  45
   1  -6  13-22.5110 56.7771  46
   1  -6  13 15.1146 31.4421  48
   1  -6  13 22.3547 39.0669  42
   1  -6  13 6.92998 35.6544  37
   1  -6  13 38.0742 62.7259  50
   1  -6  13 8.23691 46.2703  49
   1  -6  13-9.98278 60.4278  19
   1  -6  13 16.5145 49.9844  36
   1  -6  13 28.6200 40.1943  32
   1  -6  13 33.5091 58.5544  31
   1  -6  13-6.85115 30.9174  88
   1  -6  14 4132.08 315.103  19
   1  -6  14 4103.90 297.583  49
   1  -6  14 4377.84 292.414  32
   1  -6  14 4021.14 322.474  31
   1  -6  14 3879.08 295.691  36
   1  -6  14 4193.29 292.896  42
   1  -6  14 3775.31 286.583  37
   1  -6  14 4328.07 297.956  45
   1  -6  14 3947.69 298.272  67
   1  -6  14 3981.98 300.836  68
   1  -6  14 4168.28 297.595  75
   1  -6  15 4578.23 303.622  49
   1  -6  15 4508.10 298.146  37
   1  -6  15 4637.04 299.598  42
   1  -6  15 4017.29 291.148  32
   1  -6  15 4910.10 337.943  31
   1  -6  15 3691.79 296.379  36
   1  -6  15 4246.17 300.370  45
   1  -6  15 4463.76 309.798  68
   1  -6  15 4193.36 294.396  69
   1  -6  15 4096.19 303.245  67
   1  -6  15 4373.79 301.706  75
   1  -6  16 346.582 57.9418  49
   1  -6  16 266.286 45.9982  32
   1  -6  16 355.847 65.4120  67
   1  -6  16 338.921 56.3601  75
   1  -6  16 310.888 52.8171  42
   1  -6  16 291.233 52.5474  37
   1  -6  16 319.180 53.8489  45
   1  -6  17 5381.81 352.385  63
   1  -6  17 5734.79 345.363  49
   1  -6  17 5208.93 340.790  42
   1  -6  17 5632.98 342.910  37
   1  -6  18 83.4178 19.4706  37
  -1   5  16 2317.38 161.982  24
  -1   5  16 2308.17 163.191  30
  -1   5  16 2192.07 157.027  70
  -1   5  15 1256.99 119.136  30
  -1   5  15 1017.97 112.473  24
  -1   5  15 1324.78 117.219  70
  -1   5  14 302.966 58.3632  93
  -1   5  14 148.981 51.5074  70
  -1   5  14 261.261 60.1146  71
  -1   5  14 169.182 59.3195  24
  -1   5  14 211.233 64.1353  30
  -1   5  14 173.348 59.1868  53
  -1   5  14 221.849 51.0240  44
  -1   5  14 257.044 59.6098  48
  -1   5  13 13743.5 828.846  44
  -1   5  13 13461.0 833.895  91
  -1   5  13 13556.6 828.138  93
  -1   5  13 13846.7 842.655  70
  -1   5  13 13233.4 836.507  71
  -1   5  13 12208.2 831.967  64
  -1   5  13 12664.9 834.541  53
  -1   5  13 13699.2 836.826  48
  -1   5  12 3473.35 271.257  44
  -1   5  12 3589.85 272.761  93
  -1   5  12 3068.02 275.014  64
  -1   5  12 3280.54 263.363  23
  -1   5  12 3435.62 272.453  21
  -1   5  12 3441.93 284.828  71
  -1   5  12 3825.77 280.711  48
  -1   5  11 56.7507 63.7505  71
  -1   5  11 36.0186 48.0671  29
  -1   5  11 9.51113 45.0034  21
  -1   5  11 9.39205 46.4160  23
  -1   5  11-18.4503 79.5127  52
  -1   5  11 57.7649 48.5606  48
  -1   5  11 8.97149 42.4500  45
  -1   5  11 29.0837 71.8666  13
  -1   5  11 21.1588 51.1831  64
  -1   5  11-9.16466 44.3387  93
  -1   5  11-58.1875 121.011  11
  -1   5  10 66.0722 61.0945  71
  -1   5  10 20.2636 48.2555  64
  -1   5  10 144.851 51.1468  21
  -1   5  10 172.081 68.4161  52
  -1   5  10 64.1867 40.6949  48
  -1   5  10 117.449 49.3882  45
  -1   5  10 163.033 95.1144  13
  -1   5  10 102.326 47.4369  29
  -1   5  10 191.590 72.6868  83
  -1   5  10 82.0263 70.1510  85
  -1   5  10 88.0835 48.9802  93
  -1   5  10 148.386 89.9831  11
  -1   5   9 3108.26 259.002  21
  -1   5   9 3639.02 279.867  52
  -1   5   9 3467.85 265.717  48
  -1   5   9 3658.59 271.547  45
  -1   5   9 3821.67 381.021  13
  -1   5   9 3945.69 416.081  11
  -1   5   9 3345.88 261.374  93
  -1   5   9 3117.45 263.990  32
  -1   5   9 3108.34 254.176  29
  -1   5   9 3252.46 266.748  84
  -1   5   9 3546.92 285.918  83
  -1   5   9 3539.88 291.796  85
  -1   5   9 3620.48 269.658  81
  -1   5   8 17660.2 1219.07  11
  -1   5   8 16549.1 1142.37  13
  -1   5   7 19285.8 1226.52  11
  -1   5   7 15895.8 1119.13  13
  -1   5   6 14.3380 28.9285   8
  -1   5   6-15.1190 45.7560  13
  -1   5   5 2541.18 209.401   8
  -1   5   5 2955.39 254.465  13
  -1   5   4 3136.53 243.211   8
   1  -5  -4 3306.27 252.330   3
   1  -5  -4 3216.47 251.597   1
  -1   5   4 3206.87 264.754  13
  -1   5   3 3709.34 268.763  10
  -1   5   3 3096.76 256.645   8
   1  -5  -3 3583.86 271.280   3
   1  -5  -3 3983.58 279.501   1
  -1   5   3 3514.47 268.529  13
   1  -5  -2 3587.24 231.185   9
  -1   5   2 3351.08 263.967  10
   1  -5  -2 3649.78 273.440   1
   1  -5  -2 3513.03 270.406   3
  -1   5   2 3541.79 254.036  13
  -1   5   1 6340.90 413.567  10
   1  -5  -1 6159.77 383.262   9
   1  -5  -1 6391.51 416.084   3
   1  -5  -1 5771.22 410.871   1
  -1   5   1 5614.92 378.264  13
   1  -5   0 28108.1 1582.69   9
   1  -5   0 26965.7 1603.82   1
   1  -5   0 26418.8 1600.99   3
  -1   5   0 26484.9 1550.54  13
  -1   5  -1 2366.84 193.716  10
   1  -5   1 2277.97 180.677   9
   1  -5   1 1914.01 179.445   1
   1  -5   1 2049.56 182.700   3
  -1   5  -2 350.000 70.6924  10
   1  -5   2 489.739 77.8695   9
   1  -5   2 504.744 74.9956   1
   1  -5   2 385.513 66.6110   3
   1  -5   2 436.432 50.4256  14
  -1   5  -3 170.777 55.1489  10
   1  -5   3 220.349 61.2603   9
   1  -5   3 156.154 46.4464   1
   1  -5   3 214.588 50.0092   3
   1  -5   3 180.000 39.7394  14
   1  -5   4 4762.61 362.941   9
  -1   5  -4 4851.76 353.726  10
   1  -5   4 4909.42 341.531   1
   1  -5   4 4547.89 335.859   3
   1  -5   4 4989.36 334.510  14
   1  -5   5 41743.7 2601.93   9
   1  -5   5 43250.3 2561.88   1
   1  -5   5 44949.4 2563.12   3
   1  -5   5 45159.6 2575.43  14
  -1   5  -6 13969.6 862.436   8
   1  -5   6 14740.3 874.770   3
   1  -5   6 14043.3 873.131   1
   1  -5   7 2019.18 157.216  15
   1  -5   8 5395.62 447.896   9
   1  -5   8 5401.32 355.083  15
   1  -5   9 650.422 138.684   9
   1  -5   9 674.518 79.7018  15
   1  -5  10 7944.50 662.166   9
   1  -5  10 8941.79 553.646  15
   1  -5  11 2960.09 235.599  36
   1  -5  11 2687.04 244.598  31
   1  -5  11 1894.91 231.389  30
   1  -5  11 2811.49 220.348  32
   1  -5  11 2971.72 248.234  33
   1  -5  11 2844.22 240.432  19
   1  -5  11 2932.11 231.239  49
   1  -5  11 2880.71 226.548  48
   1  -5  11 3011.41 258.430  50
   1  -5  11 2765.31 222.478  45
   1  -5  11 3324.34 256.076  46
   1  -5  11 3200.06 233.318  42
   1  -5  11 2674.09 224.932  68
   1  -5  11 2821.22 233.399  72
   1  -5  11 2993.11 327.334   9
   1  -5  11 3079.13 234.197  67
   1  -5  11 2796.41 223.136  88
   1  -5  11 3441.96 229.988  15
   1  -5  12 1250.05 137.513  68
   1  -5  12 1342.43 142.287  67
   1  -5  12 1209.68 128.651  45
   1  -5  12 1582.03 161.725  46
   1  -5  12 1579.01 141.022  42
   1  -5  12 1254.10 137.508  49
   1  -5  12 1164.67 129.710  48
   1  -5  12 1098.92 139.578  19
   1  -5  12 1402.76 132.415  32
   1  -5  12 1061.57 143.060  33
   1  -5  12 1155.76 134.800  36
   1  -5  12 1327.91 154.046  31
   1  -5  12 1129.32 126.613  88
   1  -5  13 6477.69 482.266  19
   1  -5  13 6620.72 466.194  45
   1  -5  13 7545.67 497.393  46
   1  -5  13 7896.29 472.345  42
   1  -5  13 6441.98 463.686  75
   1  -5  13 6840.38 471.483  48
   1  -5  13 7453.78 478.275  49
   1  -5  13 6711.66 493.085  31
   1  -5  13 6875.05 471.683  36
   1  -5  13 7542.86 468.556  32
   1  -5  13 7166.18 474.915  67
   1  -5  13 6975.99 478.334  68
   1  -5  14 66.1739 51.5485  19
   1  -5  14 122.653 73.3359  50
   1  -5  14 60.4179 46.5559  49
   1  -5  14 6.77146 54.4019  42
   1  -5  14 50.4780 45.0639  75
   1  -5  14 128.674 48.8805  48
   1  -5  14 123.235 48.7271  45
   1  -5  14 79.0408 53.8582  46
   1  -5  14 48.0479 55.5614  67
   1  -5  14 121.236 67.7766  31
   1  -5  14 69.3281 54.0219  36
   1  -5  14 102.716 42.2546  32
   1  -5  14 156.053 49.5573  69
   1  -5  14 43.0995 45.4031  68
   1  -5  15 213.081 58.2367  49
   1  -5  15 184.490 53.1761  42
   1  -5  15 230.801 54.1843  75
   1  -5  15 306.139 60.2667  48
   1  -5  15 191.767 55.5338  45
   1  -5  15 151.085 60.4459  67
   1  -5  15 135.563 44.7010  32
   1  -5  15 206.003 59.6693  68
   1  -5  16 82.0953 40.1804  42
   1  -5  16 198.199 46.5256  75
   1  -5  16 169.513 40.3876  32
   1  -5  16 186.869 44.1256  45
   1  -5  16 244.636 52.8635  49
   1  -5  16 35.2785 52.3993  67
   1  -5  17 516.207 60.7861  42
   1  -5  17 484.565 68.7973  63
  -1   4  16 2413.70 180.807  24
  -1   4  16 2489.63 184.317  30
  -1   4  15 555.812 82.9013  30
  -1   4  15 521.868 81.2876  24
  -1   4  15 521.573 77.6080  21
  -1   4  15 617.447 84.2054  53
  -1   4  15 631.496 80.6575  70
  -1   4  14 305.549 60.1908  44
  -1   4  14 378.041 73.8043  48
  -1   4  14 350.317 62.4105  93
  -1   4  14 218.677 70.6075  64
  -1   4  14 374.494 84.4448  30
  -1   4  14 425.349 86.1587  24
  -1   4  14 348.064 75.2028  53
  -1   4  14 328.712 66.7811  21
  -1   4  14 271.612 68.4838  71
  -1   4  14 307.193 66.9140  70
  -1   4  13 10273.4 682.513  64
  -1   4  13 10719.4 679.649  48
  -1   4  13 10260.1 661.765  44
  -1   4  13 9831.72 660.374  45
  -1   4  13 9846.17 659.947  81
  -1   4  13 10840.3 683.626  53
  -1   4  13 10828.2 677.691  70
  -1   4  13 10305.9 675.652  71
  -1   4  13 10731.8 663.990  93
  -1   4  12 9797.92 643.900  93
  -1   4  12 10843.5 663.693  48
  -1   4  12 10732.8 650.245  45
  -1   4  12 9849.96 643.334  44
  -1   4  12 8270.06 624.229  32
  -1   4  12 10036.9 644.334  81
  -1   4  12 10380.2 647.839  23
  -1   4  12 11639.8 677.227  71
  -1   4  12 9741.47 654.247  65
  -1   4  12 9592.59 664.516  64
  -1   4  11 327.620 69.7154  32
  -1   4  11 524.963 142.588  11
  -1   4  11 360.895 73.3616  81
  -1   4  11 380.874 88.4853  71
  -1   4  11 269.512 71.4447  29
  -1   4  11 420.393 91.6188  64
  -1   4  11 467.970 86.4707  23
  -1   4  11 400.144 82.8003  52
  -1   4  11 502.875 81.2468  45
  -1   4  11 284.932 71.6819  48
  -1   4  11 355.311 71.8111  37
  -1   4  11 286.768 110.178  13
  -1   4  11 320.342 68.5172  93
  -1   4  10 66.1817 44.1944  32
  -1   4  10-10.6088 59.6119  71
  -1   4  10 20.5845 48.7306  64
  -1   4  10-18.3066 56.9475  67
  -1   4  10 68.5345 42.3735  21
  -1   4  10 27.9543 55.6385  52
  -1   4  10 36.2855 35.4851  48
  -1   4  10 84.9722 45.3919  45
  -1   4  10 59.9516 48.9053  37
  -1   4  10 16.2850 34.8929  93
  -1   4  10-28.7642 71.0986  11
  -1   4  10 41.3932 42.6198  29
  -1   4  10 32.9605 38.1328  81
  -1   4  10 82.0933 59.1794  83
  -1   4  10-23.3262 90.3904  85
  -1   4  10 26.1519 59.0173  13
  -1   4   9 1012.44 178.443  13
  -1   4   9 832.336 180.316  11
  -1   4   8 789.950 149.344  13
  -1   4   8 1251.12 206.197  11
  -1   4   7 666.456 128.686  13
  -1   4   7 964.571 181.646  11
  -1   4   6 1081.93 150.142  13
  -1   4   6 1223.89 198.112  11
  -1   4   6 1222.86 112.562   8
  -1   4   5 47224.4 2767.25  13
   1  -4  -5 48207.8 2717.43   3
   1  -4  -5 48444.6 2718.70   1
  -1   4   5 44164.7 2712.45   8
  -1   4   4 49834.9 2904.98  13
   1  -4  -4 50278.2 2881.68   3
   1  -4  -4 51825.5 2884.20   1
  -1   4   4 47380.1 2871.67   8
  -1   4   3 584.057 78.7861  13
   1  -4  -3 575.290 72.9293   3
   1  -4  -3 409.063 66.0152   1
  -1   4   3 482.284 65.5398   8
  -1   4   2 156.024 39.3557  13
   1  -4  -2 186.668 47.2365   3
   1  -4  -2 156.185 43.9961   1
  -1   4   2 229.281 45.8092  10
   1  -4  -2 183.538 27.6345   9
  -1   4   1 9362.25 584.067  13
   1  -4  -1 9572.95 609.695   1
   1  -4  -1 9774.51 609.943   3
   1  -4  -1 9777.32 583.605   9
  -1   4   1 10354.6 611.406  10
  -1   4   0 25101.8 1435.43  13
   1  -4   0 24401.0 1476.68   3
   1  -4   0 24332.4 1477.35   1
   1  -4   0 25517.6 1460.63   9
   1  -4   1 82685.5 4645.80  14
   1  -4   1 77588.1 4682.31   9
   1  -4   2 16292.7 911.873  14
   1  -4   2 15072.5 935.932   3
   1  -4   2 14555.4 934.732   1
   1  -4   2 15625.0 902.882   7
  -1   4  -2 16046.5 948.548  10
   1  -4   2 14608.7 940.630   9
   1  -4   3 4289.42 270.339  14
   1  -4   3 3822.21 273.649   3
   1  -4   3 3625.54 272.586   1
   1  -4   3 4251.29 296.318   9
   1  -4   3 3611.46 258.532   7
  -1   4  -3 4110.06 290.901  10
   1  -4   4 625.982 80.1360  13
   1  -4   4 655.442 85.2985  14
   1  -4   4 763.778 82.5814   3
   1  -4   4 724.573 82.4604   1
   1  -4   4 713.288 81.8563   7
  -1   4  -4 753.638 90.2397  10
   1  -4   4 791.810 104.366   9
   1  -4   5 1054.61 125.692  13
   1  -4   5 1216.80 131.759  14
   1  -4   5 1105.52 107.898   3
   1  -4   5 1190.11 110.582   1
   1  -4   5 1242.37 122.552   7
  -1   4  -5 1148.70 104.728   8
   1  -4   6 15334.4 1095.39  13
   1  -4   6 17451.7 1033.82  12
   1  -4   6 18586.2 1055.30   3
   1  -4   6 18955.8 1057.31   1
  -1   4  -6 17424.6 1037.50   8
   1  -4   6 17573.4 1088.67   7
   1  -4   7 1473.18 180.302   9
   1  -4   7 1591.69 167.159   7
   1  -4   7 1294.62 171.695  13
   1  -4   8 19442.5 1245.03   9
   1  -4   8 19840.7 1251.56  13
   1  -4   8 19656.4 1146.33  15
   1  -4   8 18828.1 1163.33  16
   1  -4   9 8299.13 648.192   9
   1  -4   9 8712.17 571.811  16
   1  -4   9 8793.12 663.787  13
   1  -4   9 9269.60 556.212  15
   1  -4  10 2768.10 299.987   9
   1  -4  10 2727.20 310.161  13
   1  -4  10 2962.47 213.531  15
   1  -4  10 2770.37 226.093  16
   1  -4  11 90.4255 46.5535  83
   1  -4  11 216.576 92.7466   9
   1  -4  11 120.139 44.6323  32
   1  -4  11 19.7708 47.9287  33
   1  -4  11 31.6693 45.2903  36
   1  -4  11 39.2078 56.8899  31
   1  -4  11 48.6250 44.1382  68
   1  -4  11 33.0083 52.1562  30
   1  -4  11 32.2649 63.3412  24
   1  -4  11 69.6810 45.6505  67
   1  -4  11 55.0163 55.5890  65
   1  -4  11 76.9044 61.7872  64
   1  -4  11 26.2508 48.4508  19
   1  -4  11 56.9560 45.8088  23
   1  -4  11 15.8677 42.4676  49
   1  -4  11 54.8997 54.3545  50
   1  -4  11 74.0533 38.9447  45
   1  -4  11 23.4177 33.5565  48
   1  -4  11 66.6749 50.0273  46
   1  -4  11 92.6353 43.8385  42
   1  -4  11 83.3417 43.7994  16
   1  -4  11 43.4912 33.8985  15
   1  -4  11 50.9487 37.5707  88
   1  -4  12 3822.87 305.344  65
   1  -4  12 3002.12 263.677  23
   1  -4  12 2932.16 281.676  30
   1  -4  12 3519.17 289.764  83
   1  -4  12 3535.98 266.795  45
   1  -4  12 3545.74 282.623  46
   1  -4  12 3958.05 270.136  42
   1  -4  12 3145.12 267.159  36
   1  -4  12 3854.46 267.679  32
   1  -4  12 3288.80 281.947  33
   1  -4  12 3914.74 276.814  49
   1  -4  12 3501.84 296.430  50
   1  -4  12 3521.49 270.731  48
   1  -4  12 3411.23 277.118  19
   1  -4  12 3796.16 278.559  68
   1  -4  12 3462.06 269.917  67
   1  -4  12 3366.65 263.319  75
   1  -4  13 20810.0 1348.94  65
   1  -4  13 21911.5 1315.69  45
   1  -4  13 23463.9 1336.03  46
   1  -4  13 22244.4 1308.01  42
   1  -4  13 20952.9 1311.71  36
   1  -4  13 23805.4 1315.38  32
   1  -4  13 19372.0 1329.37  30
   1  -4  13 20958.9 1335.29  33
   1  -4  13 23164.3 1319.88  49
   1  -4  13 22180.0 1355.37  50
   1  -4  13 20959.4 1317.35  48
   1  -4  13 22076.3 1328.94  19
   1  -4  13 22173.3 1327.36  68
   1  -4  13 22302.8 1319.27  67
   1  -4  13 21787.4 1306.33  69
   1  -4  13 21142.9 1308.71  75
   1  -4  14 9119.92 604.395  42
   1  -4  14 9639.15 608.832  32
   1  -4  14 9191.45 619.221  48
   1  -4  14 10137.5 616.703  49
   1  -4  14 9811.74 651.662  50
   1  -4  14 10461.6 632.096  68
   1  -4  14 8979.97 615.248  67
   1  -4  14 9218.82 614.326  45
   1  -4  14 10061.5 611.261  75
   1  -4  15 1186.10 126.006  42
   1  -4  15 1467.01 131.535  32
   1  -4  15 1383.41 156.447  31
   1  -4  15 1410.21 134.244  49
   1  -4  15 1378.31 139.125  48
   1  -4  15 1455.93 142.083  67
   1  -4  15 1335.54 134.637  45
   1  -4  15 1695.97 137.201  75
   1  -4  16 1032.33 100.431  32
   1  -4  16 964.347 101.893  42
   1  -4  16 1186.95 117.509  67
   1  -4  16 1118.02 107.378  49
   1  -4  16 1282.92 118.554  48
   1  -4  16 1210.97 111.442  45
   1  -4  17 20.4074 26.0662  45
  -1   3  16 2346.60 186.038  24
  -1   3  16 2421.70 177.672  21
  -1   3  15 15.5803 41.6050  48
  -1   3  15 67.9084 37.5452  70
  -1   3  15 39.5518 50.4866  24
  -1   3  15 16.3963 48.9451  30
  -1   3  15 6.73899 34.0169  21
  -1   3  15 8.41681 51.6645  64
  -1   3  15 7.87074 47.6579  53
  -1   3  14 4729.32 375.487  64
  -1   3  14 5654.74 384.693  24
  -1   3  14 5287.82 379.173  30
  -1   3  14 4764.08 352.764  81
  -1   3  14 4875.58 370.955  53
  -1   3  14 5578.59 377.368  48
  -1   3  14 4814.86 349.810  44
  -1   3  14 5208.30 361.655  45
  -1   3  14 5312.48 352.175  93
  -1   3  14 5280.58 365.914  70
  -1   3  14 4984.61 363.168  71
  -1   3  14 5327.35 365.939  21
  -1   3  13 31.4042 50.8749  65
  -1   3  13 46.7191 59.1105  64
  -1   3  13 33.5338 75.7977  24
  -1   3  13 54.7811 60.7302  30
  -1   3  13 109.354 63.6110  71
  -1   3  13 133.012 53.5823  70
  -1   3  13 91.2490 51.1316  23
  -1   3  13 63.9717 42.5234  21
  -1   3  13 172.256 75.4003  53
  -1   3  13 157.964 55.4976  45
  -1   3  13 89.4429 48.0732  44
  -1   3  13 92.4417 49.9273  48
  -1   3  13 143.175 49.5020  37
  -1   3  13 117.714 45.0436  93
  -1   3  13-7.28434 55.2026  32
  -1   3  13 91.8709 44.8442  81
  -1   3  12 4933.56 390.682  32
  -1   3  12 5697.12 404.215  93
  -1   3  12 6741.06 439.506  71
  -1   3  12 5548.20 413.643  67
  -1   3  12 5984.82 436.090  64
  -1   3  12 6197.20 431.456  65
  -1   3  12 5826.68 414.329  23
  -1   3  12 6188.21 415.692  21
  -1   3  12 6712.60 432.816  48
  -1   3  12 5170.47 532.022  11
  -1   3  12 5908.53 559.278  13
  -1   3  12 5234.71 397.063  37
  -1   3  12 6350.48 411.555  81
  -1   3  12 6248.66 415.720  45
  -1   3  12 5907.30 407.634  44
  -1   3  11 717.453 110.496  71
  -1   3  11 536.307 84.3952  93
  -1   3  11 476.143 97.7267  67
  -1   3  11 552.083 107.045  64
  -1   3  11 712.598 95.2827  21
  -1   3  11 737.795 108.939  23
  -1   3  11 537.694 84.0688  81
  -1   3  11 563.613 107.239  83
  -1   3  11 603.388 156.997  11
  -1   3  11 581.523 87.0928  44
  -1   3  11 565.457 91.5326  48
  -1   3  11 558.777 88.4141  45
  -1   3  11 598.569 75.4744  16
  -1   3  11 726.241 165.305  13
  -1   3  11 565.859 85.0788  32
  -1   3  11 615.100 89.8461  37
  -1   3  10 4662.43 353.114  32
  -1   3  10 4659.73 361.062  67
  -1   3  10 6230.99 395.090  71
  -1   3  10 5352.03 385.713  64
  -1   3  10 5326.05 363.811  21
  -1   3  10 5055.19 370.182  52
  -1   3  10 5651.46 375.549  48
  -1   3  10 5175.08 363.191  45
  -1   3  10 5185.09 357.471  93
  -1   3  10 4565.36 384.684  85
  -1   3  10 5300.64 361.267  81
  -1   3  10 5488.96 394.258  83
  -1   3  10 4823.89 358.305  37
  -1   3  10 4952.02 360.528  29
  -1   3  10 5851.71 497.909  13
  -1   3  10 5745.22 508.580  11
  -1   3   9 24406.9 1580.03  11
  -1   3   9 23285.0 1537.08  13
  -1   3   8 5036.44 446.853  11
  -1   3   8 4102.93 385.935  13
  -1   3   7 8269.41 624.870  11
  -1   3   7 7129.33 552.882  13
  -1   3   6 140.265 30.9548   8
  -1   3   6 89.8696 57.0031  13
  -1   3   5 22707.3 1357.37   8
   1  -3  -5 23521.3 1357.99   1
   1  -3  -5 23265.4 1356.82   3
  -1   3   5 23688.5 1415.53  13
  -1   3   4 12268.8 759.965   8
   1  -3  -4 12750.1 765.775   3
   1  -3  -4 12918.0 767.219   1
  -1   3   4 13134.1 798.994  13
  -1   3   3 4145.53 280.012   8
   1  -3  -3 4198.94 284.533   3
   1  -3  -3 4234.04 285.097   1
  -1   3   3 4582.49 301.583  13
  -1   3   2 2178.37 158.480  10
  -1   3   2 1976.26 154.210   8
   1  -3  -2 2077.07 159.607   3
   1  -3  -2 2218.17 162.698   1
  -1   3   2 1918.01 156.247  13
   1  -3  -1 42060.7 2347.22   9
  -1   3   1 42314.2 2371.42  10
   1  -3  -1 39863.4 2370.13   3
   1  -3  -1 39085.3 2369.93   1
  -1   3   1 40655.9 2353.82  13
   1  -3   0 4138.31 266.072   9
   1  -3   0 3954.18 276.830   1
   1  -3   0 4183.92 278.791   3
  -1   3   0 4189.02 246.784  13
   1  -3   1 4441.02 316.506   9
  -1   3  -1 5109.79 325.501  10
   1  -3   1 5023.83 292.134  14
   1  -3   2 11136.6 628.006   9
   1  -3   2 10694.4 596.189   7
  -1   3  -2 11608.0 624.479  10
   1  -3   2 9664.09 611.026   1
   1  -3   2 9343.80 608.900   3
   1  -3   2 10851.3 601.661  14
   1  -3   2 8644.52 586.371  13
   1  -3   3 35050.3 1969.10   7
   1  -3   3 33122.5 1968.55   1
   1  -3   3 33869.3 1968.65   3
   1  -3   3 31096.3 1966.13  13
   1  -3   3 37727.3 1979.48  14
   1  -3   4 75989.7 4270.87   7
  -1   3  -4 74301.6 4248.09   8
   1  -3   4 73542.6 4255.82   1
   1  -3   4 74636.8 4255.60   3
   1  -3   4 68436.3 4273.20  13
   1  -3   4 79714.8 4284.66  14
  -1   3  -5 1245.19 91.4158   8
   1  -3   5 1310.31 126.504   7
   1  -3   5 1097.77 99.6606   3
   1  -3   5 1172.11 101.442   1
   1  -3   5 1267.68 99.9310  12
   1  -3   5 1000.75 124.354  13
  -1   3  -6 18.6681 15.6980   4
   1  -3   6 11.0941 38.7708  13
   1  -3   6-3.54019 15.9758  12
   1  -3   6 22.9026 38.3155   9
   1  -3   6 9.35513 31.3025   7
   1  -3   7 454.585 94.1352  13
   1  -3   7 526.399 100.985   9
   1  -3   7 570.589 95.9496   7
   1  -3   8 11004.9 750.439  13
   1  -3   8 10883.5 670.925  16
   1  -3   8 10708.6 729.230   7
   1  -3   8 10402.2 737.598   9
   1  -3   9 11187.7 724.036  16
   1  -3   9 11678.6 819.512  13
   1  -3   9 12003.4 707.321  15
   1  -3   9 11540.3 805.976   9
   1  -3  10 9353.65 720.100  13
   1  -3  10 9783.23 617.517  16
   1  -3  10 9721.25 707.798   9
   1  -3  11 3551.72 267.447  88
   1  -3  11 3617.28 267.854  75
   1  -3  11 3889.00 269.541  32
   1  -3  11 3496.83 283.624  33
   1  -3  11 3664.66 272.010  36
   1  -3  11 3503.64 292.367  83
   1  -3  11 3648.20 271.900  67
   1  -3  11 3912.71 267.570  69
   1  -3  11 3078.34 284.131  24
   1  -3  11 3125.71 283.281  30
   1  -3  11 3540.66 293.554  65
   1  -3  11 3664.01 299.889  64
   1  -3  11 3348.91 284.800  53
   1  -3  11 3594.37 273.071  48
   1  -3  11 3441.89 289.741  50
   1  -3  11 4044.42 278.236  49
   1  -3  11 3349.20 267.266  45
   1  -3  11 3456.97 371.290  13
   1  -3  11 3428.28 267.180  16
   1  -3  11 3861.44 269.085  42
   1  -3  11 4051.34 267.709  37
   1  -3  11 3355.54 271.839  19
   1  -3  12 3364.34 259.670  75
   1  -3  12 3492.81 281.231  33
   1  -3  12 3954.41 265.884  32
   1  -3  12 3188.20 279.864  31
   1  -3  12 3466.22 264.682  36
   1  -3  12 3244.83 286.566  83
   1  -3  12 3128.28 286.123  65
   1  -3  12 3792.07 302.907  64
   1  -3  12 3183.05 282.273  30
   1  -3  12 3008.46 262.872  23
   1  -3  12 2754.37 276.217  24
   1  -3  12 3909.65 262.425  69
   1  -3  12 3636.62 271.915  67
   1  -3  12 3064.99 278.958  53
   1  -3  12 3294.36 267.299  48
   1  -3  12 3244.09 284.846  50
   1  -3  12 3721.82 269.269  49
   1  -3  12 3509.10 266.278  45
   1  -3  12 3786.52 279.786  46
   1  -3  12 3052.08 257.408  16
   1  -3  12 3320.70 378.281  13
   1  -3  12 2996.23 245.299  21
   1  -3  12 3317.93 269.668  19
   1  -3  12 3796.93 263.008  42
   1  -3  12 4197.96 269.774  37
   1  -3  13 86.7550 66.2008  65
   1  -3  13 26.0532 58.1619  67
   1  -3  13 54.0567 62.6985  30
   1  -3  13 32.7806 52.3416  36
   1  -3  13 133.412 67.3353  31
   1  -3  13 15.3739 38.8471  32
   1  -3  13 73.5228 59.9859  33
   1  -3  13-7.62626 55.5292  37
   1  -3  13-14.3208 63.0178  42
   1  -3  13 87.5683 50.8477  49
   1  -3  13 24.0231 61.8324  50
   1  -3  13 74.0044 35.3471  21
   1  -3  13 84.2513 56.7123  19
   1  -3  13 44.2409 44.0711  75
   1  -3  13-7.07508 47.4043  69
   1  -3  13 45.3596 49.3419  46
   1  -3  13 74.9220 50.0496  48
   1  -3  13 69.9032 45.0106  45
   1  -3  14 1046.77 129.829  67
   1  -3  14 1459.04 134.860  37
   1  -3  14 1040.65 120.445  42
   1  -3  14 1177.78 130.417  45
   1  -3  14 1273.60 154.453  50
   1  -3  14 1195.95 135.815  48
   1  -3  14 1169.26 127.910  49
   1  -3  14 1214.55 123.953  32
   1  -3  14 1330.19 154.062  31
   1  -3  14 1174.39 141.994  30
   1  -3  14 1221.53 123.920  75
   1  -3  15 924.494 117.533  67
   1  -3  15 1146.14 114.915  42
   1  -3  15 1176.37 115.470  37
   1  -3  15 1039.84 110.244  32
   1  -3  15 1108.98 118.416  45
   1  -3  15 1004.63 106.318  81
   1  -3  15 1026.82 113.820  49
   1  -3  15 1133.45 124.331  48
   1  -3  15 1224.97 113.699  75
   1  -3  16 414.988 76.2837  67
   1  -3  16 359.279 59.3699  42
   1  -3  16 283.250 56.2785  37
   1  -3  16 344.631 55.7283  32
   1  -3  16 473.076 68.3182  45
   1  -3  16 518.486 72.0391  48
   1  -3  17 1624.98 129.476  37
   1  -3  17 1900.62 137.724  45
  -1   2  16 105.709 49.5118  53
  -1   2  16 209.227 46.5213  21
  -1   2  16 210.433 57.1461  24
  -1   2  15 980.725 124.552  53
  -1   2  15 1057.56 122.286  48
  -1   2  15 1046.69 114.274  45
  -1   2  15 872.984 106.349  70
  -1   2  15 1238.92 131.984  24
  -1   2  15 1101.21 112.307  81
  -1   2  15 1031.05 131.476  64
  -1   2  15 1116.73 115.791  21
  -1   2  14 19506.5 1138.08  70
  -1   2  14 19340.5 1141.16  71
  -1   2  14 21057.8 1164.13  24
  -1   2  14 15762.7 1109.77  32
  -1   2  14 18810.4 1129.28  81
  -1   2  14 19503.3 1165.62  64
  -1   2  14 19671.8 1155.17  65
  -1   2  14 19176.3 1155.46  53
  -1   2  14 20781.1 1156.67  48
  -1   2  14 19434.0 1139.31  45
  -1   2  14 15858.2 1114.27  37
  -1   2  14 18504.4 1117.43  93
  -1   2  14 19189.5 1134.38  21
  -1   2  13 16135.8 976.419  71
  -1   2  13 14894.4 964.975  67
  -1   2  13 15775.5 966.603  70
  -1   2  13 17145.0 995.842  24
  -1   2  13 15556.3 964.411  23
  -1   2  13 15480.7 964.060  33
  -1   2  13 13926.4 941.462  32
  -1   2  13 14807.9 956.554  31
  -1   2  13 16283.5 960.433  81
  -1   2  13 15119.6 983.050  65
  -1   2  13 15521.5 994.145  64
  -1   2  13 16459.4 989.525  53
  -1   2  13 16886.8 983.616  48
  -1   2  13 16031.5 968.420  45
  -1   2  13 16089.6 956.837  44
  -1   2  13 13719.4 945.278  37
  -1   2  13 15676.0 950.811  93
  -1   2  13 16568.2 967.551  21
  -1   2  12 2157.08 196.784  33
  -1   2  12 2090.15 180.840  32
  -1   2  12 2017.81 190.143  31
  -1   2  12 2145.75 184.686  93
  -1   2  12 1879.53 194.602  67
  -1   2  12 2731.24 218.535  71
  -1   2  12 2547.01 223.217  65
  -1   2  12 1982.25 212.950  64
  -1   2  12 2132.19 196.491  23
  -1   2  12 2249.70 193.129  21
  -1   2  12 2231.91 198.286  50
  -1   2  12 2331.84 217.358  53
  -1   2  12 2254.67 205.390  48
  -1   2  12 2057.38 185.614  44
  -1   2  12 1990.58 189.233  45
  -1   2  12 2108.08 295.489  11
  -1   2  12 2005.24 290.785  13
  -1   2  12 2142.57 171.971  16
  -1   2  12 2015.04 185.415  81
  -1   2  12 1948.68 180.430  37
  -1   2  11 305.516 86.5938  64
  -1   2  11 455.826 84.3156  67
  -1   2  11 321.320 66.8499  21
  -1   2  11 474.797 83.0725  23
  -1   2  11 255.811 59.6741  93
  -1   2  11 444.108 82.0476  48
  -1   2  11 378.562 67.3198  44
  -1   2  11 426.261 74.7049  45
  -1   2  11 514.605 140.968  13
  -1   2  11 447.289 63.2016  16
  -1   2  11 399.226 88.9343  83
  -1   2  11 399.526 70.9078  81
  -1   2  11 306.240 71.8902  33
  -1   2  11 340.556 70.8948  31
  -1   2  11 431.203 70.5872  32
  -1   2  11 366.291 68.3409  37
  -1   2  11 254.408 112.516  11
  -1   2  11 465.425 91.5425  71
  -1   2  10 2129.88 274.559  13
  -1   2  10 2340.52 298.547  11
  -1   2   9 11173.7 823.193  13
  -1   2   9 12047.7 863.573  11
  -1   2   8 22626.7 1464.86  13
  -1   2   8 23870.2 1517.64  11
  -1   2   7 14644.5 986.793  13
  -1   2   7 16049.6 1047.20  11
  -1   2   6 7398.28 498.100  13
  -1   2   6 6667.46 424.656   8
  -1   2   5 217.525 29.1809   4
  -1   2   5 206.464 60.8778  13
   1  -2  -5 220.954 30.6001   3
   1  -2  -5 238.049 31.2116   1
  -1   2   5 237.861 35.5723   8
  -1   2   4 26.9363 23.6122   7
  -1   2   4 39.1739 32.6451  13
   1  -2  -4 29.2074 17.4312   3
   1  -2  -4 36.3512 19.5349   1
  -1   2   4 38.6377 15.6973   8
  -1   2   3 311.567 57.0168  13
   1  -2  -3 415.640 47.3698   3
   1  -2  -3 353.118 46.8419   1
  -1   2   3 324.564 42.8501   8
  -1   2   2 40480.8 2240.48  14
  -1   2   2 39842.8 2246.40  13
   1  -2  -2 38745.2 2237.30   3
   1  -2  -2 38110.5 2237.27   1
  -1   2   2 37658.1 2233.25   8
   1  -2  -1 122428. 7362.36   3
  -1   2   1 126672. 7354.80  13
   1  -2  -1 122851. 7362.70   1
   1  -2  -1 134153. 7341.26   9
   1  -2   0 19291.3 1171.68   1
   1  -2   0 19196.1 1171.14   3
   1  -2   0 21399.5 1164.05   9
   1  -2   1 41463.0 2450.17  13
  -1   2  -1 42314.6 2466.84   8
   1  -2   2 2700.93 180.578  13
   1  -2   2 2699.22 181.621   1
   1  -2   2 2771.79 181.875   3
  -1   2  -2 2646.90 176.622   8
   1  -2   3 803.216 87.6586  13
   1  -2   3 885.929 76.9506   3
   1  -2   3 941.544 78.7824   1
  -1   2  -3 957.930 72.9312   8
   1  -2   4 30127.9 1714.79  12
   1  -2   4 29170.8 1741.95  13
   1  -2   4 29576.9 1707.52   3
   1  -2   4 29453.0 1707.90   1
   1  -2   4 29377.8 1747.46   9
  -1   2  -4 29433.3 1696.15   8
   1  -2   4 30651.4 1738.13   7
  -1   2  -5 38182.2 2168.49   4
   1  -2   5 38020.7 2227.48  13
   1  -2   5 39434.6 2185.45  12
   1  -2   5 37180.0 2169.39   3
   1  -2   5 37294.3 2169.91   1
   1  -2   5 37434.6 2217.25   7
   1  -2   5 37887.5 2227.56   9
   1  -2   6 1641.41 171.260  13
   1  -2   6 1684.20 129.664  12
   1  -2   6 1538.52 159.769   7
   1  -2   6 1555.13 165.767   9
   1  -2   7 1609.50 179.630  13
   1  -2   7 1543.50 176.456  11
   1  -2   7 1539.24 127.122  12
   1  -2   7 2065.11 190.754   9
   1  -2   7 1451.91 169.189   7
   1  -2   8 78.5728 52.8337  13
   1  -2   8 109.537 37.7012  16
   1  -2   8 41.4910 44.4249   9
   1  -2   8 153.026 59.7665   7
   1  -2   9-18.6325 49.8577  13
   1  -2   9 99.4395 37.9977  16
   1  -2   9 94.4305 55.1138   9
   1  -2   9 99.6739 62.8050   7
   1  -2  10 761.858 149.844  13
   1  -2  10 720.211 93.2047  16
   1  -2  11 1398.19 156.125  65
   1  -2  11 1551.82 160.169  30
   1  -2  11 980.191 142.213  24
   1  -2  11 1129.93 149.169  83
   1  -2  11 1274.52 134.490  36
   1  -2  11 1299.25 144.690  33
   1  -2  11 1421.47 134.183  32
   1  -2  11 1253.33 145.793  31
   1  -2  11 1358.03 140.921  19
   1  -2  11 1455.05 144.135  48
   1  -2  11 1552.78 159.036  50
   1  -2  11 1381.78 136.724  49
   1  -2  11 1121.55 146.516  53
   1  -2  11 1302.53 129.572  37
   1  -2  11 1440.97 132.903  42
   1  -2  11 1185.92 125.369  75
   1  -2  11 1300.14 139.367  68
   1  -2  11 1282.99 135.472  67
   1  -2  11 1328.64 127.691  69
   1  -2  11 1394.74 218.744  13
   1  -2  11 1331.73 132.789  16
   1  -2  12 27991.0 1581.05  68
   1  -2  12 25277.6 1564.10  67
   1  -2  12 26944.8 1551.84  69
   1  -2  12 25998.6 1583.78  30
   1  -2  12 23560.3 1556.25  23
   1  -2  12 25015.8 1584.95  24
   1  -2  12 25090.5 1593.84  83
   1  -2  12 25358.7 1559.05  36
   1  -2  12 26542.4 1577.60  33
   1  -2  12 25758.1 1583.32  31
   1  -2  12 28282.7 1562.79  32
   1  -2  12 26393.3 1596.32  65
   1  -2  12 25365.6 1586.45  53
   1  -2  12 28374.1 1566.42  49
   1  -2  12 25689.6 1586.91  50
   1  -2  12 26341.6 1572.59  48
   1  -2  12 26756.1 1553.26  42
   1  -2  12 28156.3 1561.55  37
   1  -2  12 25432.8 1552.73  75
   1  -2  12 25126.2 1549.82  21
   1  -2  12 27972.3 1572.48  19
   1  -2  12 25905.7 1726.16  13
   1  -2  12 25139.2 1556.91  16
   1  -2  13 6362.79 448.136  67
   1  -2  13 7482.48 469.350  68
   1  -2  13 6448.11 463.237  30
   1  -2  13 6056.42 462.875  24
   1  -2  13 5930.30 436.749  23
   1  -2  13 6774.68 481.587  83
   1  -2  13 5697.72 461.222  53
   1  -2  13 7165.01 446.788  49
   1  -2  13 6644.99 455.944  48
   1  -2  13 6902.55 473.022  50
   1  -2  13 6917.30 442.391  37
   1  -2  13 6419.99 433.805  42
   1  -2  13 6522.21 473.378  65
   1  -2  13 6056.48 451.763  33
   1  -2  13 7064.90 444.536  32
   1  -2  13 6495.36 465.421  31
   1  -2  13 6214.68 431.834  21
   1  -2  13 6690.51 435.932  75
   1  -2  13 6263.97 438.276  16
   1  -2  13 6351.84 590.055  13
   1  -2  14 1397.51 133.858  21
   1  -2  14 1456.88 163.125  50
   1  -2  14 1588.92 145.061  49
   1  -2  14 1408.59 152.269  48
   1  -2  14 1485.54 137.669  75
   1  -2  14 1522.94 143.353  32
   1  -2  14 1662.64 171.675  31
   1  -2  14 1514.80 142.041  37
   1  -2  14 1377.29 137.967  42
   1  -2  14 1265.45 151.346  30
   1  -2  14 1460.09 163.742  24
   1  -2  14 1278.66 146.439  67
   1  -2  14 1203.06 155.823  65
   1  -2  15 734.806 99.0384  48
   1  -2  15 768.449 90.8568  37
   1  -2  15 491.850 81.2767  42
   1  -2  15 866.470 94.2831  32
   1  -2  15 632.110 97.8398  67
   1  -2  15 724.219 104.996  30
   1  -2  15 655.989 84.4909  81
   1  -2  15 805.847 87.1140  75
   1  -2  16 2497.83 193.963  32
   1  -2  16 3161.73 218.416  48
   1  -2  16 2656.82 199.150  37
   1  -2  17 6182.29 371.003  48
   1  -2  17 5452.53 356.570  37
  -1   1  16 136.840 58.1145  30
  -1   1  16 153.093 57.2247  24
  -1   1  16 202.573 59.3358  53
  -1   1  16 155.146 53.5466  48
  -1   1  15 1628.96 181.006  64
  -1   1  15 1832.37 179.361  65
  -1   1  15 1774.44 172.250  24
  -1   1  15 1339.73 137.554  32
  -1   1  15 1724.83 151.754  81
  -1   1  15 1692.03 173.773  53
  -1   1  15 1917.74 173.693  48
  -1   1  15 1936.52 166.505  45
  -1   1  15 1644.56 148.202  37
  -1   1  15 1939.74 158.887  70
  -1   1  15 1822.07 156.055  21
  -1   1  14 5916.81 422.857  65
  -1   1  14 5787.69 429.188  64
  -1   1  14 5364.74 394.332  23
  -1   1  14 6071.70 418.598  24
  -1   1  14 5675.26 401.094  33
  -1   1  14 5448.03 396.004  31
  -1   1  14 5205.22 377.792  32
  -1   1  14 5709.00 388.233  81
  -1   1  14 6356.05 425.444  53
  -1   1  14 6314.33 416.902  48
  -1   1  14 5211.76 397.652  50
  -1   1  14 5905.75 401.047  45
  -1   1  14 5415.78 383.307  37
  -1   1  14 5752.55 394.056  70
  -1   1  14 5358.57 397.581  71
  -1   1  14 5868.28 393.787  21
  -1   1  13 2025.77 177.396  93
  -1   1  13 2091.07 197.915  33
  -1   1  13 2069.59 177.676  32
  -1   1  13 1996.78 192.038  31
  -1   1  13 2319.06 189.098  81
  -1   1  13 2171.53 190.931  70
  -1   1  13 1769.73 186.017  67
  -1   1  13 2287.98 202.580  71
  -1   1  13 2537.60 219.996  24
  -1   1  13 1985.41 191.129  23
  -1   1  13 2169.63 220.515  64
  -1   1  13 2046.22 212.004  65
  -1   1  13 1879.41 201.247  53
  -1   1  13 2479.33 208.624  48
  -1   1  13 1769.35 197.288  50
  -1   1  13 2067.02 178.907  44
  -1   1  13 2205.48 195.635  45
  -1   1  13 2202.74 301.888  11
  -1   1  13 2090.36 180.892  37
  -1   1  13 1916.53 185.280  21
  -1   1  12 69.6341 57.7187  33
  -1   1  12 36.9800 48.5450  31
  -1   1  12 49.9579 36.8220  32
  -1   1  12-89.3740 161.867  11
  -1   1  12 34.9911 34.7036  93
  -1   1  12 79.8001 52.3656  71
  -1   1  12 100.097 67.3788  24
  -1   1  12 85.0451 52.2901  23
  -1   1  12-24.8247 60.2636  21
  -1   1  12 124.795 71.5297  53
  -1   1  12-20.2797 77.2802  50
  -1   1  12 82.2537 39.3006  44
  -1   1  12 49.7573 48.2300  48
  -1   1  12 44.1875 44.6676  45
  -1   1  12 202.727 92.4321  13
  -1   1  12 61.9389 29.4465  16
  -1   1  12 98.5315 72.5044  64
  -1   1  12-58.9313 97.3650  65
  -1   1  12 53.8100 57.2908  67
  -1   1  12 59.3456 41.0880  37
  -1   1  12 101.873 44.1074  81
  -1   1  11 1521.05 162.416  67
  -1   1  11 1747.85 176.555  71
  -1   1  11 1928.61 194.184  64
  -1   1  11 1993.42 167.615  21
  -1   1  11 1658.66 169.059  48
  -1   1  11 2175.28 177.316  45
  -1   1  11 2025.73 199.065  83
  -1   1  11 1931.19 163.425  81
  -1   1  11 1895.83 163.369  37
  -1   1  11 2248.95 288.932  11
  -1   1  11 1706.21 255.376  13
  -1   1  11 1681.30 148.710  16
  -1   1  11 1793.91 156.972  32
  -1   1  11 1491.88 164.841  31
  -1   1  11 1917.99 179.360  33
  -1   1  11 1769.63 172.467  23
  -1   1  10 26178.3 1745.38  11
  -1   1  10 30330.2 1760.46  13
  -1   1  10 26533.8 1581.90  16
  -1   1   9 98.7916 66.3444  13
  -1   1   8 7542.91 566.840  13
  -1   1   7 14.0087 48.9608  13
  -1   1   6 6361.09 436.051  13
  -1   1   6 5641.10 377.729   9
  -1   1   5 61143.5 3228.31  14
  -1   1   5 59745.9 3218.46  13
  -1   1   5 51391.1 3159.64   9
  -1   1   4 21479.3 1173.89  14
  -1   1   4 21169.0 1168.95  13
   1  -1  -4 19539.2 1110.89   3
   1  -1  -4 19305.6 1110.92   1
  -1   1   4 16894.1 1114.19   4
  -1   1   4 18030.0 1118.12   9
  -1   1   4 22121.3 1125.32   8
  -1   1   4 19892.5 1198.79  11
  -1   1   3 32376.3 1794.42  13
  -1   1   3 32195.3 1795.93  14
   1  -1  -3 30639.9 1758.05   1
   1  -1  -3 30380.3 1757.66   3
  -1   1   3 31808.4 1757.06   4
  -1   1   3 30499.8 1761.20   8
  -1   1   3 28952.5 1754.83   9
  -1   1   2 730.212 71.4282  13
  -1   1   2 702.004 71.4747  14
   1  -1  -2 667.457 55.8015   1
  -1   1   2 687.031 53.1001   4
   1  -1  -2 632.785 54.8122   3
  -1   1   2 612.157 46.3943   9
  -1   1   2 721.442 57.1234   8
   1  -1  -1 989.600 75.5232   1
  -1   1   1 1109.79 78.2852  13
   1  -1  -1 974.028 75.3221   3
   1  -1   0 7160.02 445.146   1
   1  -1   0 7304.35 445.331   3
   1  -1   0 7973.48 441.063   9
   1  -1   1 529.780 45.9889   1
   1  -1   1 470.668 44.7360   3
  -1   1  -1 543.580 43.8178   8
   1  -1   2 214.799 36.1396  13
   1  -1   2 268.180 30.3896   1
  -1   1  -2 325.729 32.4305   4
   1  -1   2 267.555 30.8098   3
  -1   1  -2 272.858 28.1887   8
   1  -1   3 26185.1 1631.98  11
   1  -1   3 27249.2 1639.35  13
   1  -1   3 28031.0 1625.68  12
   1  -1   3 27653.2 1611.87   1
   1  -1   3 27490.5 1611.61   3
  -1   1  -3 30260.2 1614.57   4
   1  -1   3 29311.8 1642.67   9
   1  -1   4 242.465 39.0141  12
   1  -1   4 203.687 50.1569  13
   1  -1   4 129.407 19.2058   3
   1  -1   4 152.024 20.2188   1
  -1   1  -4 164.218 24.4617   4
   1  -1   4 112.488 36.8837  11
   1  -1   4 195.398 45.3587   9
   1  -1   5 81.8644 27.8770  12
   1  -1   5 35.0651 36.7619  13
   1  -1   5 54.8134 28.8644   7
   1  -1   5 94.6035 40.0399  11
   1  -1   6 930.552 122.749  13
   1  -1   6 864.091 89.4105  12
   1  -1   6 1085.77 120.823   7
   1  -1   6 753.551 106.039   9
   1  -1   6 644.960 103.890  11
   1  -1   7 13616.8 808.149  12
   1  -1   7 11674.5 853.976  11
   1  -1   7 14089.2 876.707  13
   1  -1   7 12982.9 858.464   7
   1  -1   7 13716.0 854.265   9
   1  -1   8 7416.94 537.641  13
   1  -1   8 6257.05 515.570  11
   1  -1   8 7359.50 519.597   7
   1  -1   9 6073.01 385.790  16
   1  -1   9 5348.36 470.090  13
   1  -1   9 4916.05 458.693  11
   1  -1   9 6109.01 468.490   7
   1  -1  10 1562.58 147.002  16
   1  -1  10 2015.64 247.981  13
   1  -1  11 575.142 77.4603  69
   1  -1  11 493.758 88.0133  68
   1  -1  11 687.152 101.042  30
   1  -1  11 618.037 100.504  24
   1  -1  11 387.297 70.9814  75
   1  -1  11 467.232 77.8618  32
   1  -1  11 591.789 90.2146  33
   1  -1  11 430.849 81.1146  36
   1  -1  11 576.415 96.0000  31
   1  -1  11 569.291 91.9936  67
   1  -1  11 581.614 105.737  64
   1  -1  11 387.382 89.0339  65
   1  -1  11 542.429 83.6270  19
   1  -1  11 618.890 97.3451  50
   1  -1  11 456.938 93.0015  53
   1  -1  11 482.617 78.6184  49
   1  -1  11 460.827 80.6274  45
   1  -1  11 501.740 82.2846  48
   1  -1  11 778.117 157.539  13
   1  -1  11 485.982 76.7012  16
   1  -1  11 535.416 77.1494  42
   1  -1  11 461.338 74.9964  37
   1  -1  11 698.236 109.936  83
   1  -1  12 2207.00 212.236  83
   1  -1  12 2097.23 179.318  32
   1  -1  12 1918.90 194.514  31
   1  -1  12 2105.35 190.904  33
   1  -1  12 2036.45 192.507  68
   1  -1  12 1857.64 181.707  67
   1  -1  12 1845.11 196.342  24
   1  -1  12 2064.22 197.933  30
   1  -1  12 2176.79 175.948  75
   1  -1  12 2044.17 204.348  65
   1  -1  12 1712.78 202.308  64
   1  -1  12 2080.55 205.705  53
   1  -1  12 1877.38 174.456  49
   1  -1  12 1991.54 195.606  50
   1  -1  12 2041.93 188.992  48
   1  -1  12 2158.58 188.202  45
   1  -1  12 2264.96 299.449  13
   1  -1  12 1924.40 175.576  16
   1  -1  12 1932.23 171.828  42
   1  -1  12 1859.70 173.567  37
   1  -1  12 1859.10 170.830  21
   1  -1  13 8367.54 575.081  83
   1  -1  13 8026.98 540.220  33
   1  -1  13 8480.66 558.668  31
   1  -1  13 8616.03 533.360  32
   1  -1  13 8329.04 544.293  67
   1  -1  13 7947.24 553.785  30
   1  -1  13 7708.57 552.978  24
   1  -1  13 7865.71 522.318  75
   1  -1  13 8580.20 576.000  64
   1  -1  13 7707.05 556.744  65
   1  -1  13 8838.31 568.314  53
   1  -1  13 8385.86 558.122  50
   1  -1  13 7921.38 545.220  48
   1  -1  13 8027.60 528.836  49
   1  -1  13 9252.59 553.298  45
   1  -1  13 7628.01 526.888  16
   1  -1  13 7099.43 518.276  42
   1  -1  13 8213.67 530.325  37
   1  -1  13 8038.14 528.748  21
   1  -1  14 2793.17 235.385  67
   1  -1  14 2826.78 246.002  65
   1  -1  14 2925.20 217.300  75
   1  -1  14 2903.56 222.853  21
   1  -1  14 3059.73 237.571  45
   1  -1  14 2782.77 221.082  16
   1  -1  14 2525.37 214.480  42
   1  -1  14 2919.27 223.445  37
   1  -1  14 2804.91 222.688  32
   1  -1  14 2969.54 248.755  30
   1  -1  14 2715.09 240.806  24
   1  -1  14 2780.73 238.434  48
   1  -1  14 2644.37 219.542  49
   1  -1  14 2731.67 241.409  50
   1  -1  14 3182.30 231.035  81
   1  -1  15 2426.18 200.512  48
   1  -1  15 2118.68 180.272  81
   1  -1  15 2475.42 186.611  37
   1  -1  15 2356.69 194.988  45
   1  -1  15 2081.92 178.082  21
   1  -1  15 2517.18 208.907  30
   1  -1  15 2214.47 181.724  32
   1  -1  16 2260.94 173.076  45
   1  -1  16 2112.19 159.823  81
   1  -1  16 2475.77 181.783  48
   1  -1  16 1822.77 155.874  32
   1  -1  16 2016.18 160.646  37
   1  -1  17 821.108 78.9903  45
   1  -1  17 774.778 81.7134  48
  -1   0  16 598.692 99.0771  65
  -1   0  16 677.866 96.0065  30
  -1   0  16 696.489 97.1434  24
  -1   0  15 2543.87 213.144  50
  -1   0  15 2281.17 188.766  81
  -1   0  15 2314.58 216.073  24
  -1   0  15 2628.95 221.475  30
  -1   0  15 2382.38 209.241  31
  -1   0  15 2214.15 184.566  32
  -1   0  15 2504.88 222.953  53
  -1   0  15 2294.58 217.828  65
  -1   0  15 2961.54 242.384  64
  -1   0  15 2277.46 190.320  21
  -1   0  14 9108.21 609.918  50
  -1   0  14 9555.55 585.339  81
  -1   0  14 9303.67 587.272  70
  -1   0  14 8801.78 596.046  71
  -1   0  14 8205.74 591.707  23
  -1   0  14 9178.35 610.456  30
  -1   0  14 9647.35 615.917  24
  -1   0  14 8861.13 576.432  32
  -1   0  14 8912.24 600.734  31
  -1   0  14 9158.32 604.537  33
  -1   0  14 9151.23 617.439  53
  -1   0  14 9131.27 624.740  65
  -1   0  14 9416.57 632.355  64
  -1   0  14 9172.30 585.580  21
  -1   0  13 223.132 60.2197  21
  -1   0  13 311.645 76.3686  23
  -1   0  13 270.384 84.1499  53
  -1   0  13 308.309 81.3822  50
  -1   0  13 308.743 63.4728  81
  -1   0  13 343.098 56.7573  16
  -1   0  13 318.822 74.0432  31
  -1   0  13 307.326 79.2056  33
  -1   0  13 379.865 64.8697  32
  -1   0  13 422.266 93.1749  30
  -1   0  13 408.616 89.5864  24
  -1   0  13 360.822 78.3407  71
  -1   0  13 320.254 66.1752  70
  -1   0  13 162.847 86.6975  65
  -1   0  13 468.868 104.214  64
  -1   0  12 1217.50 159.869  65
  -1   0  12 1597.11 177.936  64
  -1   0  12 1216.74 154.446  53
  -1   0  12 1168.13 151.485  50
  -1   0  12 1184.96 142.536  31
  -1   0  12 1184.69 145.721  33
  -1   0  12 1463.53 132.512  32
  -1   0  12 1340.89 122.785  16
  -1   0  12 1250.87 148.850  30
  -1   0  12 1302.14 148.318  23
  -1   0  12 1300.32 155.111  24
  -1   0  12 1072.18 210.034  11
  -1   0  12 1339.30 131.742  81
  -1   0  12 1323.54 147.908  71
  -1   0  12 1183.80 129.324  21
  -1   0  11 898.410 93.3958  16
  -1   0  11 728.594 119.082  53
  -1   0  10 22325.5 1315.79  16
  -1   0   9 22213.0 1304.31  16
  -1   0   8 3044.23 249.917   9
  -1   0   7 452.205 107.350  11
  -1   0   7 306.229 63.3300   9
  -1   0   6 2224.34 218.208  13
  -1   0   6 2386.26 191.718   9
  -1   0   6 2434.64 236.212  11
  -1   0   5 19076.9 1142.79  13
  -1   0   5 18914.9 1164.12  11
  -1   0   5 18157.7 1106.72   9
   1   0  -4 12124.1 695.962   3
   1   0  -4 12010.9 696.007   1
  -1   0   4 12016.7 726.443   9
   1   0  -3 7997.51 455.623   3
  -1   0   3 7445.98 465.142   4
   1   0  -3 7783.41 455.366   1
  -1   0   3 7550.50 508.254  11
  -1   0   3 7723.55 473.521   9
  -1   0   2 2564.46 202.070   4
   1   0  -2 3590.36 196.266   3
  -1   0   2 2431.90 196.788   2
   1   0  -2 3261.51 194.509   1
  -1   0   2 3651.89 203.972   9
   1   0  -1 270.224 30.9879   3
   1   0  -1 232.113 29.5900   1
  -1   0   0 3490.67 223.297   2
   1   0   1 6986.47 456.287   3
  -1   0  -1 8648.49 466.852   4
   1   0   1 9357.76 454.001  11
  -1   0  -1 6536.49 455.397   2
   1   0   1 7064.58 456.822   1
   1   0   2 4520.87 259.004   3
  -1   0  -2 4520.37 262.000   4
   1   0   2 4429.19 273.267  12
   1   0   2 4620.41 270.203  11
   1   0   2 4515.39 259.128   1
  -1   0  -2 3522.41 253.951   2
   1   0   3 84080.2 4619.98  11
   1   0   3 89925.7 4618.07  12
   1   0   3 78363.1 4585.80   3
   1   0   3 78653.0 4585.94   1
   1   0   3 84394.6 4613.47   9
   1   0   4 54320.2 2890.10   9
   1   0   4 48008.5 2843.59  10
   1   0   4 51356.5 2899.02  11
   1   0   5 17.4833 30.7264  11
   1   0   5 139.307 39.7352  12
   1   0   6 4593.13 367.183  11
   1   0   6 5307.36 347.818  12
   1   0   7 486.754 102.952  11
   1   0   7 651.467 115.782  13
   1   0   7 531.217 78.3706  12
   1   0   8 17029.4 1180.72  11
   1   0   8 19847.1 1202.77  13
   1   0   9 5096.98 438.861  13
   1   0   9 4808.50 432.056  11
   1   0  10 2563.70 307.490  13
   1   0  10 2784.31 215.440  16
   1   0  10 2727.03 312.075  11
   1   0  11 5834.57 377.133  75
   1   0  11 5592.62 398.324  31
   1   0  11 5682.63 381.355  32
   1   0  11 4888.70 403.288  83
   1   0  11 5370.15 385.905  67
   1   0  11 6100.82 399.893  68
   1   0  11 6232.15 416.214  24
   1   0  11 5902.23 416.165  64
   1   0  11 5421.52 402.166  65
   1   0  11 5103.11 395.717  53
   1   0  11 5166.31 391.690  50
   1   0  11 5281.71 378.355  49
   1   0  11 5339.67 386.070  45
   1   0  11 6176.92 383.972  37
   1   0  11 5274.93 373.038  42
   1   0  11 5593.28 516.391  13
   1   0  11 5852.68 384.842  16
   1   0  11 4779.33 364.454  93
   1   0  12 1066.66 115.852  93
   1   0  12 1310.71 130.967  75
   1   0  12 995.070 142.824  31
   1   0  12 1317.66 131.325  32
   1   0  12 1198.90 132.222  33
   1   0  12 973.005 147.921  83
   1   0  12 1092.27 137.122  67
   1   0  12 1168.96 151.158  30
   1   0  12 1191.84 148.763  24
   1   0  12 1417.83 163.867  64
   1   0  12 1221.06 148.613  65
   1   0  12 1184.55 147.453  53
   1   0  12 1509.66 138.657  49
   1   0  12 1112.18 137.884  50
   1   0  12 1355.12 143.873  45
   1   0  12 1419.33 242.762  13
   1   0  12 1120.24 124.942  16
   1   0  12 1190.51 128.917  21
   1   0  12 1194.39 126.687  37
   1   0  12 1276.12 128.904  42
   1   0  13 335.919 93.0148  83
   1   0  13 276.708 63.3816  32
   1   0  13 343.485 83.7336  24
   1   0  13 398.335 90.4286  30
   1   0  13 274.419 58.6625  75
   1   0  13 430.395 100.880  64
   1   0  13 305.240 78.3141  65
   1   0  13 345.586 86.7128  67
   1   0  13 313.613 69.5227  21
   1   0  13 339.679 78.8623  50
   1   0  13 259.472 66.9089  49
   1   0  13 331.519 83.8972  53
   1   0  13 261.869 67.8279  45
   1   0  13 321.642 67.5681  37
   1   0  13 249.093 62.7138  42
   1   0  13 423.976 68.9661  16
   1   0  13 371.383 60.4523  93
   1   0  14 5.97525 35.1485  75
   1   0  14 7.28092 35.2258  32
   1   0  14 22.7747 38.2922  21
   1   0  14-30.3001 59.4110  53
   1   0  14-26.0204 42.8652  45
   1   0  14-7.12221 30.4835  16
   1   0  14 7.48156 32.0214  70
   1   0  14-70.3935 87.8737  67
   1   0  14 9.73879 47.1168  65
   1   0  14-71.9682 76.2154  30
   1   0  14 19.4518 60.4820  24
   1   0  14-7.83750 39.5327  81
   1   0  14 7.07125 45.1163  37
   1   0  14 13.5602 41.6050  42
   1   0  15 7001.34 472.202  37
   1   0  15 7779.86 501.970  30
   1   0  15 7364.96 493.790  24
   1   0  15 7565.66 480.434  81
   1   0  15 7667.68 479.476  21
   1   0  15 8066.53 492.939  45
   1   0  15 6868.31 472.119  32
   1   0  16 17205.1 938.829  45
   1   0  16 16774.5 946.581  30
   1   0  16 14000.3 920.503  32
   1   0  16 15298.4 925.722  81
  -1  -1  16 36.3146 66.7136  65
  -1  -1  16 21.2122 54.3703  67
  -1  -1  16 19.7715 37.0871  45
  -1  -1  16 90.5824 47.6096  48
  -1  -1  15 786.260 109.661  23
  -1  -1  15 866.548 96.1692  21
  -1  -1  15 687.870 112.605  50
  -1  -1  15 1087.43 114.877  45
  -1  -1  15 820.044 109.626  48
  -1  -1  15 908.931 116.443  31
  -1  -1  15 806.950 112.237  33
  -1  -1  15 855.783 95.5329  32
  -1  -1  15 1005.63 118.344  67
  -1  -1  15 669.312 108.310  30
  -1  -1  15 986.038 127.348  24
  -1  -1  15 734.948 125.168  65
  -1  -1  15 780.558 92.4880  81
  -1  -1  14 3409.29 238.716  21
  -1  -1  14 3744.99 265.235  48
  -1  -1  14 3153.88 267.512  50
  -1  -1  14 3292.15 250.599  45
  -1  -1  14 3123.19 222.710  75
  -1  -1  14 2826.93 254.905  33
  -1  -1  14 2859.75 253.461  31
  -1  -1  14 2665.57 225.692  32
  -1  -1  14 2729.37 243.382  71
  -1  -1  14 3128.61 250.880  67
  -1  -1  14 2801.90 228.982  70
  -1  -1  14 2769.28 250.288  23
  -1  -1  14 2843.42 254.303  30
  -1  -1  14 3040.26 262.105  24
  -1  -1  14 3018.64 278.572  65
  -1  -1  14 3195.93 234.125  81
  -1  -1  13 6635.95 454.807  19
  -1  -1  13 6620.98 448.778  21
  -1  -1  13 6556.97 483.090  50
  -1  -1  13 7235.27 475.568  48
  -1  -1  13 6355.29 465.400  46
  -1  -1  13 7098.85 466.805  45
  -1  -1  13 6480.13 437.957  75
  -1  -1  13 7188.20 481.334  31
  -1  -1  13 7208.22 450.001  32
  -1  -1  13 6703.14 481.175  33
  -1  -1  13 6927.17 454.234  70
  -1  -1  13 5958.61 464.466  71
  -1  -1  13 6419.05 469.710  23
  -1  -1  13 6924.02 479.306  30
  -1  -1  13 7028.80 484.500  24
  -1  -1  13 6654.25 496.864  65
  -1  -1  13 7465.36 455.704  81
  -1  -1  12 747.409 108.385  71
  -1  -1  12 741.439 90.4761  69
  -1  -1  12 624.681 88.1293  70
  -1  -1  12 637.971 119.734  65
  -1  -1  12 716.947 91.3197  21
  -1  -1  12 706.708 111.195  23
  -1  -1  12 842.272 101.703  19
  -1  -1  12 781.814 118.162  50
  -1  -1  12 870.748 108.457  45
  -1  -1  12 638.122 111.133  46
  -1  -1  12 758.417 104.897  48
  -1  -1  12 772.072 87.4335  16
  -1  -1  12 691.697 168.115  13
  -1  -1  12 890.892 102.101  37
  -1  -1  12 674.327 84.7077  75
  -1  -1  12 694.745 108.166  31
  -1  -1  12 753.270 116.953  33
  -1  -1  12 901.744 97.3183  32
  -1  -1  12 647.694 109.967  24
  -1  -1  12 753.984 114.368  30
  -1  -1  11 3064.20 224.195  16
  -1  -1  11 3014.06 342.343  13
  -1  -1  10 4139.77 386.023  13
  -1  -1  10 3752.49 260.213  16
  -1  -1  10 3581.87 315.170   9
  -1  -1   9 6657.81 512.138  13
  -1  -1   9 6221.27 395.053  16
  -1  -1   9 5366.00 496.250  11
  -1  -1   9 6402.16 458.776   9
  -1  -1   8 4206.23 395.570  11
  -1  -1   8 5390.61 420.674  14
  -1  -1   8 5222.82 408.043  13
  -1  -1   8 4523.93 358.606   9
  -1  -1   7 22799.7 1287.39  14
  -1  -1   7 20258.3 1227.80   9
  -1  -1   6 28504.3 1568.57  14
  -1  -1   6 25652.6 1521.48   9
   1   1  -5 5847.72 361.564  10
  -1  -1   5 5720.25 403.883   9
  -1  -1   5 6754.12 439.245  14
  -1  -1   5 5155.38 412.201  11
   1   1  -5 6419.79 359.343   3
   1   1  -5 6355.18 359.379   1
  -1  -1   5 5565.03 364.280   2
  -1  -1   4 705.477 90.6316  11
  -1  -1   4 614.959 85.4819   9
   1   1  -4 818.464 68.0109  10
  -1  -1   4 779.500 64.9813   2
  -1  -1   3 8134.75 522.890  11
  -1  -1   3 8417.59 529.075   9
  -1  -1   3 8718.41 502.714   2
  -1  -1   2 3480.51 209.983  11
   1   1  -2 3129.09 197.047  12
  -1  -1   2 3357.73 204.365   2
   1   1  -1 52332.4 3165.67  12
  -1  -1   1 57124.0 3156.80  11
   1   1   0 1079.63 83.1882  12
  -1  -1   0 967.783 75.0775   2
   1   1   1 24746.7 1394.44  11
  -1  -1  -1 23591.2 1389.08   2
   1   1   2 4532.42 277.318  12
   1   1   2 4505.12 278.218  11
  -1  -1  -2 3752.46 253.217   2
   1   1   3 7855.02 440.491  12
   1   1   3 7277.16 444.888  11
   1   1   3 6928.43 406.096  10
  -1  -1  -3 6131.96 402.973   2
   1   1   4 18280.4 980.526  11
   1   1   4 16313.8 910.060  10
   1   1   4 19018.9 963.113  12
   1   1   4 17675.6 975.958  13
   1   1   4 16754.4 909.396   3
   1   1   4 16899.9 909.652   1
   1   1   5 3598.54 277.849   7
   1   1   5 3588.50 292.117  11
   1   1   5 3535.74 291.072  13
   1   1   5 3989.83 276.793  12
   1   1   6 5433.96 395.564   7
   1   1   6 5344.83 379.786  12
   1   1   6 5424.62 409.867  11
   1   1   7 19705.2 1227.11   7
   1   1   7 20728.7 1202.77  12
   1   1   7 17792.3 1237.90  11
   1   1   8 463.324 98.1531   7
   1   1   8 434.705 106.473  11
   1   1   9 1832.01 225.581   7
   1   1   9 2123.34 257.744  11
   1   1  10 3197.48 260.225  29
   1   1  10 3442.56 286.373  83
   1   1  10 2975.17 264.756  84
   1   1  10 3508.58 262.057  32
   1   1  10 3872.07 273.695  48
   1   1  10 3562.69 261.816  49
   1   1  10 3748.45 268.587  45
   1   1  10 3850.42 375.108  11
   1   1  10 2910.28 247.266  42
   1   1  10 3551.27 259.009  37
   1   1  10 3705.43 273.892  68
   1   1  10 3476.66 263.541  67
   1   1  11 3702.38 293.629  93
   1   1  11 4077.04 298.670  75
   1   1  11 4209.28 307.162  32
   1   1  11 4499.17 324.604  31
   1   1  11 4090.66 338.199  83
   1   1  11 4245.94 314.872  67
   1   1  11 4754.09 341.825  24
   1   1  11 3967.72 329.052  64
   1   1  11 4489.24 329.415  65
   1   1  11 4274.87 329.560  53
   1   1  11 4268.13 307.163  49
   1   1  11 3807.05 308.184  50
   1   1  11 4386.87 320.559  48
   1   1  11 4301.87 314.063  45
   1   1  11 4494.09 310.292  16
   1   1  11 4109.81 425.366  11
   1   1  11 3864.89 298.024  42
   1   1  11 4533.04 308.590  37
   1   1  11 3853.98 285.935  22
   1   1  12 6087.54 407.938  93
   1   1  12 5863.45 403.869  75
   1   1  12 6059.23 415.436  32
   1   1  12 6298.91 457.896  83
   1   1  12 5959.23 423.817  67
   1   1  12 6878.99 450.823  24
   1   1  12 5886.03 431.175  65
   1   1  12 6390.01 449.828  64
   1   1  12 5935.28 435.873  53
   1   1  12 6013.25 429.793  48
   1   1  12 6215.73 425.543  50
   1   1  12 6852.75 432.711  45
   1   1  12 6018.26 414.096  16
   1   1  12 6259.52 575.905  13
   1   1  12 5185.35 402.369  42
   1   1  12 6014.15 411.310  37
   1   1  12 5594.33 414.210  21
   1   1  13 3724.86 279.387  93
   1   1  13 4342.37 301.768  81
   1   1  13 3902.28 288.761  32
   1   1  13 3602.62 295.743  67
   1   1  13 3879.58 319.367  64
   1   1  13 3510.25 298.182  65
   1   1  13 3890.74 307.926  53
   1   1  13 3990.42 308.404  48
   1   1  13 4122.45 303.136  45
   1   1  13 3963.60 287.464  16
   1   1  13 3731.89 275.745  75
   1   1  13 3914.42 294.555  21
   1   1  13 4309.24 322.832  30
   1   1  13 4146.68 314.676  24
   1   1  13 3671.74 284.147  37
   1   1  14 1101.51 122.723  45
   1   1  14 802.492 113.669  48
   1   1  14 1029.39 112.278  37
   1   1  14 902.310 123.363  30
   1   1  14 958.780 124.925  24
   1   1  14 985.845 112.476  21
   1   1  14 1146.63 132.844  53
   1   1  14 891.313 106.488  32
   1   1  14 1071.64 119.031  81
   1   1  15 37.9644 38.9444  81
   1   1  15 77.4747 42.9872  37
   1   1  15 44.0743 35.4941  21
   1   1  15 29.2126 35.4927  32
   1   1  15 54.5150 43.8469  48
   1   1  15 61.4761 40.2934  45
   1   1  15 57.9193 47.3143  30
   1   1  15 96.2258 51.8219  24
   1   1  16 2287.98 178.115  81
   1   1  16 2497.42 184.501  45
   1   1  16 2645.78 192.896  48
   1   1  16 2576.57 193.829  30
   1   1  16 2466.52 179.399  21
  -1  -2  17 473.231 60.8270  37
  -1  -2  17 529.670 67.2619  45
  -1  -2  17 564.112 79.3391  67
  -1  -2  16 2860.56 212.749  45
  -1  -2  16 2705.20 222.049  33
  -1  -2  16 3109.76 232.174  31
  -1  -2  16 2532.34 233.028  65
  -1  -2  16 2625.00 227.474  50
  -1  -2  16 2985.98 222.344  48
  -1  -2  16 2408.53 200.102  37
  -1  -2  16 2623.02 216.697  67
  -1  -2  15 87.4591 59.9507  23
  -1  -2  15 141.709 73.8575  50
  -1  -2  15 86.1541 50.7233  45
  -1  -2  15 124.099 53.0287  48
  -1  -2  15 41.9752 39.8351  32
  -1  -2  15 29.5723 55.4869  31
  -1  -2  15-30.0665 82.2175  33
  -1  -2  15-23.6471 90.9105  65
  -1  -2  15 33.2019 57.5218  67
  -1  -2  15-12.1708 86.0223  64
  -1  -2  15 137.345 57.8223  30
  -1  -2  15 101.493 46.4381  37
  -1  -2  14 3258.48 277.596  71
  -1  -2  14 3682.88 280.647  67
  -1  -2  14 3452.17 290.431  30
  -1  -2  14 3808.51 300.084  24
  -1  -2  14 2944.54 279.812  23
  -1  -2  14 3735.40 263.217  21
  -1  -2  14 3757.99 277.026  19
  -1  -2  14 3595.50 302.603  50
  -1  -2  14 3713.29 284.428  48
  -1  -2  14 3669.63 286.323  46
  -1  -2  14 4016.75 283.355  45
  -1  -2  14 3508.26 259.340  81
  -1  -2  14 3586.46 273.882  36
  -1  -2  14 3497.77 292.801  31
  -1  -2  14 3408.97 292.376  33
  -1  -2  14 3964.31 265.574  32
  -1  -2  14 3556.09 312.964  65
  -1  -2  14 2986.17 300.882  64
  -1  -2  14 3391.56 254.241  75
  -1  -2  14 3783.92 269.395  37
  -1  -2  13 1098.27 145.106  71
  -1  -2  13 1380.01 132.815  69
  -1  -2  13 1285.48 148.155  72
  -1  -2  13 1404.90 153.286  67
  -1  -2  13 1260.68 162.893  24
  -1  -2  13 1436.87 162.057  30
  -1  -2  13 1230.16 154.281  23
  -1  -2  13 1371.82 133.818  21
  -1  -2  13 1389.95 146.375  19
  -1  -2  13 1432.04 174.729  50
  -1  -2  13 1574.45 155.914  48
  -1  -2  13 1689.35 148.156  49
  -1  -2  13 1395.83 146.541  45
  -1  -2  13 1359.45 163.598  46
  -1  -2  13 1571.54 139.202  81
  -1  -2  13 1505.98 136.125  75
  -1  -2  13 1498.98 152.041  36
  -1  -2  13 1481.94 135.992  32
  -1  -2  13 1346.81 165.532  33
  -1  -2  13 1557.30 167.423  31
  -1  -2  13 1540.65 183.158  65
  -1  -2  13 1374.03 175.742  64
  -1  -2  13 1596.11 143.746  37
  -1  -2  12 469.723 106.826  64
  -1  -2  12 460.824 94.8420  67
  -1  -2  12 622.057 115.238  65
  -1  -2  12 683.618 80.9833  21
  -1  -2  12 546.037 97.6015  23
  -1  -2  12 618.156 91.6007  19
  -1  -2  12 534.551 103.021  53
  -1  -2  12 623.452 112.515  50
  -1  -2  12 706.207 92.0494  49
  -1  -2  12 354.901 79.3112  45
  -1  -2  12 543.855 97.2523  46
  -1  -2  12 544.342 90.5867  48
  -1  -2  12 546.787 76.3295  75
  -1  -2  12 468.445 90.9707  31
  -1  -2  12 544.426 102.671  33
  -1  -2  12 600.034 78.6658  32
  -1  -2  12 865.378 91.6917  37
  -1  -2  12 421.780 96.9229  30
  -1  -2  12 537.303 95.6652  72
  -1  -2  12 432.852 76.4162  69
  -1  -2  12 613.905 90.5245  68
  -1  -2  12 557.929 95.2617  71
  -1  -2  11 20005.6 1194.72  16
  -1  -2  11 17911.8 1351.71  11
  -1  -2  11 21698.2 1294.50   9
  -1  -2  10 8462.27 718.559  11
  -1  -2  10 9726.03 596.135  16
  -1  -2  10 9000.29 669.548   9
  -1  -2   9 1475.11 202.795  13
  -1  -2   9 1441.92 123.873  16
  -1  -2   9 1377.11 172.344   9
  -1  -2   9 1261.75 199.219  11
  -1  -2   8 1596.71 194.679  13
  -1  -2   8 1621.68 205.429  14
  -1  -2   8 1107.68 171.995  11
  -1  -2   8 1533.02 175.024   9
  -1  -2   7 10624.0 683.498  14
  -1  -2   7 8029.53 639.137  11
  -1  -2   7 10268.8 670.562  13
  -1  -2   7 9709.38 644.546   9
  -1  -2   6 38101.3 2103.77  13
  -1  -2   6 35955.5 2106.43  14
  -1  -2   6 35744.2 2013.61   2
   1   2  -6 36581.8 2017.78  10
  -1  -2   6 33535.6 2073.87   9
  -1  -2   5 14111.4 979.429  11
  -1  -2   5 14964.1 996.040  13
  -1  -2   5 17789.0 1020.03  14
  -1  -2   5 16714.0 942.702   2
   1   2  -5 16753.1 955.935  10
  -1  -2   5 15672.3 995.535   9
  -1  -2   4 290.630 66.5351  14
  -1  -2   4 241.693 32.4563   2
   1   2  -4 240.313 42.7523  10
  -1  -2   4 293.263 64.4706   9
  -1  -2   4 298.858 49.8177  11
  -1  -2   3 41259.2 2511.20  11
   1   2  -3 46888.3 2523.83  10
   1   2  -2 25066.6 1446.63  12
   1   2  -1 19586.9 1147.24  12
   1   2   0 8916.99 548.364  12
   1   2   1 20419.9 1195.33  10
  -1  -2  -2 10222.9 651.492   2
   1   2   2 12083.1 662.321  10
   1   2   3 26401.1 1393.25  12
  -1  -2  -3 21034.5 1343.81   2
   1   2   3 25152.1 1406.31  11
   1   2   3 24076.2 1353.16  10
   1   2   4 2849.36 231.490  13
   1   2   4 3244.61 231.393  12
  -1  -2  -4 2527.77 177.725   2
   1   2   4 2733.50 184.465  10
   1   2   4 3098.15 248.242  11
   1   2   5 977.247 111.629  12
   1   2   5 857.101 118.638  13
   1   2   5 728.715 62.8525   3
   1   2   5 768.433 63.8697   1
  -1  -2  -5 676.525 59.6818   2
   1   2   5 819.550 63.9510  10
   1   2   5 986.065 130.750  11
   1   2   5 924.851 109.967   7
   1   2   5 770.248 65.6408   8
   1   2   6 45296.1 2717.12   7
   1   2   6 45726.0 2749.05  11
   1   2   6 42406.7 2731.80  13
   1   2   6 50403.2 2719.68  12
   1   2   7 37238.2 2199.01   7
   1   2   7 36566.0 2222.34  13
   1   2   7 35671.1 2226.03  11
   1   2   8 18145.7 1167.64   7
   1   2   8 17565.2 1186.97  13
   1   2   8 18377.2 1195.88  11
   1   2   9 2361.30 270.172   7
   1   2   9 2772.11 312.001  13
   1   2   9 2980.99 312.509  11
   1   2  10 308.529 78.3485  83
   1   2  10 240.736 63.8636  32
   1   2  10 317.752 60.3369  75
   1   2  10 287.236 68.7181  29
   1   2  10 123.787 80.8037  11
   1   2  10 308.273 70.1303  67
   1   2  10 341.099 79.5912  64
   1   2  10 267.855 52.0128  22
   1   2  10 362.162 71.3146  49
   1   2  10 355.082 80.4831  53
   1   2  10 272.019 66.8960  48
   1   2  10 335.483 66.6930  45
   1   2  10 322.719 68.3941  37
   1   2  10 299.455 67.2761  42
   1   2  10 363.943 115.579  13
   1   2  10 352.921 63.9347  93
   1   2  11 100.426 65.9032  83
   1   2  11-8.53133 74.6222  32
   1   2  11 80.6996 71.8886  11
   1   2  11 36.2167 48.0538  75
   1   2  11 66.9840 53.8706  71
   1   2  11-9.29410 57.1472  29
   1   2  11 94.0453 65.8303  67
   1   2  11 98.8222 65.6325  64
   1   2  11 67.1924 50.4478  65
   1   2  11 62.5506 44.3113  21
   1   2  11 71.8370 59.5831  53
   1   2  11 129.574 56.1015  48
   1   2  11 97.8562 48.4650  45
   1   2  11 15.4762 60.5757  42
   1   2  11 55.4419 46.0430  37
   1   2  11 86.2307 64.9400  13
   1   2  11 109.725 46.2459  93
   1   2  12 5040.26 348.492  93
   1   2  12 4186.78 331.801  75
   1   2  12 4924.04 357.863  71
   1   2  12 5236.61 382.683  64
   1   2  12 4487.27 355.353  65
   1   2  12 4480.43 345.616  32
   1   2  12 5166.31 358.242  81
   1   2  12 5052.40 392.267  83
   1   2  12 5713.95 390.258  24
   1   2  12 4988.75 369.055  53
   1   2  12 5294.12 371.444  48
   1   2  12 5178.19 360.360  45
   1   2  12 5057.03 351.412  16
   1   2  12 4559.67 342.418  37
   1   2  12 4920.76 356.345  21
   1   2  13 1517.23 153.310  93
   1   2  13 1691.50 194.558  83
   1   2  13 1947.82 172.703  81
   1   2  13 1730.03 182.714  64
   1   2  13 1548.41 171.159  53
   1   2  13 1931.97 184.101  48
   1   2  13 2065.10 178.385  45
   1   2  13 1728.46 158.677  16
   1   2  13 1715.98 158.444  37
   1   2  13 1901.11 193.304  30
   1   2  13 2040.81 192.971  24
   1   2  13 1496.84 155.498  32
   1   2  13 1931.30 173.415  21
   1   2  14 2075.28 192.264  32
   1   2  14 2336.85 211.039  53
   1   2  14 2875.36 223.128  48
   1   2  14 2269.10 192.970  37
   1   2  14 2469.14 206.088  70
   1   2  14 2540.63 207.907  21
   1   2  14 2786.36 213.469  45
   1   2  14 2534.55 208.390  81
   1   2  14 3146.28 237.126  30
   1   2  14 2795.63 222.042  24
   1   2  15 4892.97 365.393  24
   1   2  15 5653.86 381.248  30
   1   2  15 5719.28 368.396  45
   1   2  15 5483.84 365.677  21
   1   2  15 5679.51 377.287  48
   1   2  15 5556.13 366.082  81
   1   2  16 1301.83 109.355  21
   1   2  16 1342.18 118.199  48
   1   2  16 1313.77 117.944  30
  -1  -3  17 402.041 70.1920  67
  -1  -3  17 315.622 52.3206  37
  -1  -3  17 484.374 61.9289  45
  -1  -3  16 3336.89 238.067  45
  -1  -3  16 2852.18 225.670  37
  -1  -3  16 3307.27 247.273  67
  -1  -3  16 3098.84 252.396  33
  -1  -3  16 3365.45 256.974  31
  -1  -3  16 3149.75 240.955  48
  -1  -3  16 3330.30 265.237  50
  -1  -3  15 13691.2 870.241  65
  -1  -3  15 14072.1 875.734  64
  -1  -3  15 11890.1 833.499  23
  -1  -3  15 13905.3 837.807  67
  -1  -3  15 13891.5 832.975  19
  -1  -3  15 13597.5 838.341  48
  -1  -3  15 13373.3 823.976  49
  -1  -3  15 14284.2 867.319  50
  -1  -3  15 14046.8 831.952  45
  -1  -3  15 13507.8 841.961  46
  -1  -3  15 13726.6 822.677  37
  -1  -3  15 12910.0 811.197  32
  -1  -3  15 12942.8 853.357  33
  -1  -3  15 13269.8 850.939  31
  -1  -3  15 12849.1 808.541  75
  -1  -3  14 66.0024 75.5252  64
  -1  -3  14 87.5492 58.8352  67
  -1  -3  14 169.173 68.5130  30
  -1  -3  14 83.6183 55.7143  72
  -1  -3  14 37.9251 50.9017  71
  -1  -3  14 37.8328 38.5497  69
  -1  -3  14 103.785 55.4467  19
  -1  -3  14 123.987 67.7670  23
  -1  -3  14 97.8495 47.1206  49
  -1  -3  14 161.766 76.5496  50
  -1  -3  14 96.9193 68.2623  53
  -1  -3  14 30.9485 66.0424  46
  -1  -3  14 191.845 62.7400  48
  -1  -3  14 65.2268 43.0821  45
  -1  -3  14 180.868 53.4094  37
  -1  -3  14 11.7380 58.2633  33
  -1  -3  14 122.548 63.0014  36
  -1  -3  14 77.8395 39.0917  32
  -1  -3  14 197.758 76.1761  31
  -1  -3  14 121.497 40.0852  81
  -1  -3  14 131.766 44.6395  75
  -1  -3  13 2494.71 204.144  68
  -1  -3  13 2078.97 197.339  67
  -1  -3  13 2012.95 202.382  71
  -1  -3  13 2279.56 180.152  69
  -1  -3  13 2115.50 202.435  72
  -1  -3  13 2095.39 207.426  23
  -1  -3  13 2106.39 216.608  24
  -1  -3  13 2046.63 205.580  30
  -1  -3  13 2266.92 181.021  32
  -1  -3  13 2301.33 196.577  36
  -1  -3  13 2067.10 208.489  31
  -1  -3  13 2408.71 227.019  33
  -1  -3  13 1711.29 214.014  64
  -1  -3  13 2187.35 218.932  53
  -1  -3  13 2128.80 195.887  48
  -1  -3  13 2506.35 196.102  49
  -1  -3  13 2215.86 225.170  50
  -1  -3  13 2392.40 195.516  45
  -1  -3  13 1936.82 207.959  46
  -1  -3  13 2340.12 187.996  37
  -1  -3  13 1959.19 177.986  75
  -1  -3  13 2184.92 198.203  19
  -1  -3  12 479.263 94.5589  23
  -1  -3  12 506.771 89.2145  19
  -1  -3  12 500.535 79.9518  49
  -1  -3  12 366.867 95.2122  53
  -1  -3  12 450.903 99.1289  50
  -1  -3  12 395.015 93.0576  46
  -1  -3  12 403.285 78.7451  48
  -1  -3  12 407.370 75.5413  45
  -1  -3  12 352.825 78.3420  36
  -1  -3  12 365.170 91.3380  33
  -1  -3  12 464.686 69.9659  32
  -1  -3  12 606.657 78.3656  37
  -1  -3  12 383.753 88.4640  30
  -1  -3  12 419.827 87.7421  71
  -1  -3  12 545.146 83.2607  68
  -1  -3  12 630.762 80.1409  69
  -1  -3  12 366.342 81.6279  72
  -1  -3  12 441.396 85.3709  60
  -1  -3  12 610.568 97.5262  67
  -1  -3  12 368.597 110.355  64
  -1  -3  12 323.135 86.6705  62
  -1  -3  12 517.862 123.600   9
  -1  -3  11 3060.56 308.793   9
  -1  -3  10 5571.15 457.267   9
  -1  -3   9 10922.5 749.030   9
  -1  -3   9 10418.3 659.107  16
  -1  -3   9 11940.4 799.750  14
  -1  -3   8 9654.47 636.831   9
  -1  -3   8 10250.5 670.728  14
   1   3  -7 298.288 45.2209  10
  -1  -3   7 220.407 67.8306  11
  -1  -3   7 159.924 62.8412   9
  -1  -3   7 280.344 91.1017  14
  -1  -3   7 184.673 33.1772   2
  -1  -3   6 8006.61 565.756   9
   1   3  -6 8146.22 513.398  10
  -1  -3   6 8575.32 582.855  14
  -1  -3   6 7109.76 538.729  11
  -1  -3   6 8594.64 498.415   2
  -1  -3   5 17111.6 1107.92   9
   1   3  -5 18763.6 1074.62  10
  -1  -3   5 18937.5 1119.89  14
  -1  -3   5 17390.0 1048.60   2
   1   3  -4 402.160 63.8336  10
   1   3  -3 99841.8 5727.38  10
   1   3  -2 125444. 7380.12  10
   1   3  -2 131526. 7363.21  12
   1   3  -1 1279.62 119.750  12
   1   3   0 2559.17 202.423  12
   1   3   1 662.732 76.3036  10
   1   3   2 41889.0 2426.75  10
   1   3   3 12398.7 716.263  10
   1   3   3 13409.5 756.375  12
   1   3   4 4520.61 299.185  10
   1   3   4 5267.29 379.935  11
   1   3   4 4571.66 343.904  13
   1   3   4 5319.23 349.293  12
  -1  -3  -4 4060.35 285.443   2
   1   3   5 9078.94 546.068  10
   1   3   5 10445.5 660.342  11
   1   3   5 10012.5 602.793   7
   1   3   5 9653.05 624.583  13
   1   3   5 9861.21 612.956  12
  -1  -3  -5 8013.48 533.967   2
   1   3   6 84.1337 42.2376   7
   1   3   6 135.931 61.9626  11
   1   3   6 45.0387 43.0678  13
   1   3   7 1271.53 165.698   7
   1   3   7 1211.89 179.384  13
   1   3   7 1744.46 208.790  11
   1   3   8 876.344 143.433   7
   1   3   8 871.822 154.046  11
   1   3   8 752.367 150.633  13
   1   3   9 1848.87 234.051   7
   1   3   9 2121.52 264.916  13
   1   3   9 1777.11 243.570  11
   1   3  10 6911.39 492.575  64
   1   3  10 7041.72 485.303  29
   1   3  10 8029.53 507.302  71
   1   3  10 7103.08 479.227  93
   1   3  10 7289.20 491.783  48
   1   3  10 7180.11 492.955  53
   1   3  10 7710.81 488.416  45
   1   3  10 7089.92 600.974  11
   1   3  10 8350.31 645.056  13
   1   3  10 7590.30 488.974  81
   1   3  10 6939.41 494.542  84
   1   3  10 7442.59 516.017  83
   1   3  10 6420.63 468.086  75
   1   3  10 6850.77 478.966  37
   1   3  11 17515.1 1126.23  75
   1   3  11 20589.3 1166.26  71
   1   3  11 18137.6 1150.91  29
   1   3  11 18871.3 1183.40  83
   1   3  11 19059.7 1162.90  64
   1   3  11 19637.0 1161.00  53
   1   3  11 18614.5 1158.14  48
   1   3  11 19142.8 1148.73  45
   1   3  11 18188.9 1138.89  37
   1   3  11 17731.6 1282.94  11
   1   3  11 20980.7 1342.27  13
   1   3  11 18696.3 1143.00  93
   1   3  12 52.6218 54.1971  64
   1   3  12 33.2901 42.8873  93
   1   3  12 159.006 56.7700  53
   1   3  12 41.4144 46.7809  48
   1   3  12 88.8989 48.3632  45
   1   3  12 39.6724 35.8888  16
   1   3  12 59.7514 44.8181  32
   1   3  12 44.4789 62.5095  24
   1   3  12-9.07646 48.5189  71
   1   3  12 13.1897 59.5604  83
   1   3  12 31.3418 41.1530  37
   1   3  13 449.323 72.6995  44
   1   3  13 361.776 70.7119  45
   1   3  13 517.124 89.9169  48
   1   3  13 430.509 67.5838  16
   1   3  13 362.803 77.2660  53
   1   3  13 615.877 97.8415  24
   1   3  13 330.437 68.3731  32
   1   3  13 330.370 67.4114  93
   1   3  14 382.912 61.7780  93
   1   3  14 202.851 61.2124  70
   1   3  14 315.148 75.6365  30
   1   3  14 199.023 73.8444  24
   1   3  14 482.946 74.6540  21
   1   3  14 394.591 69.2523  45
   1   3  14 393.389 74.5809  48
   1   3  15 8689.82 504.194  91
   1   3  15 8100.66 506.084  30
   1   3  15 8169.23 502.160  48
   1   3  15 7590.16 492.680  21
   1   3  15 7270.42 488.531  81
   1   3  15 7293.82 489.488  70
   1   3  16 2528.73 188.399  30
   1   3  16 2770.06 183.956  21
  -1  -4  17 27.4649 47.0230  67
  -1  -4  17-4.48151 28.2392  45
  -1  -4  17 13.7621 44.4516  31
  -1  -4  17-24.6220 30.4265  37
  -1  -4  16 4547.11 309.119  37
  -1  -4  16 4645.37 313.759  45
  -1  -4  16 4478.78 323.305  67
  -1  -4  16 4457.06 310.267  49
  -1  -4  16 4608.79 348.382  50
  -1  -4  16 4894.29 342.599  31
  -1  -4  15 12448.7 802.083  50
  -1  -4  15 11702.6 764.908  48
  -1  -4  15 12513.9 759.080  49
  -1  -4  15 12390.6 784.018  46
  -1  -4  15 12161.3 760.166  45
  -1  -4  15 12957.1 757.937  37
  -1  -4  15 11641.6 744.461  32
  -1  -4  15 12051.9 788.893  31
  -1  -4  15 12068.3 764.097  36
  -1  -4  15 12177.7 792.603  33
  -1  -4  15 12514.6 772.374  19
  -1  -4  15 12135.5 749.521  75
  -1  -4  15 13106.9 775.413  67
  -1  -4  14 8407.04 603.454  64
  -1  -4  14 7822.23 577.206  23
  -1  -4  14 8187.47 588.902  31
  -1  -4  14 8586.22 567.903  36
  -1  -4  14 8608.27 596.605  33
  -1  -4  14 8806.14 550.060  32
  -1  -4  14 8544.03 560.719  45
  -1  -4  14 8360.78 587.001  46
  -1  -4  14 9376.60 560.581  37
  -1  -4  14 9197.89 578.849  19
  -1  -4  14 8756.31 606.604  50
  -1  -4  14 9073.90 564.625  49
  -1  -4  14 8540.98 569.956  48
  -1  -4  14 8832.98 573.007  67
  -1  -4  14 8501.81 578.791  72
  -1  -4  14 9111.34 552.807  69
  -1  -4  14 8411.39 552.778  75
  -1  -4  13 153.849 67.8660  23
  -1  -4  13 141.258 61.3099  19
  -1  -4  13 157.419 51.4154  49
  -1  -4  13 149.797 73.8267  53
  -1  -4  13 160.998 70.9805  46
  -1  -4  13 190.678 55.8259  48
  -1  -4  13 185.634 52.8998  45
  -1  -4  13 191.163 53.0413  37
  -1  -4  13 183.495 78.4233  33
  -1  -4  13 183.440 45.9521  32
  -1  -4  13 93.8839 63.1475  36
  -1  -4  13 87.0448 46.2659  68
  -1  -4  13 41.0713 66.7650  71
  -1  -4  13 127.302 63.7743  72
  -1  -4  13 47.4066 38.8019  69
  -1  -4  13 134.386 75.8684  65
  -1  -4  13 182.021 81.2131  64
  -1  -4  13 167.754 65.2930  67
  -1  -4  12 633.002 108.143  23
  -1  -4  12 837.971 113.581  19
  -1  -4  12 698.082 122.375  53
  -1  -4  12 808.184 103.463  49
  -1  -4  12 693.702 100.224  48
  -1  -4  12 810.588 99.4336  45
  -1  -4  12 762.193 119.403  46
  -1  -4  12 907.038 114.485  36
  -1  -4  12 732.524 119.897  33
  -1  -4  12 936.729 97.2555  32
  -1  -4  12 875.008 96.6779  37
  -1  -4  12 533.549 104.825  71
  -1  -4  12 706.364 112.756  72
  -1  -4  12 974.305 111.179  68
  -1  -4  12 818.919 97.1502  69
  -1  -4  12 878.478 160.924   9
  -1  -4  12 519.275 116.306  62
  -1  -4  12 772.201 129.211  65
  -1  -4  12 790.412 108.440  67
  -1  -4  12 655.677 120.864  64
  -1  -4  12 444.024 104.150  60
  -1  -4  12 943.769 129.448  30
  -1  -4  11 1293.40 149.634  33
  -1  -4  11 1541.73 147.012  67
  -1  -4  11 1000.35 142.324  62
  -1  -4  11 1267.82 153.435  65
  -1  -4  11 1077.61 144.614  53
  -1  -4  11 1413.20 135.478  49
  -1  -4  11 1513.01 212.782   9
  -1  -4  10 176.295 84.4321   9
  -1  -4   9 1483.47 207.115  14
  -1  -4   9 1087.10 170.721   9
  -1  -4   8 19886.8 1248.64  14
  -1  -4   8 18287.0 1221.11   9
  -1  -4   7 31421.8 1813.26   2
  -1  -4   7 30340.1 1913.22  14
  -1  -4   7 29453.9 1898.73   9
   1   4  -7 31999.7 1835.23  10
  -1  -4   6 31430.2 1892.22   2
  -1  -4   6 34359.3 1981.54  14
  -1  -4   6 30898.1 1965.76   9
   1   4  -6 34716.1 1924.67  10
  -1  -4   5 1216.99 152.684  14
   1   4  -5 1511.46 142.245  10
  -1  -4   4 13841.6 931.783   9
   1   4  -4 15479.6 917.504  10
  -1  -4   3 4226.40 324.868   9
   1   4  -3 4239.50 312.619  10
  -1  -4   2 50561.2 2934.43   9
   1   4  -2 49839.5 2923.98  10
   1   4  -1 17200.5 1002.70  12
  -1  -4   1 15502.5 1001.15   9
   1   4   0 3050.79 244.443  12
   1   4   0 2995.17 231.079  10
   1   4   1 2485.80 206.828  12
   1   4   1 2079.94 180.662  10
   1   4   2 7.05743 21.3622  10
   1   4   3 5704.83 413.029  12
   1   4   3 5584.69 379.552  10
  -1  -4  -4 4027.61 290.648   2
   1   4   4 4287.10 345.052  13
   1   4   4 4467.23 350.821  12
   1   4   4 4812.19 314.049  10
   1   4   4 4846.86 329.766   7
   1   4   4 4320.44 372.556  11
  -1  -4  -5 14228.8 922.521   2
   1   4   5 16731.9 988.584   7
   1   4   5 16131.3 943.247  10
   1   4   5 16081.5 1014.05  13
   1   4   6 46745.7 2583.36  11
   1   4   6 40402.1 2499.52   7
   1   4   6 40776.0 2533.82  13
   1   4   7 1885.39 232.132  11
   1   4   7 1386.43 178.736   7
   1   4   7 1344.06 200.877  13
   1   4   8 2374.52 259.428   7
   1   4   8 2397.95 282.742  11
   1   4   8 2367.23 280.632  13
   1   4   9-8.11089 32.7372  93
   1   4   9 7.71815 40.4641  52
   1   4   9 33.6281 38.8717  45
   1   4   9 26.1032 40.2307  48
   1   4   9 76.7272 63.2027  13
   1   4   9-18.8790 45.6744  84
   1   4   9 33.9155 47.0281  83
   1   4   9 26.5223 35.6818  81
   1   4   9-23.7386 67.7374  11
   1   4   9 8.48212 42.7899  37
   1   4   9 88.7103 59.1969  41
   1   4  10 12315.9 774.959  21
   1   4  10 12289.6 779.841  48
   1   4  10 12613.0 774.661  45
   1   4  10 10083.5 757.608  37
   1   4  10 12554.0 776.569  81
   1   4  10 11351.7 779.583  84
   1   4  10 13398.6 813.588  83
   1   4  10 12361.6 780.278  64
   1   4  10 14408.7 804.605  71
   1   4  10 12430.5 928.856  13
   1   4  10 12339.9 904.869  11
   1   4  10 11873.8 768.814  93
   1   4  11 14478.8 880.828  93
   1   4  11 14501.5 886.499  53
   1   4  11 15011.0 893.225  48
   1   4  11 14524.9 878.879  45
   1   4  11 14029.9 1043.24  13
   1   4  11 12649.7 995.900  11
   1   4  11 14266.4 881.648  81
   1   4  11 14972.1 921.915  83
   1   4  11 13079.0 880.574  64
   1   4  11 15163.2 896.268  71
   1   4  11 11712.7 859.952  37
   1   4  11 14459.8 884.834  21
   1   4  12 3341.60 268.414  71
   1   4  12 3383.31 274.701  48
   1   4  12 3003.60 257.074  45
   1   4  12 3711.04 260.293  16
   1   4  12 3657.58 269.071  93
   1   4  12 3179.24 266.043  53
   1   4  12 2998.68 264.846  64
   1   4  12 3547.81 273.075  21
   1   4  12 3679.92 301.951  83
   1   4  12 3512.41 269.721  81
   1   4  13 756.102 100.395  48
   1   4  13 487.795 74.1910  44
   1   4  13 516.509 80.0759  45
   1   4  13 563.366 97.8842  24
   1   4  13 519.908 88.4773  81
   1   4  13 479.698 80.0957  93
   1   4  14 149.564 50.8972  70
   1   4  14 216.502 57.8502  91
   1   4  14 116.439 47.6311  93
   1   4  14 112.577 54.3735  30
   1   4  14 140.325 52.5963  24
   1   4  14 110.075 50.2714  48
   1   4  15 5.74747 37.5756  30
   1   4  15 10.3460 29.0556  48
   1   4  15-4.98646 27.0893  70
   1   4  16 592.533 56.9235  21
   1   4  16 601.707 61.7045  30
  -1  -5  18 191.379 30.1143  37
  -1  -5  18 218.576 42.4072  67
  -1  -5  17 1268.76 108.728  49
  -1  -5  17 1674.73 141.213  31
  -1  -5  17 1074.57 102.504  37
  -1  -5  17 1475.75 125.225  67
  -1  -5  16 1518.49 139.628  19
  -1  -5  16 1337.88 124.346  45
  -1  -5  16 1553.92 149.310  46
  -1  -5  16 1295.26 124.117  49
  -1  -5  16 1431.64 138.960  67
  -1  -5  16 1401.55 122.688  37
  -1  -5  15 1629.12 141.008  75
  -1  -5  15 1617.59 143.987  45
  -1  -5  15 1908.04 177.465  46
  -1  -5  15 1576.50 140.136  37
  -1  -5  15 1713.84 162.258  19
  -1  -5  15 1649.09 145.148  49
  -1  -5  15 1390.04 141.079  48
  -1  -5  15 1313.65 127.147  32
  -1  -5  15 1412.80 166.816  33
  -1  -5  15 1637.75 153.531  36
  -1  -5  15 1473.84 134.320  69
  -1  -5  15 1863.04 161.957  67
  -1  -5  14 8.59716 55.5345  67
  -1  -5  14-13.2569 64.1383  65
  -1  -5  14 47.7373 41.8492  75
  -1  -5  14 9.44431 55.5553  19
  -1  -5  14 37.5887 47.9665  49
  -1  -5  14-57.7323 89.4709  46
  -1  -5  14-7.92576 39.9797  48
  -1  -5  14-7.20074 37.7477  45
  -1  -5  14 13.4461 38.9632  37
  -1  -5  14 24.6107 39.6913  68
  -1  -5  14 32.6948 34.2791  69
  -1  -5  14-20.4074 54.4695  72
  -1  -5  14 36.4832 35.2399  32
  -1  -5  14-12.1810 66.1747  33
  -1  -5  14-24.8080 52.0980  36
  -1  -5  14-11.2196 74.2198  31
  -1  -5  13 5210.97 388.563  19
  -1  -5  13 5428.48 416.929  50
  -1  -5  13 4959.26 371.751  48
  -1  -5  13 6056.04 383.360  49
  -1  -5  13 5535.40 370.577  45
  -1  -5  13 5162.12 402.753  46
  -1  -5  13 4805.30 466.089   9
  -1  -5  13 5595.58 366.983  37
  -1  -5  13 5564.00 387.744  67
  -1  -5  13 4827.29 405.939  64
  -1  -5  13 5691.83 399.180  60
  -1  -5  13 5267.96 417.206  65
  -1  -5  13 4403.68 385.445  23
  -1  -5  13 5556.98 362.693  32
  -1  -5  13 4916.98 394.820  31
  -1  -5  13 5500.88 382.862  36
  -1  -5  13 5034.56 395.265  72
  -1  -5  13 6016.60 383.964  68
  -1  -5  13 5658.75 369.898  69
  -1  -5  12 2681.12 251.276  50
  -1  -5  12 2624.49 219.061  48
  -1  -5  12 3039.15 228.855  49
  -1  -5  12 2568.34 247.348  46
  -1  -5  12 2701.56 213.748  45
  -1  -5  12 2684.60 311.082   9
  -1  -5  12 2606.00 207.902  37
  -1  -5  12 2318.25 233.395  23
  -1  -5  12 2570.75 250.478  65
  -1  -5  12 2191.02 238.280  64
  -1  -5  12 2905.73 234.979  67
  -1  -5  12 2593.98 238.548  60
  -1  -5  12 2873.32 218.798  69
  -1  -5  12 2794.43 244.598  72
  -1  -5  12 2733.59 220.310  68
  -1  -5  12 2986.50 212.545  32
  -1  -5  12 3108.76 240.913  36
  -1  -5  11 16084.0 1111.26   9
  -1  -5  11 16402.6 1005.61  72
  -1  -5  11 12866.8 986.772  23
  -1  -5  11 17920.7 1009.90  60
  -1  -5  11 14449.5 1005.82  65
  -1  -5  11 14469.1 1000.55  64
  -1  -5  11 17779.3 1003.84  67
  -1  -5  11 16615.4 1017.52  50
  -1  -5  11 18152.8 988.562  49
  -1  -5  11 16618.3 1013.48  46
  -1  -5  10 1353.93 208.829  14
  -1  -5  10 1273.86 197.279   9
  -1  -5   9 1359.21 206.627  14
  -1  -5   9 1531.26 213.826   9
  -1  -5   8 472.140 62.5955  15
  -1  -5   8 532.825 128.326  14
  -1  -5   8 419.484 61.3540   2
  -1  -5   8 342.442 102.792   9
  -1  -5   7 12884.8 892.880  14
  -1  -5   7 13075.4 806.439   2
  -1  -5   7 12598.6 894.153   9
   1   5  -7 14139.2 841.206  10
  -1  -5   6 9071.92 638.031  14
   1   5  -6 9127.62 604.522  10
  -1  -5   5 486.449 94.2760  14
   1   5  -5 460.734 82.9951  10
  -1  -5   5 330.742 86.7391   9
  -1  -5   4 17616.1 1162.83   9
   1   5  -4 19284.7 1151.45  10
  -1  -5   3 11205.8 742.039   9
   1   5  -3 11190.8 730.632  10
   1   5  -2 778.989 109.417  10
  -1  -5   2 923.920 124.822   9
  -1  -5   1 6149.18 436.470   9
   1   5   0 14971.3 905.129  10
  -1  -5   0 13896.6 901.322   9
   1   5   1 9234.12 596.390  12
   1   5   1 8067.81 560.107  10
   1   5   2 108118. 6269.93  12
   1   5   2 108441. 6229.34  10
   1   5   3 6896.80 463.712  10
   1   5   3 6688.03 448.289   7
   1   5   4 9683.51 641.619  13
  -1  -5  -4 8382.61 572.644   2
   1   5   4 10078.9 604.350  10
   1   5   4 9172.76 599.831   7
   1   5   5 1245.25 165.593  13
   1   5   5 1057.50 134.080   7
   1   5   5 986.455 167.964  11
   1   5   5 1028.23 116.384  10
   1   5   6 3631.23 337.430  13
   1   5   6 3239.83 295.158   7
   1   5   6 3587.06 357.320  11
   1   5   7 6340.27 525.713  13
   1   5   7 6038.04 484.127   7
   1   5   7 6540.76 537.456  11
   1   5   8 410.749 78.5369  81
   1   5   8 416.039 78.5190  84
   1   5   8 514.257 131.093  11
   1   5   8 461.426 126.921  13
   1   5   8 404.924 87.0914  41
   1   5   8 326.016 74.6584  32
   1   5   8 369.408 68.3248  29
   1   5   8 400.298 71.6579  21
   1   5   9 6418.28 464.145  48
   1   5   9 6620.89 457.756  52
   1   5   9 7612.61 477.765  45
   1   5   9 6546.07 592.218  13
   1   5   9 6334.85 567.898  11
   1   5   9 7768.59 485.657  81
   1   5   9 7041.33 477.235  84
   1   5   9 7646.91 502.754  83
   1   5   9 6381.25 474.745  32
   1   5   9 6266.38 461.274  21
   1   5   9 6844.75 494.118  41
   1   5  10 6799.45 470.099  45
   1   5  10 7352.67 627.464  13
   1   5  10 5556.28 554.502  11
   1   5  10 7418.13 508.689  83
   1   5  10 7260.85 480.036  81
   1   5  10 6698.38 481.894  84
   1   5  10 6859.42 473.597  48
   1   5  10 6695.67 470.587  21
   1   5  10 6482.44 467.880  93
   1   5  10 7659.78 494.557  71
   1   5  11 1238.02 132.222  45
   1   5  11 1180.25 134.697  93
   1   5  11 908.797 124.911  81
   1   5  11 1016.48 148.982  83
   1   5  11 1274.26 139.756  48
   1   5  11 1088.30 128.998  53
   1   5  11 1269.79 140.381  21
   1   5  11 1180.09 143.631  71
   1   5  12 291.105 67.5216  48
   1   5  12 344.855 67.5809  45
   1   5  12 235.304 51.9797  16
   1   5  12 429.548 79.9014  21
   1   5  12 326.647 69.6493  93
   1   5  12 197.589 60.9830  81
   1   5  13 3567.30 263.320  48
   1   5  13 3082.47 253.236  81
   1   5  13 3522.21 268.829  24
   1   5  13 3675.96 270.175  70
   1   5  13 3237.65 253.844  93
   1   5  13 3753.24 276.603  91
   1   5  13 3482.15 262.568  21
   1   5  13 3348.61 251.114  44
   1   5  14 3754.65 272.023  70
   1   5  14 3485.86 260.586  93
   1   5  14 4112.32 277.947  91
   1   5  14 3941.91 269.466  48
   1   5  14 3824.04 270.527  21
   1   5  15 4990.99 328.525  30
   1   5  15 5111.01 324.988  21
   1   5  15 5073.80 325.707  70
  -1  -6  18-19.4584 30.0048  67
  -1  -6  17 1381.41 113.628  49
  -1  -6  17 1333.58 109.475  37
  -1  -6  17 1499.53 126.335  67
  -1  -6  16 5054.73 326.683  37
  -1  -6  16 4817.77 325.346  75
  -1  -6  16 5071.28 346.413  19
  -1  -6  16 5169.75 332.620  49
  -1  -6  16 4941.80 370.178  50
  -1  -6  16 4513.97 334.096  36
  -1  -6  16 5391.90 366.676  31
  -1  -6  16 4911.26 355.763  46
  -1  -6  16 5192.94 343.934  67
  -1  -6  15 1848.12 149.827  37
  -1  -6  15 1731.31 148.735  45
  -1  -6  15 1760.49 182.264  46
  -1  -6  15 1552.67 147.678  75
  -1  -6  15 1876.96 156.259  49
  -1  -6  15 1638.27 189.562  50
  -1  -6  15 1681.46 167.353  19
  -1  -6  15 1823.28 164.640  36
  -1  -6  15 1744.92 184.225  31
  -1  -6  15 1740.23 148.441  69
  -1  -6  15 1926.49 167.796  67
  -1  -6  14 799.955 117.270  19
  -1  -6  14 717.497 93.8195  45
  -1  -6  14 963.119 138.716  46
  -1  -6  14 918.186 100.672  69
  -1  -6  14 998.058 111.470  68
  -1  -6  14 1016.40 102.352  37
  -1  -6  14 850.325 105.035  49
  -1  -6  14 717.494 124.253  50
  -1  -6  14 870.136 114.765  36
  -1  -6  14 858.554 93.2359  32
  -1  -6  14 756.979 122.038  31
  -1  -6  14 930.904 114.870  67
  -1  -6  13 887.542 127.260  19
  -1  -6  13 1075.71 154.051  50
  -1  -6  13 1148.61 119.150  49
  -1  -6  13 630.582 158.735   9
  -1  -6  13 945.160 104.074  37
  -1  -6  13 816.576 101.611  45
  -1  -6  13 1138.01 153.122  46
  -1  -6  13 863.052 120.679  36
  -1  -6  13 917.381 134.388  31
  -1  -6  13 1152.22 109.422  32
  -1  -6  13 1012.81 132.588  60
  -1  -6  13 781.182 136.270  65
  -1  -6  13 1134.17 130.320  67
  -1  -6  13 911.033 131.674  72
  -1  -6  13 1082.50 115.916  69
  -1  -6  13 1010.33 114.722  68
  -1  -6  12 421.397 76.9339  49
  -1  -6  12 222.274 83.3789  50
  -1  -6  12 313.376 89.2576  46
  -1  -6  12 325.168 59.5853  45
  -1  -6  12 425.797 124.906   9
  -1  -6  12 360.614 59.2046  37
  -1  -6  12 115.601 63.9312  64
  -1  -6  12 335.899 86.9921  60
  -1  -6  12 176.060 75.8376  65
  -1  -6  12 385.919 82.5184  67
  -1  -6  12 183.665 81.9507  62
  -1  -6  12 234.448 78.1921  72
  -1  -6  12 320.758 65.5729  69
  -1  -6  12 291.577 61.6932  68
  -1  -6  12 249.929 82.2545  33
  -1  -6  12 381.279 61.8065  32
  -1  -6  11 7343.31 454.586  49
  -1  -6  11 7242.63 490.198  50
  -1  -6  11 7280.99 487.453  46
  -1  -6  11 6733.76 478.381  33
  -1  -6  11 7647.77 442.863  32
  -1  -6  11 5142.41 455.327  23
  -1  -6  11 6551.67 473.170  72
  -1  -6  11 7182.44 448.973  68
  -1  -6  11 6256.57 476.123  65
  -1  -6  11 7854.61 489.571  60
  -1  -6  11 5091.87 455.592  64
  -1  -6  11 6959.20 481.169  62
  -1  -6  11 8151.70 616.173   9
  -1  -6  10 2456.12 303.307   9
  -1  -6  10 2844.64 322.771  14
  -1  -6   9 7000.92 569.128   9
  -1  -6   9 6533.71 554.460  14
  -1  -6   8 4013.32 389.024   9
   1   6  -8 4664.80 334.389  10
  -1  -6   8 3772.20 373.134  14
  -1  -6   8 4151.52 300.762   2
   1   6  -7 786.570 117.197  10
  -1  -6   7 946.023 152.147  14
  -1  -6   7 919.141 93.7658  15
  -1  -6   7 806.147 97.3618   2
   1   6  -6 2142.07 207.371  10
  -1  -6   6 2026.75 237.512   9
  -1  -6   6 1798.29 213.481  14
  -1  -6   5 331.661 96.6383   9
   1   6  -5 389.302 86.8095  10
  -1  -6   5 315.034 82.7501  14
   1   6  -4 5150.59 397.854  10
  -1  -6   4 4958.69 406.926   9
  -1  -6   3 33189.5 2091.85   9
   1   6  -3 36259.7 2096.52  10
  -1  -6   2 3948.48 333.801   9
   1   6  -2 4365.39 341.847  10
  -1  -6   1 181.006 65.2283   9
  -1  -6   0 3348.10 278.087   9
   1   6   0 3403.44 282.690  10
  -1  -6  -1 3439.76 283.563   9
   1   6   1 3770.74 295.882  10
   1   6   2 33559.9 1889.85  10
  -1  -6  -2 28689.4 1860.01   9
   1   6   2 32231.4 1837.26   7
   1   6   3 6015.93 436.509  10
   1   6   3 5904.53 408.318   7
   1   6   3 6392.57 456.911  13
   1   6   4 6817.85 484.251  10
   1   6   4 6819.64 472.313   7
   1   6   4 7654.09 528.244  13
  -1  -6  -4 6667.08 458.020   2
   1   6   5 2595.41 275.306  13
   1   6   5 2686.01 305.535  11
   1   6   5 2696.78 230.340  10
   1   6   5 2501.89 233.972   7
   1   6   5 2730.62 230.449   8
   1   6   6 749.575 122.113   7
   1   6   6 1022.44 185.223  11
   1   6   6 997.462 167.809  13
   1   6   7 452.372 69.1032  29
   1   6   7 320.637 65.3194  93
   1   6   7 425.941 114.319  11
   1   6   7 603.431 136.462  13
   1   6   8 5987.32 438.990  84
   1   6   8 6096.26 449.210  83
   1   6   8 6884.17 458.981  81
   1   6   8 6506.67 429.338  29
   1   6   8 6647.37 555.882  11
   1   6   8 6958.00 575.798  13
   1   6   8 6646.74 437.762  21
   1   6   8 6065.88 432.440  93
   1   6   8 5902.78 425.896  52
   1   6   9 10195.6 665.530  48
   1   6   9 9272.32 651.220  52
   1   6   9 10655.1 790.117  11
   1   6   9 10945.9 830.356  13
   1   6   9 10541.6 705.230  41
   1   6   9 10447.2 663.951  29
   1   6   9 10134.3 666.966  21
   1   6   9 10843.3 683.836  81
   1   6   9 10411.9 678.750  84
   1   6   9 11015.7 697.719  83
   1   6   9 10497.6 671.688  93
   1   6  10 15472.7 956.940  29
   1   6  10 16634.0 977.585  71
   1   6  10 15522.8 956.184  45
   1   6  10 15848.4 963.437  21
   1   6  10 16247.7 970.740  81
   1   6  10 15032.8 983.250  83
   1   6  10 14276.7 964.163  84
   1   6  10 14474.1 952.503  48
   1   6  11 7260.27 494.088  91
   1   6  11 7233.09 474.452  71
   1   6  11 6818.46 463.564  21
   1   6  11 6945.58 488.385  83
   1   6  11 6425.97 459.806  81
   1   6  11 6384.14 456.502  29
   1   6  11 6325.63 454.865  48
   1   6  12-33.6865 45.7507  21
   1   6  12-8.24318 43.2095  93
   1   6  12 10.2066 46.0468  91
   1   6  12 31.9426 47.6592  81
   1   6  12 15.4042 38.0643  48
   1   6  12 23.2285 39.0547  44
   1   6  13 580.255 81.4989  21
   1   6  13 541.024 83.9232  24
   1   6  13 558.722 85.6562  91
   1   6  13 615.910 80.9401  93
   1   6  13 509.700 73.6941  44
   1   6  13 514.126 71.9659  48
   1   6  14 2115.76 168.628  91
   1   6  14 2234.32 164.368  93
   1   6  14 2166.68 167.708  21
   1   6  15 9931.05 591.871  70
  -1  -7  18 1252.98 97.2524  67
  -1  -7  17 306.051 47.1114  49
  -1  -7  17 272.512 54.4725  67
  -1  -7  17 359.285 67.9397  31
  -1  -7  16 1728.17 138.615  75
  -1  -7  16 1579.23 132.312  37
  -1  -7  16 1846.17 170.025  31
  -1  -7  16 1732.68 147.153  36
  -1  -7  16 1739.70 141.043  49
  -1  -7  16 1715.80 176.336  50
  -1  -7  16 1675.18 133.642  69
  -1  -7  16 1625.53 147.998  67
  -1  -7  16 1794.68 156.564  19
  -1  -7  15 120.059 56.9637  19
  -1  -7  15 85.1159 65.4908  46
  -1  -7  15 79.2117 65.7027  31
  -1  -7  15 70.5666 48.0326  36
  -1  -7  15 64.4203 34.6388  37
  -1  -7  15 92.9638 44.9469  49
  -1  -7  15 148.289 69.2358  50
  -1  -7  15 72.5898 38.9617  69
  -1  -7  15 152.160 59.1566  67
  -1  -7  15 108.790 45.1008  75
  -1  -7  14 12.5070 66.7909  50
  -1  -7  14 14.3296 39.6359  49
  -1  -7  14 60.2520 67.7115  46
  -1  -7  14-21.7404 54.8634  31
  -1  -7  14 24.6903 53.8411  36
  -1  -7  14 32.4410 27.8797  32
  -1  -7  14 89.8200 44.4320  37
  -1  -7  14-16.5552 68.3786  67
  -1  -7  14 52.8726 40.0503  69
  -1  -7  14 63.6831 42.2743  68
  -1  -7  14 67.7760 56.9864  19
  -1  -7  13 15705.9 1020.79  46
  -1  -7  13 15403.7 964.235  45
  -1  -7  13 16592.6 968.550  37
  -1  -7  13 14724.3 1121.83   9
  -1  -7  13 15991.5 979.102  69
  -1  -7  13 15823.4 977.090  68
  -1  -7  13 17314.1 999.833  36
  -1  -7  13 13859.4 1007.10  33
  -1  -7  13 16322.5 965.157  32
  -1  -7  13 15301.5 1009.65  31
  -1  -7  13 17199.2 999.392  67
  -1  -7  13 17376.0 1021.04  60
  -1  -7  13 14667.5 1017.69  50
  -1  -7  13 17147.5 985.993  49
  -1  -7  12 5804.08 359.727  37
  -1  -7  12 4645.77 488.844   9
  -1  -7  12 5465.04 410.463  50
  -1  -7  12 5493.85 373.582  49
  -1  -7  12 4469.76 390.014  33
  -1  -7  12 5156.04 354.960  32
  -1  -7  12 4164.10 388.448  65
  -1  -7  12 6079.27 396.562  67
  -1  -7  12 5613.59 409.954  62
  -1  -7  12 6227.20 415.429  60
  -1  -7  12 5262.50 399.165  72
  -1  -7  12 5482.34 368.182  68
  -1  -7  11 456.942 67.7261  68
  -1  -7  11 311.278 82.9781  72
  -1  -7  11 467.116 95.9200  33
  -1  -7  11 568.300 151.368   9
  -1  -7  11 356.976 88.8779  50
  -1  -7  11 425.622 71.4740  49
  -1  -7  11 464.351 96.2367  60
  -1  -7  11 409.172 94.9573  62
  -1  -7  11 391.622 90.5459  65
  -1  -7  11 391.203 83.5367  55
  -1  -7  10 20.4514 44.9754  46
  -1  -7  10-24.2067 69.0760  14
  -1  -7  10 19.3445 42.5426  72
  -1  -7  10-26.6912 80.7836   9
  -1  -7  10-10.1867 62.5161  62
  -1  -7  10 47.5723 48.0007  33
  -1  -7  10 44.3631 35.6101  49
  -1  -7   9 4074.41 410.807   9
  -1  -7   9 3975.22 396.640  14
  -1  -7   8 6774.03 469.282   2
   1   7  -8 7127.89 506.691  10
  -1  -7   8 7086.98 557.421  14
  -1  -7   7 23847.9 1799.96   9
   1   7  -7 27020.3 1759.55  10
  -1  -7   7 25719.8 1781.67  14
  -1  -7   6 555.185 127.962   9
   1   7  -6 700.592 122.995  10
  -1  -7   6 652.171 119.663  14
   1   7  -5 3023.93 282.991  10
  -1  -7   5 2787.40 292.775   9
  -1  -7   5 2652.92 258.838  14
  -1  -7   4 122.504 68.9084   9
   1   7  -4 185.655 76.6219  10
  -1  -7   3 11438.9 806.780   9
   1   7  -3 12316.3 821.174  10
   1   7  -2 5197.16 429.509  10
  -1  -7   2 5540.08 425.686   9
  -1  -7   1 300.738 79.8538   9
  -1  -7   0 20328.2 1296.23   9
   1   7   0 21619.7 1315.53  10
  -1  -7  -1 8939.07 634.584   9
   1   7   1 10412.4 667.569  10
  -1  -7  -2 40.8853 34.2980   9
   1   7   2 54.5074 43.5492  10
   1   7   3 27.2318 41.2549  10
  -1  -7  -3 28.2904 21.3646   5
   1   7   3 87.7385 51.1399  13
  -1  -7  -4 8864.71 622.419   2
   1   7   4 10038.8 663.964  10
   1   7   4 10559.5 701.147  13
   1   7   5 20315.4 1311.28   8
   1   7   5 22440.2 1428.91  11
   1   7   5 22256.4 1388.05  13
   1   7   6 19985.8 1228.84  11
   1   7   6 19271.7 1199.30  13
   1   7   6 15790.7 1052.78  93
   1   7   6 18125.8 1093.39  41
   1   7   7 3109.45 253.238  93
   1   7   7 3217.34 244.619  29
   1   7   7 3517.98 361.639  11
   1   7   7 3259.88 285.800  41
   1   7   7 3373.62 261.013  21
   1   7   7 3917.84 383.398  13
   1   7   7 3242.18 261.106  84
   1   7   7 2888.63 271.873  81
   1   7   8 9337.15 691.629  13
   1   7   8 7947.94 526.176  93
   1   7   8 8281.22 588.620  91
   1   7   8 7581.11 511.191  29
   1   7   8 7921.47 527.477  21
   1   7   8 7430.89 534.332  83
   1   7   8 7452.73 527.165  84
   1   7   8 7812.26 545.417  81
   1   7   8 7738.33 558.633  41
   1   7   9 4444.00 329.505  29
   1   7   9 4195.07 346.551  83
   1   7   9 4369.36 347.935  81
   1   7   9 4521.86 345.532  84
   1   7   9 4405.77 335.867  21
   1   7   9 4542.89 338.265  93
   1   7   9 5290.42 400.246  91
   1   7   9 5106.87 481.812  13
   1   7  10 5208.98 368.839  21
   1   7  10 5094.62 383.294  83
   1   7  10 5091.57 378.029  84
   1   7  10 4954.72 372.440  81
   1   7  10 4480.55 355.835  29
   1   7  10 5859.85 416.067  91
   1   7  10 4877.95 367.099  93
   1   7  10 5464.50 382.607  71
   1   7  11 386.054 77.6998  21
   1   7  11 364.829 67.1124  48
   1   7  11 341.034 73.8910  29
   1   7  11 413.274 91.6923  91
   1   7  11 491.491 83.6725  71
   1   7  12 286.805 64.2108  21
   1   7  12 514.051 75.0290  44
   1   7  12 445.886 64.7844  48
   1   7  12 549.190 92.0027  91
   1   7  12 351.038 73.8305  70
   1   7  13 13074.7 817.228  21
   1   7  13 13245.0 813.713  44
   1   7  13 13095.5 824.196  70
   1   7  13 14070.0 827.633  91
   1   7  13 13722.3 819.209  93
   1   7  13 13954.4 827.321  30
   1   7  14 1784.57 137.259  30
   1   7  14 1808.85 132.450  21
   1   7  14 1727.29 130.749  93
   1   7  14 1626.00 133.815  70
  -1  -8  18 1023.13 78.2973  67
  -1  -8  17 3599.09 239.839  31
  -1  -8  17 3282.04 221.422  67
  -1  -8  17 3044.62 212.909  49
  -1  -8  16 127.805 40.9035  75
  -1  -8  16 127.874 45.5668  36
  -1  -8  16 185.377 59.0165  31
  -1  -8  16 191.611 52.8912  67
  -1  -8  16 170.956 41.6422  49
  -1  -8  16 202.466 56.0549  19
  -1  -8  16 158.013 36.9793  69
  -1  -8  15 269.657 62.0518  36
  -1  -8  15 195.188 70.6109  31
  -1  -8  15 217.377 57.4177  67
  -1  -8  15 171.349 44.2200  37
  -1  -8  15 104.996 71.3217  46
  -1  -8  15 234.231 52.9390  49
  -1  -8  15 225.926 81.4173  50
  -1  -8  15 296.989 54.4920  69
  -1  -8  14 928.514 120.694  36
  -1  -8  14 1131.66 140.519  31
  -1  -8  14 1087.54 121.569  67
  -1  -8  14 1050.34 104.010  37
  -1  -8  14 1029.82 144.864  46
  -1  -8  14 1182.77 152.414  50
  -1  -8  14 1115.27 116.639  49
  -1  -8  14 1023.20 108.439  68
  -1  -8  14 1070.82 112.450  69
  -1  -8  13 3657.00 276.575  69
  -1  -8  13 3471.01 268.236  68
  -1  -8  13 3954.58 265.678  37
  -1  -8  13 3333.30 292.218  19
  -1  -8  13 4164.38 282.090  49
  -1  -8  13 3358.15 306.037  50
  -1  -8  13 3936.55 312.167  60
  -1  -8  13 4115.99 295.298  67
  -1  -8  13 3899.86 306.394  31
  -1  -8  13 3595.09 259.987  32
  -1  -8  12 11012.2 676.342  68
  -1  -8  12 10749.0 666.808  32
  -1  -8  12 10862.8 851.309   9
  -1  -8  12 10617.8 720.604  50
  -1  -8  12 10321.2 680.340  49
  -1  -8  12 12164.4 730.757  60
  -1  -8  12 10729.1 718.824  62
  -1  -8  12 10683.8 725.563  46
  -1  -8  11 512.487 101.556  46
  -1  -8  11 711.519 81.5675  68
  -1  -8  11 533.779 101.201  33
  -1  -8  11 520.169 146.493   9
  -1  -8  11 508.694 78.0554  49
  -1  -8  11 545.310 101.307  50
  -1  -8  11 614.897 110.136  62
  -1  -8  11 584.814 99.2361  55
  -1  -8  10 41.8854 50.6626  46
  -1  -8  10-28.9002 82.4621   9
  -1  -8  10 19.2401 50.4290  33
  -1  -8  10-10.3702 68.6018  62
  -1  -8  10 9.00178 42.5959  66
  -1  -8  10 65.6171 52.9113  60
  -1  -8  10 31.6235 34.9496  49
  -1  -8  10-9.61353 44.4446  50
  -1  -8  10-20.0808 63.2552  72
  -1  -8  10-19.6502 47.5361  55
  -1  -8   9 1851.56 242.584  14
  -1  -8   8 3198.47 264.013   2
  -1  -8   8 2127.13 314.929   9
   1   8  -8 3010.64 290.969  10
  -1  -8   8 3714.29 227.466   5
  -1  -8   8 2561.62 301.821  14
   1   8  -7 3766.54 345.966  10
  -1  -8   7 2874.50 364.475   9
  -1  -8   7 4174.68 263.888   5
  -1  -8   7 3478.35 343.273  14
   1   8  -6 1964.89 238.508  10
  -1  -8   6 1985.48 258.890   9
  -1  -8   6 2278.48 162.510   5
  -1  -8   6 1723.18 217.215  14
  -1  -8   5 2873.64 331.154   9
   1   8  -5 2846.74 320.933  10
  -1  -8   5 3033.96 297.620  14
   1   8  -4 7583.16 607.748  10
  -1  -8   4 6458.90 580.389   9
  -1  -8   4 8386.98 494.146   5
   1   8  -3 3140.47 304.410  10
  -1  -8   3 2462.19 272.543   9
   1   8  -2 18.8011 53.6694  10
  -1  -8   2-16.4938 49.9425   9
  -1  -8   2 48.2477 27.6227   5
  -1  -8   1 738.053 133.970   9
  -1  -8   1 1172.57 103.795   5
  -1  -8   0 15265.8 1117.22   9
   1   8   0 17458.1 1157.76  10
  -1  -8   0 19314.3 1068.32   5
   1   8   1 15172.2 982.501  10
  -1  -8  -1 16649.0 898.484   5
   1   8   2 2598.08 264.880  10
   1   8   2 2177.59 241.457  13
  -1  -8  -2 2975.29 203.382   5
  -1  -8  -3 636.732 105.614   2
   1   8   3 566.333 113.775  10
   1   8   3 642.332 123.035  13
  -1  -8  -3 932.426 87.9854   5
  -1  -8  -4 149.361 51.1455   2
   1   8   4 124.891 57.3388  10
   1   8   4 147.107 72.2847  13
   1   8   5 6354.34 523.402  11
   1   8   5 5799.56 420.280   8
   1   8   5 5726.36 469.984  13
   1   8   5 5356.24 371.716  93
   1   8   5 5837.51 400.789  41
   1   8   6 4985.50 368.015  93
   1   8   6 5017.72 351.462  29
   1   8   6 6661.64 524.684  11
   1   8   6 5658.38 403.836  41
   1   8   6 5270.51 380.004  21
   1   8   6 6772.17 508.715  13
   1   8   6 5949.30 380.632  84
   1   8   6 5544.44 353.089  82
   1   8   7 509.119 139.384  13
   1   8   7 609.369 96.6627  93
   1   8   7 751.342 96.6342  29
   1   8   7 724.330 106.965  21
   1   8   7 787.419 92.3952  82
   1   8   7 936.901 116.962  84
   1   8   7 519.107 108.887  81
   1   8   7 801.250 130.571  41
   1   8   8 2482.41 310.030  13
   1   8   8 2441.74 238.668  41
   1   8   8 2074.66 195.959  93
   1   8   8 2194.78 202.697  21
   1   8   8 2083.68 187.982  29
   1   8   8 2163.40 204.739  84
   1   8   9 3252.91 252.774  93
   1   8   9 3204.58 291.763  91
   1   8   9 2815.33 248.399  84
   1   8   9 3043.56 246.835  21
   1   8   9 2621.89 232.660  29
   1   8  10 52.0774 41.2285  21
   1   8  10 32.5039 51.9717  29
   1   8  10 102.522 72.0707  91
   1   8  10 152.663 58.8220  93
   1   8  10 9.36448 82.9747  71
   1   8  11 172.339 55.1088  21
   1   8  11 296.844 64.6607  29
   1   8  11 213.308 72.9729  91
   1   8  11 238.091 61.3977  93
   1   8  11 283.480 65.0798  70
   1   8  12 516.454 77.4288  70
   1   8  12 579.772 76.6358  44
   1   8  12 575.883 82.7526  24
   1   8  12 583.735 89.2033  91
   1   8  12 427.039 68.7037  21
   1   8  13 5103.26 336.406  70
   1   8  13 5072.58 329.391  44
   1   8  13 4962.82 327.520  21
   1   8  13 5179.07 337.588  30
   1   8  13 5491.78 338.765  91
   1   8  14 7549.90 456.339  70
   1   8  14 7755.74 457.969  30
  -1  -9  18 244.240 34.7114  63
  -1  -9  17 2840.88 186.867  67
  -1  -9  17 2629.60 180.556  49
  -1  -9  16 2049.44 151.408  49
  -1  -9  16 2400.45 180.280  31
  -1  -9  16 1822.94 155.098  36
  -1  -9  16 1991.40 156.454  67
  -1  -9  16 1933.19 147.135  69
  -1  -9  16 1978.36 151.678  75
  -1  -9  15 410.847 72.0040  36
  -1  -9  15 463.844 84.4766  31
  -1  -9  15 421.405 62.3087  69
  -1  -9  15 359.482 66.7757  67
  -1  -9  15 473.657 81.0840  19
  -1  -9  15 392.056 63.8752  49
  -1  -9  14 636.919 99.3535  36
  -1  -9  14 652.665 107.466  31
  -1  -9  14 768.687 90.2965  69
  -1  -9  14 758.432 82.0160  37
  -1  -9  14 851.030 102.450  67
  -1  -9  14 675.688 120.173  50
  -1  -9  14 716.208 89.7062  49
  -1  -9  14 707.491 108.431  19
  -1  -9  13 709.786 130.351  46
  -1  -9  13 738.555 86.4308  37
  -1  -9  13 897.385 122.423  19
  -1  -9  13 915.937 104.871  49
  -1  -9  13 856.130 128.829  50
  -1  -9  13 818.273 119.564  31
  -1  -9  13 761.786 84.7709  32
  -1  -9  13 849.424 116.707  67
  -1  -9  13 1013.77 137.005  60
  -1  -9  12 617.955 163.691   9
  -1  -9  12 505.162 102.672  31
  -1  -9  12 732.726 121.400  46
  -1  -9  12 565.157 104.216  50
  -1  -9  12 660.136 88.0618  49
  -1  -9  12 661.317 108.031  55
  -1  -9  11 30.4247 92.0807   9
  -1  -9  11 23.7698 59.9531  60
  -1  -9  11 64.1859 60.0918  55
  -1  -9  11 7.02058 33.2302  49
  -1  -9  11-20.8710 58.6197  50
  -1  -9  11 58.7148 56.8189  46
  -1  -9  10 340.761 74.8017  66
  -1  -9  10 278.490 74.3418  62
  -1  -9  10 373.391 88.0701  60
  -1  -9  10 383.761 85.9312  46
  -1  -9  10 203.504 65.1798  50
  -1  -9  10 362.210 59.8023  49
  -1  -9  10 353.327 81.2049  55
  -1  -9   9 9164.06 597.990  49
  -1  -9   9 8949.46 627.073  46
  -1  -9   9 8558.19 765.553   9
  -1  -9   9 9300.60 638.649  60
  -1  -9   9 9732.13 622.728  66
  -1  -9   9 8684.48 624.652  62
  -1  -9   9 9557.06 649.089   2
  -1  -9   9 11799.2 604.424   5
  -1  -9   9 9764.66 635.812  55
  -1  -9   8 5689.27 353.163   5
  -1  -9   8 4707.04 391.857   2
  -1  -9   8 4758.89 497.091   9
   1   9  -8 5604.44 449.017  10
  -1  -9   7 1986.09 297.290   9
   1   9  -7 2347.21 283.765  10
  -1  -9   6 132.768 36.6768   5
   1   9  -6 157.373 85.1917  10
  -1  -9   6 101.548 92.6449   9
  -1  -9   5 15874.1 895.280   5
   1   9  -5 14397.5 1040.29  10
  -1  -9   4 8675.06 509.437   5
   1   9  -4 7524.99 634.637  10
  -1  -9   3 6495.44 556.002   9
   1   9  -3 8570.20 625.173  10
  -1  -9   2 3660.70 256.749   5
  -1  -9   2 3298.99 324.866   9
  -1  -9   1 5551.50 338.172   5
   1   9  -1 4941.47 435.846  10
  -1  -9   0 761.896 87.3621   5
  -1  -9   0 502.859 103.279   9
  -1  -9  -1 2132.05 169.087   5
   1   9   1 1714.87 223.683  10
  -1  -9  -2 38.3956 29.6419   5
   1   9   2 18.9815 46.9410  10
  -1  -9  -3 1589.59 134.930   5
   1   9   3 1418.51 197.410  10
  -1  -9  -3 1318.99 166.191   2
   1   9   4 22264.2 1364.12   8
   1   9   4 23186.1 1276.02  82
   1   9   4 20898.5 1292.41  93
   1   9   4 19843.8 1304.70  41
   1   9   4 23838.6 1281.38  56
   1   9   5 7916.85 469.911  82
   1   9   5 6941.32 478.313  84
   1   9   5 6859.67 505.121  41
   1   9   5 7039.18 486.497  93
   1   9   5 8012.58 469.724  56
   1   9   6 3947.35 298.206  29
   1   9   6 4216.98 320.009  93
   1   9   6 4146.05 297.857  82
   1   9   6 4314.28 320.733  84
   1   9   6 4472.10 350.821  41
   1   9   7 929.459 112.063  29
   1   9   7 960.674 121.524  93
   1   9   7 1057.30 129.986  21
   1   9   7 893.875 105.537  82
   1   9   7 875.203 120.009  84
   1   9   7 890.925 144.088  41
   1   9   8 5998.00 423.600  84
   1   9   8 5933.28 407.371  29
   1   9   8 5727.41 416.193  93
   1   9   8 5981.92 421.685  21
   1   9   9 8510.43 587.485  84
   1   9   9 8746.21 583.294  21
   1   9   9 9090.72 587.133  93
   1   9   9 9747.57 638.459  91
   1   9   9 8780.30 576.452  29
   1   9  10 6934.07 470.494  21
   1   9  10 7565.60 483.072  71
   1   9  10 7287.49 480.196  70
   1   9  10 6906.29 473.699  93
   1   9  10 8055.74 512.799  91
   1   9  10 6498.48 465.111  29
   1   9  11 162.085 48.2990  70
   1   9  11 193.803 56.1618  93
   1   9  11 243.606 63.7069  91
   1   9  11 166.811 46.5599  21
   1   9  12 945.144 98.9043  44
   1   9  12 1121.67 105.138  70
   1   9  12 1203.94 104.907  93
   1   9  12 1141.50 110.404  91
   1   9  13 45.5009 24.7669  30
   1   9  13 11.8394 16.3751  70
   1   9  13 2.71586 19.5830  44
  -1 -10  17 20.8469 19.5790  49
  -1 -10  17 16.4501 20.2829  67
  -1 -10  16 194.090 37.5450  69
  -1 -10  16 207.555 55.2484  31
  -1 -10  16 203.993 44.4556  36
  -1 -10  16 151.876 48.2479  19
  -1 -10  16 218.966 43.0087  75
  -1 -10  16 242.580 42.2845  49
  -1 -10  16 224.470 46.1854  67
  -1 -10  15 692.033 78.8868  69
  -1 -10  15 814.945 88.8159  67
  -1 -10  15 669.025 80.5226  49
  -1 -10  15 815.908 100.494  19
  -1 -10  15 608.646 90.1584  31
  -1 -10  15 685.164 85.9020  36
  -1 -10  14 1465.80 129.569  69
  -1 -10  14 1148.65 138.146  19
  -1 -10  14 1412.30 136.005  67
  -1 -10  14 1643.17 135.028  49
  -1 -10  14 1400.71 139.902  36
  -1 -10  14 1042.67 135.482  31
  -1 -10  13 4265.56 283.144  37
  -1 -10  13 4140.11 321.439  19
  -1 -10  13 3748.40 310.686  31
  -1 -10  13 4500.40 344.671  46
  -1 -10  13 4639.57 304.800  49
  -1 -10  13 3222.36 310.733  50
  -1 -10  13 5127.00 323.736  67
  -1 -10  12 362.473 66.0604  49
  -1 -10  12 396.375 84.2654  50
  -1 -10  12 439.339 90.8399  55
  -1 -10  12 368.526 79.7717  31
  -1 -10  12 485.987 100.896  60
  -1 -10  12 284.998 75.6883  19
  -1 -10  12 377.826 93.6559  46
  -1 -10  11 22.0669 53.3827  55
  -1 -10  11-11.6827 57.7392  46
  -1 -10  11-34.7463 39.0358  49
  -1 -10  11 19.4496 49.0545  50
  -1 -10  11 11.8996 56.3074  60
  -1 -10  11 10.5440 58.2622  62
  -1 -10  10 1374.03 242.980   9
  -1 -10  10 1472.16 159.538  46
  -1 -10  10 1115.35 146.815  55
  -1 -10  10 1214.29 120.371  49
  -1 -10  10 1258.21 153.340  60
  -1 -10  10 1413.27 146.758  66
  -1 -10  10 1070.25 138.193  62
  -1 -10   9 2451.77 203.734  49
  -1 -10   9 2622.23 346.322   9
  -1 -10   9 3430.72 214.596   5
  -1 -10   9 2836.78 238.058  46
  -1 -10   9 2628.72 237.848  55
  -1 -10   9 3188.04 268.410   2
  -1 -10   9 2743.21 227.728  66
  -1 -10   9 2460.37 225.812  62
  -1 -10   9 2494.05 235.386  60
   1  10  -8 18188.5 1163.68  10
  -1 -10   8 17197.4 1232.18   9
  -1 -10   8 16737.6 1055.18  46
  -1 -10   8 17014.5 1098.43   2
   1  10  -8 17002.4 1060.71  61
  -1 -10   8 16764.0 1047.42  66
  -1 -10   8 15648.5 1059.24  60
  -1 -10   8 15913.2 1024.83  49
   1  10  -7 1424.27 208.832  10
  -1 -10   7 1104.23 217.100   9
   1  10  -7 1437.39 153.452  61
  -1 -10   7 1119.76 134.183  60
  -1 -10   7 1415.70 132.229  66
  -1 -10   7 1473.16 163.511  54
  -1 -10   7 1212.43 115.044  49
  -1 -10   7 1110.83 155.740   2
  -1 -10   6 899.518 99.1276   5
   1  10  -6 866.727 173.183  10
  -1 -10   6 953.401 197.130   9
  -1 -10   5 937.467 97.4164   5
  -1 -10   5 630.541 149.104   9
   1  10  -5 650.683 165.569  10
  -1 -10   4 823.532 91.3773   5
  -1 -10   4 462.775 136.247   9
   1  10  -4 718.105 166.439  10
   1  10  -3 5328.91 477.803  10
  -1 -10   3 4212.29 408.499   9
  -1 -10   2 116.906 41.3866   5
  -1 -10   2 56.2789 53.7936   9
  -1 -10   1 14012.3 788.902   5
   1  10  -1 12469.0 914.280  10
  -1 -10   0 2545.05 204.899   5
   1  10   0 2510.70 295.191  10
   1  10   1 3988.94 300.086  56
   1  10   1 3472.32 374.094  10
  -1 -10  -1 4681.65 304.255   5
   1  10   1 4015.08 302.261  43
  -1 -10  -2 86.6556 35.8889   5
   1  10   2 90.6631 39.9785   6
   1  10   2 27.3934 61.2191  91
   1  10   2 98.1051 38.9044  61
   1  10   2 107.517 68.7023  10
   1  10   2 31.8784 34.3196  56
   1  10   2 109.344 41.1155  73
  -1 -10  -2 15.8159 42.3829   2
   1  10   3 2203.99 196.221  61
   1  10   3 2563.69 211.461  56
   1  10   3 2648.43 205.166   6
   1  10   3 2489.71 235.771  41
  -1 -10  -3 2439.84 250.679   2
   1  10   3 2854.43 298.914  10
   1  10   3 2441.70 274.594   8
   1  10   3 2631.71 210.028  73
   1  10   3 2185.59 222.213  91
   1  10   4 15268.6 1009.41  41
   1  10   4 18029.6 982.665  56
   1  10   4 14474.4 991.740  93
   1  10   4 13066.2 996.301  91
   1  10   4 16275.6 1064.84   8
   1  10   4 17575.4 977.173  82
   1  10   5 2461.84 251.815  41
   1  10   5 3256.36 240.011  84
   1  10   5 3102.87 224.866  82
   1  10   5 2911.12 244.682  93
   1  10   6 2985.57 223.814  82
   1  10   6 2860.34 237.849  84
   1  10   6 2577.59 256.438  41
   1  10   6 2953.18 245.678  93
   1  10   6 2196.41 259.874  91
   1  10   6 2825.73 221.873  29
   1  10   7 999.200 120.918  93
   1  10   7 841.347 113.537  84
   1  10   7 825.371 100.831  82
   1  10   7 710.200 103.191  29
   1  10   8 298.770 69.4260  93
   1  10   8 365.352 73.6172  29
   1  10   8 280.406 71.1443  21
   1  10   8 312.679 74.2538  84
   1  10   9 107.002 50.1738  70
   1  10   9 112.592 48.2583  21
   1  10   9 80.0036 50.1163  29
   1  10   9 120.438 52.8289  93
   1  10  10 2788.19 211.368  93
   1  10  10 2774.65 232.304  91
   1  10  10 3033.24 219.135  44
   1  10  10 2484.94 198.275  21
   1  10  10 2470.99 203.974  29
   1  10  10 2664.46 209.767  70
   1  10  11 76.6071 35.1180  93
   1  10  11 50.8905 30.1392  70
   1  10  12 2468.32 153.619  30
   1  10  12 1806.99 140.143  70
  -1 -11  17 1367.97 106.559  63
  -1 -11  17 1679.03 105.081  75
  -1 -11  16 452.080 53.2945  75
  -1 -11  16 367.743 52.9486  36
  -1 -11  16 431.504 50.2819  67
  -1 -11  16 411.595 47.9044  69
  -1 -11  16 446.181 50.6056  49
  -1 -11  16 449.523 62.5164  19
  -1 -11  15 658.370 84.2168  36
  -1 -11  15 577.715 84.3192  31
  -1 -11  15 812.218 95.5653  19
  -1 -11  15 862.174 83.8379  67
  -1 -11  15 873.940 82.9600  69
  -1 -11  15 892.871 84.3419  49
  -1 -11  14 3916.41 262.045  36
  -1 -11  14 3104.82 253.789  31
  -1 -11  14 3455.39 264.508  19
  -1 -11  14 3186.49 246.299  67
  -1 -11  14 3384.65 246.892  69
  -1 -11  14 3933.79 251.771  49
  -1 -11  13 4758.43 329.613  19
  -1 -11  13 4945.92 319.059  67
  -1 -11  13 4408.22 305.594  49
  -1 -11  12 1479.86 157.076  55
  -1 -11  12 1129.18 139.245  19
  -1 -11  12 1167.68 121.503  49
  -1 -11  12 1168.53 131.377  31
  -1 -11  11 1541.68 167.723  55
  -1 -11  11 1335.30 161.356  46
  -1 -11  11 1469.99 136.407  49
  -1 -11  11 1220.42 157.802  60
  -1 -11  10 3658.57 281.993  66
  -1 -11  10 3254.23 286.359  60
  -1 -11  10 3317.02 281.676  46
  -1 -11  10 3502.69 292.939  55
  -1 -11  10 3479.22 253.414  49
  -1 -11  10 3621.89 414.423   9
  -1 -11   9 5069.44 389.763  60
   1  11  -9 5112.30 371.964  61
  -1 -11   9 5346.69 379.684  66
  -1 -11   9 5336.45 385.858  46
  -1 -11   9 4880.28 391.519  55
  -1 -11   9 5086.54 354.209  49
  -1 -11   9 4161.81 497.368   9
  -1 -11   8 8.77084 45.3501  46
   1  11  -8 113.910 47.3198   6
  -1 -11   8 87.8552 39.4331   5
   1  11  -8 58.4710 48.3806  61
  -1 -11   8 66.5400 50.0395  60
  -1 -11   8 89.3050 42.8047  66
  -1 -11   8 230.329 69.4274   2
  -1 -11   8 32.0470 102.336   9
  -1 -11   8 86.6151 37.5818  49
   1  11  -7 629.977 151.081  10
  -1 -11   7 613.763 167.105   9
  -1 -11   7 556.619 82.7449  66
   1  11  -7 517.806 101.619  61
  -1 -11   7 500.010 85.0205  60
  -1 -11   7 734.017 96.3303  80
  -1 -11   7 720.324 120.157  54
  -1 -11   7 493.907 68.8194  49
   1  11  -7 480.970 90.2855  43
   1  11  -7 604.718 93.6489   6
  -1 -11   7 636.125 83.7056   5
  -1 -11   7 704.782 82.9078  87
  -1 -11   7 541.939 108.118   2
  -1 -11   6 10187.4 662.430  66
   1  11  -6 9950.43 694.379  61
   1  11  -6 10432.1 681.148  73
  -1 -11   6 8808.12 797.703   9
   1  11  -6 10411.4 831.969  10
  -1 -11   6 9376.38 722.378   2
   1  11  -6 9973.13 679.901  43
  -1 -11   6 10774.9 660.908  87
  -1 -11   6 11018.4 678.178  80
   1  11  -6 10599.9 685.477   6
  -1 -11   6 13035.5 680.424   5
  -1 -11   6 11043.0 722.689  27
   1  11  -6 10123.8 681.875  56
  -1 -11   5 16269.3 1036.32  54
   1  11  -5 15417.9 1019.76  56
   1  11  -5 15299.8 1009.63  43
  -1 -11   5 16582.5 997.703  87
  -1 -11   5 17010.3 1014.18  80
   1  11  -5 17061.9 1208.06  10
  -1 -11   5 13991.5 1123.56   9
   1  11  -5 16215.1 1025.91   6
  -1 -11   5 19956.4 1015.22   5
   1  11  -5 15233.0 1022.55  61
   1  11  -5 16538.2 1026.81  73
   1  11  -4 15998.8 1011.00  56
  -1 -11   4 15674.8 1021.63  54
   1  11  -4 15884.7 1014.99   6
   1  11  -4 15554.6 997.108  43
  -1 -11   4 17464.0 996.386  87
  -1 -11   4 16939.8 1008.11  80
  -1 -11   4 14416.5 1104.92   9
   1  11  -4 17449.3 1207.03  10
   1  11  -4 16892.2 1026.52  73
   1  11  -4 15905.4 1011.46  61
  -1 -11   4 15896.2 1028.79  27
  -1 -11   3 65.5221 37.9500   5
   1  11  -3 41.0248 51.7959   6
  -1 -11   3 212.592 91.0246   9
   1  11  -3 63.5834 71.7596  10
   1  11  -3 58.4017 46.1281  56
  -1 -11   3 22.7790 53.9526  54
   1  11  -3-8.49544 40.2799  43
  -1 -11   3 34.6774 53.4983  27
   1  11  -3 27.7955 41.8787  61
   1  11  -3 103.147 56.6985  73
  -1 -11   2 108.519 45.3488   5
  -1 -11   2-37.4769 59.7773   9
   1  11  -2-8.48796 44.4926  43
  -1 -11   2-11.4380 51.6023  54
   1  11  -2 37.1512 40.8407  56
   1  11  -2-17.4718 69.3915  61
  -1 -11   2 10.8632 56.9435  27
  -1 -11   1 8555.42 508.095   5
   1  11  -1 7421.41 503.802   6
   1  11  -1 8881.94 667.008  10
   1  11  -1 7760.46 520.002  73
   1  11  -1 7514.35 502.360  43
   1  11  -1 7627.68 501.054  61
   1  11  -1 6999.46 500.437  56
  -1 -11   1 6572.56 516.623  54
  -1 -11   1 7230.73 513.654  27
  -1 -11   0 11520.0 622.948   5
   1  11   0 9068.83 605.351   6
   1  11   0 9751.04 745.110  10
   1  11   0 9191.51 617.373  73
  -1 -11   0 8556.72 625.779  54
   1  11   0 8946.87 602.536  61
  -1 -11   0 9158.62 616.469  27
  -1 -11  -1 275.895 74.0281  54
   1  11   1 164.546 57.2722  56
   1  11   1 259.193 61.5793   6
  -1 -11  -1 251.468 56.2508   5
   1  11   1 171.400 86.4431  10
  -1 -11  -1 249.605 81.3661   2
  -1 -11  -1 215.185 67.5903  27
   1  11   1 156.598 49.5902  61
   1  11   1 252.062 63.4577  73
  -1 -11  -2 2698.72 279.720   2
  -1 -11  -2 3632.10 237.089   5
   1  11   2 2772.84 224.314   6
   1  11   2 2771.69 231.425  73
  -1 -11  -2 2637.22 230.784  27
   1  11   2 2788.68 224.786  61
   1  11   2 2738.44 231.483  56
  -1 -11  -2 2720.45 246.485  54
   1  11   2 3332.78 338.717  10
   1  11   2 2731.12 304.543   8
   1  11   3 7933.91 658.603   8
   1  11   3 9415.48 568.918  61
   1  11   3 7511.50 600.125  41
   1  11   3 8980.32 579.073  82
  -1 -11  -3 7580.47 581.953  54
   1  11   3 8913.76 580.333  56
   1  11   4 4620.42 383.305  93
   1  11   4 4162.11 388.984  91
   1  11   4 5530.50 409.503  41
   1  11   4 6184.55 376.177  82
  -1 -11  -4 5368.68 374.340  54
   1  11   5 2972.81 238.013  29
   1  11   5 3574.95 278.129  93
  -1 -11  -5 3273.87 248.053  54
   1  11   5 3538.51 250.474  82
   1  11   5 3034.28 250.251  84
   1  11   6 179.951 56.4509  29
   1  11   6 113.949 58.5268  93
   1  11   6 78.1626 85.1593  91
   1  11   6 50.7824 50.5911  70
   1  11   6 176.448 54.3635  82
   1  11   6 75.9091 48.5454  84
   1  11   7 6822.57 443.995  29
   1  11   7 7163.77 463.507  93
   1  11   7 6184.02 450.923  70
   1  11   7 6405.09 445.208  84
   1  11   8 9853.00 621.773  29
   1  11   8 9843.61 628.385  70
   1  11   8 9764.51 630.047  93
   1  11   9 7743.08 486.507  29
   1  11   9 7782.02 495.640  71
   1  11   9 7731.52 487.948  70
   1  11   9 7015.14 485.177  93
   1  11   9 7623.33 492.926  44
   1  11  10 137.473 35.6660  70
   1  11  10 104.393 38.9407  93
   1  11  10 65.6364 33.1396  44
   1  11  11 410.170 51.9803  30
   1  11  11 334.359 47.3114  44
  -1 -12  16 1582.95 111.182  75
  -1 -12  16 1458.59 109.349  36
  -1 -12  16 1509.74 106.898  69
  -1 -12  15 1184.31 101.608  36
  -1 -12  15 1186.79 97.7540  69
  -1 -12  15 1032.43 92.0959  67
  -1 -12  15 1080.06 105.515  19
  -1 -12  15 1190.27 96.2789  49
  -1 -12  14 1423.99 128.718  36
  -1 -12  14 1350.90 117.916  67
  -1 -12  14 1165.83 124.503  19
  -1 -12  14 1310.93 117.501  69
  -1 -12  14 1361.87 116.522  49
  -1 -12  13 106.200 50.4925  19
  -1 -12  13 86.5604 39.0200  49
  -1 -12  13 110.631 47.9537  67
  -1 -12  12 573.809 98.1246  55
  -1 -12  12 493.406 73.4971  49
  -1 -12  12 418.860 82.6680  19
  -1 -12  11 603.669 100.923  55
  -1 -12  11 307.743 75.7422  19
  -1 -12  11 480.096 72.1152  49
  -1 -12  10 3922.07 314.027  55
  -1 -12  10 3754.09 302.019  60
  -1 -12  10 3964.71 299.404  66
  -1 -12  10 3657.84 270.346  49
  -1 -12   9 4863.34 361.751  55
  -1 -12   9 4598.35 316.474  49
  -1 -12   9 5438.24 325.383   5
   1  12  -9 4078.38 326.404  61
  -1 -12   9 4109.74 338.403  60
  -1 -12   9 4517.23 338.499  66
  -1 -12   8 294.900 83.4606   2
  -1 -12   8 486.048 69.1135   5
  -1 -12   8 399.092 61.3837  49
  -1 -12   8 190.535 112.805   9
   1  12  -8 435.520 84.2098  61
  -1 -12   8 347.385 71.8235  66
  -1 -12   8 306.750 72.7821  60
   1  12  -8 255.999 77.8814  43
  -1 -12   7 191.407 55.5629  66
   1  12  -7 183.602 76.2048  61
  -1 -12   7 96.7894 48.6023  60
  -1 -12   7 122.113 87.3637   9
   1  12  -7 74.2671 56.0166  43
  -1 -12   7 155.193 72.0356   2
   1  12  -7 136.293 49.0709  56
  -1 -12   7 86.6968 36.0947  49
  -1 -12   7 135.726 45.4985   5
   1  12  -7 89.8276 55.5269   6
  -1 -12   7 113.532 41.5252  87
  -1 -12   7 121.930 53.1401  80
   1  12  -6-11.9418 68.1700  61
  -1 -12   6 7.67546 35.5266  66
   1  12  -6 65.6964 74.1177  10
  -1 -12   6-28.1871 63.6071   9
   1  12  -6 83.2688 62.1447  43
  -1 -12   6 18.0722 40.8043   2
   1  12  -6 30.5425 55.3357  56
  -1 -12   6 51.0385 34.3703  49
  -1 -12   6 47.2501 37.3037   5
   1  12  -6 62.6466 53.7366   6
  -1 -12   6 21.0426 33.9808  87
  -1 -12   6 45.0527 45.4832  80
   1  12  -5 2286.62 218.536  56
  -1 -12   5 2312.38 231.968  54
  -1 -12   5 3083.45 214.981   5
   1  12  -5 2388.14 223.568   6
   1  12  -5 2222.25 209.233  43
  -1 -12   5 1430.13 251.523   9
   1  12  -5 2584.90 351.296  10
   1  12  -5 2346.52 222.956  61
  -1 -12   5 2382.40 195.551  87
  -1 -12   5 2172.90 204.758  80
  -1 -12   5 1998.80 244.667   2
   1  12  -4 12050.3 783.448   6
   1  12  -4 12192.9 768.527  43
   1  12  -4 12171.7 793.377  73
  -1 -12   4 8992.82 830.636   9
   1  12  -4 12844.0 985.573  10
   1  12  -4 12657.4 781.925  61
  -1 -12   4 12061.4 796.539  27
  -1 -12   4 12172.7 769.818  80
  -1 -12   4 11694.4 752.531  87
  -1 -12   4 12046.8 791.683  54
   1  12  -4 12369.1 781.792  56
   1  12  -3 161.888 64.0590  56
  -1 -12   3 74.1338 56.3957  54
   1  12  -3 247.273 76.5414   6
  -1 -12   3 321.420 66.7113   5
   1  12  -3 103.019 61.8238  43
   1  12  -3 216.438 83.6754  73
  -1 -12   3 160.858 74.3420  27
  -1 -12   3 40.3885 58.2529   2
  -1 -12   3 124.283 58.6661  87
  -1 -12   3 254.700 74.6647  80
   1  12  -3 70.3550 94.2790  10
   1  12  -2 4001.41 310.606  43
  -1 -12   2 3311.05 361.548   2
   1  12  -2 4357.19 318.686  61
  -1 -12   2 3768.48 323.435  27
   1  12  -2 4013.54 320.715   6
   1  12  -2 4051.87 451.827  10
   1  12  -2 4427.60 323.666  56
  -1 -12   2 3456.51 322.313  54
   1  12  -1 2525.69 221.547  56
  -1 -12   1 2034.19 225.421  54
   1  12  -1 2436.49 215.385  43
  -1 -12   1 2250.55 269.924   2
   1  12  -1 2508.37 217.329  61
  -1 -12   1 2273.26 221.645  27
  -1 -12   1 3296.49 231.760   5
   1  12  -1 2460.76 220.462   6
   1  12  -1 2553.66 330.522  10
   1  12  -1 2756.93 240.568  73
   1  12   0 373.603 79.5966  73
  -1 -12   0 374.224 103.351   2
  -1 -12   0 314.598 84.7762  54
   1  12   0 330.514 72.8978  61
   1  12   0 379.415 75.6675   6
  -1 -12   0 426.753 71.3269   5
   1  12   0 249.435 106.587  10
   1  12   0 295.843 110.314   8
  -1 -12   0 404.769 84.0390  27
  -1 -12  -1 2728.65 198.385   5
   1  12   1 2205.02 188.774   6
   1  12   1 1912.99 168.882  47
  -1 -12  -1 1954.26 190.803  27
  -1 -12  -1 1816.93 197.320  54
   1  12   1 2246.87 193.643  56
   1  12   1 2233.13 187.001  61
   1  12   1 2020.62 261.128   8
  -1 -12  -1 1799.71 230.738   2
  -1 -12  -2 352.993 96.6039   2
   1  12   2 423.450 71.1810  61
   1  12   2 288.839 97.4615   8
  -1 -12  -2 442.198 72.5602   5
   1  12   2 408.115 78.2349  82
   1  12   2 431.118 76.7572  56
  -1 -12  -2 284.086 74.0566  54
  -1 -12  -2 335.939 72.5621  27
  -1 -12  -3 2327.70 177.713   5
   1  12   3 1979.72 181.557  82
  -1 -12  -3 1859.19 184.655  54
   1  12   4 8186.94 509.636  82
  -1 -12  -4 7221.60 502.240  54
   1  12   5 603.051 89.8870  82
   1  12   5 788.725 112.026  93
   1  12   5 685.829 91.9216  29
   1  12   6 391.936 70.8380  82
   1  12   6 383.980 80.3871  93
   1  12   6 383.427 72.9980  29
   1  12   7 39.6155 44.6230  93
   1  12   7 78.7758 47.4072  29
   1  12   8 5731.12 380.676  44
   1  12   8 5528.82 376.709  93
   1  12   8 5765.08 374.557  29
   1  12   9 3712.32 255.493  44
   1  12   9 3655.17 249.112  29
   1  12  10 171.823 32.6403  44
  -1 -13  16 395.946 34.5205  69
  -1 -13  15 2094.17 147.653  36
  -1 -13  15 2140.40 146.138  69
  -1 -13  14 4440.89 309.075  67
  -1 -13  14 5185.17 325.386  36
  -1 -13  14 4665.14 324.075  19
  -1 -13  13 1712.28 154.560  19
  -1 -13  13 1960.53 149.656  49
  -1 -13  13 1905.63 149.984  67
  -1 -13  12 79.4692 41.4667  67
  -1 -13  12 54.0157 52.2491  55
  -1 -13  12 20.5833 38.6428  19
   1  13 -12 33.3862 28.6964  47
  -1 -13  12 90.2174 40.7222  49
  -1 -13  11 496.501 84.4963  19
  -1 -13  11 762.768 85.9839  49
  -1 -13  11 783.803 116.240  55
  -1 -13  10 90.0476 54.5558  66
   1  13 -10 22.6080 30.7971  61
  -1 -13  10 77.5225 62.2489  55
  -1 -13  10 51.6169 42.1471  19
  -1 -13  10 30.5893 34.4451  49
   1  13  -9 4876.86 329.559  74
  -1 -13   9 5035.30 339.904  49
  -1 -13   9 5382.74 388.698  55
  -1 -13   9 3861.44 334.503  19
   1  13  -9 4786.70 350.807  61
  -1 -13   9 5293.11 366.513  66
  -1 -13   8 169.802 58.1959  66
   1  13  -8 168.113 65.3115  61
   1  13  -8 155.517 45.3301  74
   1  13  -8 89.8124 60.2725  43
  -1 -13   8 234.335 51.9253   5
  -1 -13   8 153.430 43.5104  49
  -1 -13   7 59.4885 34.4138  87
   1  13  -7 25.0481 48.6769  56
   1  13  -7 103.516 70.7782  61
  -1 -13   7 154.541 57.0959  66
   1  13  -7 119.277 64.0048  43
  -1 -13   7 173.312 49.5502   5
  -1 -13   7 115.398 40.2574  49
  -1 -13   6 4260.45 322.140  49
   1  13  -6 4644.61 365.262   6
  -1 -13   6 5933.98 360.367   5
  -1 -13   6 4557.91 342.402  66
   1  13  -6 5062.89 384.547  61
  -1 -13   6 4875.23 339.349  87
  -1 -13   6 5505.39 364.871  80
  -1 -13   6 4971.83 391.727  54
   1  13  -6 4843.93 364.373  56
   1  13  -6 4951.78 370.924  43
   1  13  -5 9854.36 670.001  43
  -1 -13   5 9334.88 730.020   2
  -1 -13   5 9531.77 687.365  54
   1  13  -5 10079.7 677.926  56
   1  13  -5 9654.33 678.881  61
  -1 -13   5 10185.4 643.772  87
  -1 -13   5 10768.4 667.528  80
   1  13  -5 8942.64 810.802   8
  -1 -13   5 12232.2 667.710   5
   1  13  -5 9527.51 676.364   6
   1  13  -4-12.1943 59.0415   6
  -1 -13   4 78.2861 65.8529  54
   1  13  -4 82.4006 61.7480  56
   1  13  -4 101.721 66.5233  61
  -1 -13   4 102.700 56.7932  80
  -1 -13   4 8.09753 46.9831  87
   1  13  -4 115.894 103.133  10
   1  13  -4 33.1142 81.8590   8
   1  13  -4 10.1363 53.1834  43
  -1 -13   3 215.859 84.7678  27
   1  13  -3 175.475 67.6692  43
  -1 -13   3 236.913 90.3064   2
  -1 -13   3 192.622 79.6207  54
   1  13  -3 216.635 71.8165  56
  -1 -13   3 185.256 65.1807  87
  -1 -13   3 185.944 66.2685  80
   1  13  -3 189.097 106.062   8
  -1 -13   3 223.448 61.9292   5
   1  13  -2 8544.55 566.919  43
  -1 -13   2 7630.93 641.769   2
  -1 -13   2 7830.53 577.582  27
  -1 -13   2 8633.58 569.770  87
  -1 -13   2 8031.28 578.549  80
   1  13  -2 8541.33 576.772  56
  -1 -13   2 7293.71 577.722  54
   1  13  -2 8955.13 571.169  61
   1  13  -2 8265.27 574.102   6
   1  13  -1 5628.99 561.386   8
  -1 -13   1 6134.92 471.430  27
   1  13  -1 6891.36 463.913  61
  -1 -13   1 8313.98 477.825   5
   1  13  -1 7360.69 475.137   6
  -1 -13   1 5731.69 474.530  54
   1  13  -1 6686.61 471.396  56
   1  13   0 11465.0 725.321  47
  -1 -13   0 11358.1 750.594  27
   1  13   0 11056.3 736.695  61
  -1 -13   0 9949.65 752.989  54
  -1 -13   0 14098.6 754.925   5
   1  13   0 12804.0 750.661   6
  -1 -13  -1 1670.50 163.785  27
  -1 -13  -1 1981.36 161.199   5
  -1 -13  -1 1388.56 162.457  54
   1  13   1 1588.06 163.016  56
   1  13   1 1650.84 154.665  61
   1  13   2 689.138 98.4260  82
   1  13   2 689.042 87.5609  61
  -1 -13  -2 581.428 96.2498  54
  -1 -13  -2 792.098 92.0012   5
   1  13   3 1682.52 146.890  74
  -1 -13  -3 1649.97 159.891  54
   1  13   3 1872.02 166.826  82
  -1 -13  -4 4921.39 339.769  54
   1  13   4 5495.14 355.596  82
   1  13   4 4755.98 339.531  29
   1  13   5 499.682 77.3662  82
   1  13   5 433.847 71.5440  29
   1  13   6 457.964 70.3948  29
   1  13   7 7310.38 460.885  44
   1  13   7 7061.44 453.647  29
   1  13   8 260.724 46.2107  44
  -1 -13  -8 303.559 42.5406  80
   1  13   8 260.905 47.3098  29
   1  13   9 485.648 48.9990  44
  -1 -14  15 144.120 22.5713  69
  -1 -14  15 177.654 25.2902  75
  -1 -14  14 30.8709 28.0828  36
  -1 -14  13 3911.48 259.950  19
  -1 -14  12 249.528 49.6500  67
  -1 -14  12 280.641 51.1525  19
  -1 -14  12 326.840 52.6152  49
   1  14 -12 230.095 39.1967  47
  -1 -14  11 557.357 97.2432  55
   1  14 -11 547.260 71.3082  47
  -1 -14  11 597.759 75.3748  19
  -1 -14  11 659.894 76.2201  49
   1  14 -10 1124.27 106.947  61
  -1 -14  10 1180.03 133.075  66
  -1 -14  10 1431.85 156.535  55
  -1 -14  10 1323.11 117.768  49
   1  14  -9 46.1035 29.1299  74
  -1 -14   9 43.0216 61.4170  55
   1  14  -9-6.80561 38.9006  61
  -1 -14   9 74.2539 50.6756  66
  -1 -14   9 71.4375 36.8388  49
  -1 -14   9 35.0680 27.1106   5
   1  14  -8 1160.09 110.529  74
  -1 -14   8 1208.29 115.802   5
   1  14  -8 1349.94 140.756  61
  -1 -14   8 1045.40 122.722  66
  -1 -14   8 1021.13 104.861  49
   1  14  -8 1021.90 125.038  43
   1  14  -7 101.455 44.0913  74
  -1 -14   7 151.810 45.7622   5
  -1 -14   7 102.181 47.1233  66
   1  14  -7 21.3936 54.1401  61
  -1 -14   7 43.4061 32.2285  49
   1  14  -7 70.1441 59.1134  43
  -1 -14   6 3052.78 242.962  49
   1  14  -6 3844.00 296.364  43
   1  14  -6 3278.19 273.503  74
  -1 -14   6 3394.88 265.353  66
   1  14  -6 3145.43 290.325  61
  -1 -14   6 3856.61 262.229  87
   1  14  -6 3534.21 283.547  56
  -1 -14   6 3317.26 307.773  54
  -1 -14   6 3862.49 282.277  80
  -1 -14   5 3303.30 245.141  49
   1  14  -5 3731.61 293.141  43
  -1 -14   5 3571.13 261.333  87
  -1 -14   5 3861.70 284.692  80
   1  14  -5 3595.95 293.527  56
  -1 -14   5 2900.70 293.015  54
  -1 -14   5 3250.42 261.253  66
   1  14  -5 3349.83 292.482  61
   1  14  -4 65.7972 57.6182  61
   1  14  -4 49.7303 54.1758  43
   1  14  -4 92.7452 62.0101  56
  -1 -14   4 51.9833 65.6690  54
  -1 -14   4 49.9579 49.5361  80
  -1 -14   4 98.1432 45.8650  87
  -1 -14   3 72.3583 39.9018   5
  -1 -14   3 50.4770 66.2263  54
   1  14  -3 79.1720 59.3739  56
  -1 -14   3 40.9702 40.6229  87
  -1 -14   3 42.4631 52.5622  80
  -1 -14   2 519.324 82.5762   5
   1  14  -2 424.306 83.3303  61
   1  14  -2 446.697 91.4570  56
  -1 -14   2 349.286 91.4380  54
  -1 -14   2 448.202 82.1665  87
  -1 -14   2 269.583 79.4645  80
  -1 -14   1 3745.06 336.043  80
  -1 -14   1 4210.08 330.117  87
   1  14  -1 4359.67 307.717  47
   1  14  -1 4387.09 335.339  56
  -1 -14   1 3720.95 332.777  54
   1  14  -1 4794.27 327.382  61
  -1 -14   0 3611.49 250.837   5
   1  14   0 3304.52 245.566  61
  -1 -14  -1 230.270 65.8710  54
  -1 -14  -1 287.621 55.6724   5
   1  14   1 206.306 53.8079  74
   1  14   2 3080.04 227.039  74
  -1 -14  -2 3375.93 229.897   5
   1  14   2 2879.48 234.714  82
  -1 -14  -2 2843.68 232.445  54
  -1 -14  -3 1646.02 140.313  54
   1  14   3 1617.46 148.077  82
   1  14   3 1441.38 134.373  29
   1  14   4 48.6298 39.6471  44
   1  14   4-38.7294 48.7310  82
   1  14   4 16.2082 34.9018  29
   1  14   5 35.6882 33.9576  44
   1  14   5 28.9238 37.8323  82
   1  14   5-9.91516 44.7429  29
   1  14   6 254.033 47.0598  44
  -1 -14  -6 194.798 43.8310  80
   1  14   6 284.505 48.0373  29
  -1 -14  -7 4394.08 277.838  80
   1  14   7 4752.43 280.900  29
   1  14   7 5158.51 300.000  71
  -1 -14  -8 1496.35 103.408  87
  -1 -15  14 820.393 62.8929  75
  -1 -15  13 5.77353 25.2220  36
   1  15 -12 716.927 61.0873  47
  -1 -15  11 2505.97 192.892  55
   1  15 -11 1992.67 152.865  47
  -1 -15  10 1999.59 180.911  55
   1  15 -10 1762.20 149.710  47
  -1 -15  10 1875.68 143.542  49
   1  15  -9 2758.86 187.115  74
  -1 -15   9 2605.49 192.606  49
   1  15  -9 2775.30 200.887  61
  -1 -15   9 2706.53 213.866  66
   1  15  -9 2545.63 212.642  47
  -1 -15   8 205.561 44.4209   5
  -1 -15   8 131.824 39.0032  49
   1  15  -8 129.633 37.3248  74
  -1 -15   8 203.229 57.3962  66
   1  15  -8 140.084 51.7458  61
   1  15  -7 102.312 43.8144  74
  -1 -15   7 28.3071 25.7381  49
  -1 -15   7 41.3864 64.3848  55
  -1 -15   7 26.3829 33.3522   5
  -1 -15   7 43.0094 39.6774  66
   1  15  -7 45.5231 53.6073  61
  -1 -15   6 396.746 65.2495   5
  -1 -15   6 231.129 45.8691  49
   1  15  -6 243.320 80.7676  61
  -1 -15   6 254.171 59.5369  66
   1  15  -6 311.071 69.5992  74
   1  15  -5 2035.87 183.317  74
  -1 -15   5 1829.70 142.959  49
  -1 -15   5 1720.91 195.717  54
  -1 -15   5 1624.21 155.752  66
   1  15  -5 1906.73 186.326  61
  -1 -15   5 1861.92 171.371  80
  -1 -15   4 199.319 63.8303  80
  -1 -15   4 226.720 53.2950  87
   1  15  -4 177.005 66.9162  74
  -1 -15   4 255.522 59.9244   5
  -1 -15   4 133.544 80.7117  54
   1  15  -4 103.174 53.3687  47
   1  15  -4 68.7682 56.6361  61
  -1 -15   4 55.6844 43.4628  66
   1  15  -3 3564.25 265.190  47
  -1 -15   3 2823.31 280.357  54
  -1 -15   3 3478.43 260.472  87
  -1 -15   3 3073.41 272.512  80
  -1 -15   2 2384.09 228.310  80
  -1 -15   2 2699.58 217.902  87
   1  15  -2 2797.51 234.958  74
   1  15  -2 2613.54 207.100  47
  -1 -15   2 2229.38 228.372  54
   1  15  -2 2732.60 222.207  61
   1  15  -1 943.534 118.903  74
   1  15  -1 1195.71 119.318  61
  -1 -15   1 1202.95 117.841   5
  -1 -15   1 760.547 120.699  80
  -1 -15   1 940.085 118.937  87
   1  15  -1 1006.84 118.243  82
  -1 -15   1 1000.46 127.582  54
  -1 -15   0 220.368 50.2841   5
   1  15   0 269.331 60.1645  74
  -1 -15   0 149.114 54.6568  87
   1  15   0 311.804 70.9792  82
  -1 -15   0 240.743 61.7702  54
  -1 -15  -1 1229.85 107.986   5
  -1 -15  -1 1062.61 112.316  54
   1  15   1 1048.87 105.465  74
  -1 -15  -2 6486.02 500.230  80
  -1 -15  -2 5823.76 497.520  87
   1  15   2 8974.71 501.784  82
  -1 -15  -2 8804.60 489.923  54
   1  15   2 7930.13 479.157  29
   1  15   3 5047.77 327.702  82
  -1 -15  -3 4347.69 328.882  80
   1  15   3 4931.92 313.030  29
  -1 -15  -4 3126.44 223.751  80
   1  15   4 3162.79 222.288  82
   1  15   4 3002.14 209.531  29
  -1 -15  -5-14.0946 28.8320  87
  -1 -15  -5-11.7595 30.8865  80
   1  15   5 5.88981 25.7307  29
   1  15   6 259.333 42.2229  71
  -1 -15  -6 138.635 26.1312  80
  -1 -16  12 235.882 34.9984  42
  -1 -16  12 254.619 34.9353  69
  -1 -16  12 202.361 31.7038  36
   1  16 -11 112.988 26.3047  47
   1  16 -10 91.9957 32.9610  47
  -1 -16  10 162.066 53.1418  55
   1  16  -9 743.917 85.9891  47
   1  16  -9 841.903 69.8001  74
  -1 -16   8 44.7550 25.6247   5
   1  16  -8 26.8401 27.3935  74
   1  16  -8 16.3451 27.3862  82
   1  16  -8-33.4157 41.5880  47
  -1 -16   8 8.54230 57.8275  55
  -1 -16   8 84.2135 42.0690  66
   1  16  -7 2707.22 206.795  74
   1  16  -7 2583.97 211.333  82
  -1 -16   7 3001.37 242.455  55
   1  16  -7 2576.42 219.055  61
  -1 -16   7 2901.99 218.378  66
   1  16  -6 1340.80 125.474  74
   1  16  -6 1077.52 123.682  82
  -1 -16   6 1316.48 122.019  66
   1  16  -6 906.755 122.248  61
  -1 -16   6 1163.50 141.179  55
   1  16  -5 1348.40 130.964  47
  -1 -16   5 1191.63 117.992  66
   1  16  -5 1260.69 136.076  61
   1  16  -5 1155.15 128.987  82
   1  16  -5 1055.71 125.594  74
   1  16  -4 179.941 62.4376  74
   1  16  -4 180.923 53.1931  47
  -1 -16   4 71.9138 42.9202  66
   1  16  -4 152.987 66.6517  61
  -1 -16   4 210.586 53.1468   5
  -1 -16   4 181.836 55.3817  80
   1  16  -4 270.477 66.7361  82
  -1 -16   3 777.268 89.3565   5
   1  16  -3 631.490 89.2949  82
  -1 -16   3 528.393 84.1499  80
   1  16  -3 531.794 73.5132  47
  -1 -16   3 477.555 92.6617  54
  -1 -16   3 416.720 69.6056  66
  -1 -16   2 1598.31 158.409  80
   1  16  -2 1657.84 152.676  82
  -1 -16   2 1442.34 156.607  54
  -1 -16   2 1386.13 136.719  66
   1  16  -2 1651.79 155.681  74
   1  16  -1 2180.88 175.094  74
  -1 -16   1 1945.57 176.772  54
  -1 -16   1 1745.17 162.872  87
  -1 -16   1 1548.46 169.766  80
   1  16  -1 2145.42 174.316  82
  -1 -16   0 77.4718 41.3792  54
  -1 -16   0 88.5155 34.6402   5
   1  16   0 72.3227 44.4155  82
  -1 -16   0 25.5360 36.0462  87
   1  16   0 80.8089 31.8731  29
   1  16   0 44.0062 35.2890  74
  -1 -16  -1 709.297 90.7504  87
   1  16   1 772.672 75.2522  29
  -1 -16  -1 906.674 84.8901  54
   1  16   2 35.9019 24.5550  29
  -1 -16  -2 23.4279 36.4462  80
  -1 -16  -2 39.2469 34.8910  87
   1  16   2-25.3103 44.2439  82
  -1 -16  -3 47.1138 22.6677  26
  -1 -16  -3-4.48605 31.1179  80
   1  16   3 70.4367 38.5351  82
  -1 -16  -3 63.4092 32.7178  87
  -1 -16  -4 807.637 68.2394  80
  -1 -16  -4 638.189 65.2226  87
  -1 -17  11 831.080 61.2551  42
  -1 -17  11 788.018 62.2370  69
  -1 -17  10 2486.95 156.288  42
   1  17 -10 2221.80 150.768  47
   1  17  -9 45.5735 26.1929  47
  -1 -17   8 84.5078 51.2921  55
   1  17  -8 25.7992 30.1789  47
   1  17  -8 52.9738 19.6278  74
  -1 -17   7 3824.13 265.655  55
  -1 -17   7 3602.09 242.813  66
   1  17  -7 4157.78 235.748  74
   1  17  -6 2011.85 170.890  47
   1  17  -6 2478.57 170.946  74
  -1 -17   6 2342.98 192.575  55
  -1 -17   6 2268.59 170.621  66
   1  17  -5 53.6132 36.7220  82
   1  17  -5 33.5434 37.8713  74
  -1 -17   5 36.0569 48.8308  55
  -1 -17   5 9.61330 37.2846  66
   1  17  -5 25.4400 33.3080  47
   1  17  -4 316.580 50.2374  47
   1  17  -4 307.648 58.6360  82
   1  17  -4 291.195 58.2953  74
  -1 -17   4 227.658 53.2762  26
  -1 -17   4 175.782 57.0765  55
  -1 -17   4 358.077 56.9431   5
  -1 -17   4 221.789 49.3184  66
   1  17  -3 963.932 98.6281  82
  -1 -17   3 846.069 95.2429  55
  -1 -17   3 639.110 87.2426  26
  -1 -17   3 739.549 83.8546  66
   1  17  -2 21.7547 38.4055  82
  -1 -17   2 24.4442 39.9525  80
   1  17  -2 27.7646 34.9830  74
  -1 -17   2-19.9796 31.0615  55
  -1 -17   2-36.1564 35.7222  26
  -1 -17   2 5.30390 28.8136   5
  -1 -17   2 4.31513 25.7532  66
   1  17  -1 63.7094 31.8673  74
  -1 -17   1 57.1135 29.8190  55
  -1 -17   1 15.7493 23.5823  66
  -1 -17   1 23.5526 37.1480  80
   1  17  -1 20.3824 37.8263  82
  -1 -17   0 154.841 34.9125  26
  -1 -17   0 117.677 25.3352  55
  -1 -17   0 117.722 30.4906  66
   1  17   0 140.209 41.8904  82
  -1 -17   0 42.2522 37.8704  80
  -1 -17  -1 1040.88 90.7267  66
  -1 -17  -1 1619.24 102.795  26
   1  17   2 4895.25 286.940  82
  -1 -17  -2 4456.20 281.156  80
  -1 -17  -2 4262.61 270.069  26
   1  18  -8 748.795 59.1180  47
  -1 -18   7 149.197 38.9095  55
   1  18  -7 88.0508 23.2352  47
  -1 -18   6 122.995 39.3284  55
   1  18  -6 77.5850 24.8241  47
  -1 -18   5 100.864 36.1049  55
   1  18  -5 139.609 29.7255  74
   1  18  -5 72.7520 23.8761  82
   1  18  -4 54.5638 27.6622  82
   1  18  -4 104.831 30.6342  74
   1  18  -3 3044.76 191.805  82
  -1 -18   3 2695.51 181.838  55
  -1 -18   3 2628.33 186.669  26
  -1 -18   2 285.929 41.4100  26
   1  18  -2 305.461 45.3607  82
   1  18  -1-6.18321 20.6907  82
   2 -18  -1 1059.11 92.5258  49
   2 -18  -1 1937.97 103.376  26
   2 -18   0 1110.79 77.6067  26
  -2  18   0 1163.78 95.9276  82
   2 -18   0 675.675 70.1699  87
   2 -18   1 81.4925 32.5565  87
  -2  18  -1 81.7673 39.3463  82
   2 -18   1 67.5209 24.6058  49
  -2  18  -2 51.3602 37.4796  82
   2 -18   2 67.0758 31.4530  26
   2 -18   2 31.4235 25.3001  49
  -2  18  -3 751.084 75.6804  82
   2 -18   3 757.761 69.5059  49
   2 -18   3 664.378 77.1735  26
   2 -18   4 161.388 35.1363  49
  -2  18  -4 198.086 41.9904  47
   2 -18   5 971.077 84.5463  49
  -2  18  -5 1070.13 94.3623  47
   2 -18   6 88.6769 26.2946  49
   2 -18   7 427.728 46.2638  49
  -2  18  -7 333.559 46.9244  47
   2 -18   8 626.723 56.6190  49
  -2  18  -8 605.127 55.3147  47
   2 -17  -4 3399.72 192.450  87
  -2  17   4 3357.64 201.114  71
   2 -17  -3 40.2236 25.3882  87
  -2  17   3 9.56030 33.1234  82
   2 -17  -3 42.8765 19.1577  26
  -2  17   2 315.276 58.2503  82
   2 -17  -2 266.495 40.2316  26
  -2  17   1 159.603 50.9639  82
   2 -17  -1 110.292 35.5969  26
   2 -17   0 419.866 59.7065  26
   2 -17   0 283.892 60.2450  87
  -2  17   0 429.081 68.6399  82
   2 -17   0 535.749 62.0159   5
   2 -17   1 511.066 67.0729   5
  -2  17  -1 530.805 70.7472  74
   2 -17   1 415.962 70.3598  87
  -2  17  -1 484.063 76.1917  82
  -2  17  -2 1673.63 126.478  47
   2 -17   2 1351.93 130.557  87
   2 -17   2 1177.09 123.391  26
  -2  17  -2 1516.35 136.248  82
   2 -17   2 1275.17 115.379  55
   2 -17   3 2291.05 193.717  55
  -2  17  -3 3190.16 205.241  47
   2 -17   3 3733.66 224.961   5
  -2  17  -3 3061.66 220.244  74
   2 -17   3 2316.43 188.918  49
   2 -17   3 2396.93 201.174  26
   2 -17   3 2764.72 206.881  87
  -2  17  -3 2683.04 206.183  82
  -2  17  -4 398.573 66.5243  82
  -2  17  -4 529.341 79.3342  74
   2 -17   4 576.040 66.3701  49
   2 -17   4 357.704 69.7687  26
  -2  17  -4 596.474 73.3608  47
   2 -17   4 491.625 73.2836  55
   2 -17   5 172.186 44.9081   5
   2 -17   5 131.940 52.3141  55
   2 -17   5 159.412 39.4067  49
  -2  17  -6 762.683 91.2451  47
   2 -17   6 1024.12 92.7185   5
   2 -17   6 841.533 83.3538  49
   2 -17   6 764.183 100.939  55
   2 -17   7 453.496 55.6882  49
  -2  17  -7 369.022 61.7576  47
   2 -17   7 346.810 72.1469  55
  -2  17  -8 3760.20 256.583  47
   2 -17   8 3944.77 255.024  49
  -2  17  -9 2823.98 199.179  47
   2 -17   9 3378.21 208.159  49
  -2  17 -10 328.059 33.9256  47
   2 -17  10 451.957 49.4530  49
   2 -17  10 379.267 38.4415  69
   2 -17  10 428.601 47.3008  42
   2 -17  11 32.6664 15.7378  49
  -2  16   6 3390.26 199.760  71
   2 -16  -6 2644.55 180.520  87
   2 -16  -5 510.052 57.6557  87
   2 -16  -5 590.220 53.6764  80
   2 -16  -4 372.881 47.9807  26
   2 -16  -4 517.658 56.4609  80
   2 -16  -4 383.884 58.3633  87
   2 -16  -3 366.240 53.4497  26
   2 -16  -3 357.567 61.5696  87
   2 -16  -3 364.213 57.2619  80
  -2  16   3 416.250 69.1248  82
   2 -16  -2 1905.66 153.157  26
   2 -16  -2 2196.47 167.155  80
  -2  16   2 2081.86 170.902  82
   2 -16  -2 2205.53 152.530   5
   2 -16  -1 5247.92 399.847  26
   2 -16  -1 6069.62 418.735  80
  -2  16   1 6068.17 416.692  82
  -2  16   1 6976.60 410.184  74
   2 -16  -1 7475.79 414.664   5
   2 -16   0 862.773 99.3800  26
  -2  16   0 809.291 104.357  82
   2 -16   0 801.947 108.031  80
  -2  16   0 1139.89 106.955  74
   2 -16   0 1018.93 104.587   5
   2 -16   1 683.872 86.0803   5
  -2  16  -1 672.110 87.8061  74
   2 -16   1 434.255 67.6099  55
   2 -16   1 460.387 83.9897  87
   2 -16   1 729.591 98.8698  80
  -2  16  -1 466.945 80.2065  82
  -2  16  -1 522.993 69.9150  47
   2 -16   2 42.6352 37.5010   5
   2 -16   2-25.2204 46.3102  55
   2 -16   2 14.1050 43.8616  26
   2 -16   2-7.98389 44.8481  87
  -2  16  -2 70.2376 45.9241  82
   2 -16   2-9.20807 52.5508  80
  -2  16  -2 17.7263 32.1062  47
  -2  16  -3 4864.93 327.737  47
  -2  16  -3 5221.77 350.740  74
   2 -16   3 4231.67 328.944  55
   2 -16   3 3814.37 324.825  26
  -2  16  -3 4819.13 334.281  82
   2 -16   3 4854.53 339.689  87
  -2  16  -4 1554.48 153.303  74
  -2  16  -4 1357.43 137.073  82
   2 -16   4 1400.85 145.274  26
   2 -16   4 1296.78 144.507  55
  -2  16  -4 1679.17 147.269  47
  -2  16  -5 92.0573 50.4181  74
   2 -16   5 94.6246 40.5474   5
   2 -16   5 75.2099 50.0185  26
   2 -16   5 127.100 45.3451  87
  -2  16  -5 81.5863 41.4736  82
   2 -16   5 62.1895 57.6180  55
   2 -16   6 2598.29 188.029   5
   2 -16   6 1985.52 197.942  55
  -2  16  -6 2010.93 185.867  47
  -2  16  -6 2391.01 185.639  74
   2 -16   7 2318.63 215.693  55
  -2  16  -7 2053.27 190.797  47
   2 -16   8 55.3244 55.9699  55
  -2  16  -8 85.5719 43.2720  47
  -2  16  -9 1237.39 108.712  47
  -2  16 -10 1168.30 84.7023  47
   2 -16  10 852.987 73.1528  75
   2 -16  11 1253.39 98.0025  42
   2 -16  11 1075.07 93.2414  69
   2 -16  12 1028.00 74.0487  42
   2 -16  12 870.091 69.2400  69
  -2  15   8 117.342 27.6986  71
  -2  15   7 2261.03 161.344  71
   2 -15  -7 1936.86 139.932  87
   2 -15  -6 7659.56 457.501  80
   2 -15  -6 7432.87 466.594  87
   2 -15  -5 2329.27 161.771  26
   2 -15  -5 2028.77 172.460  87
  -2  15   5 2615.34 194.838  82
   2 -15  -5 2201.44 165.539  80
   2 -15  -4 213.592 48.5343  26
   2 -15  -4 259.174 50.2237  80
   2 -15  -4 87.7962 47.3693  87
   2 -15  -3 216.573 41.1595   5
   2 -15  -3 192.513 51.0160  80
  -2  15   3 104.375 51.8961  82
   2 -15  -3 198.990 59.7732  87
   2 -15  -3 122.408 43.8009  26
  -2  15   2 2662.99 195.703  74
  -2  15   2 2538.13 209.995  82
   2 -15  -2 2641.35 211.215  80
   2 -15  -2 2112.34 210.095  87
   2 -15  -2 2266.30 193.897  26
   2 -15  -1 5719.53 422.801  80
  -2  15   1 5774.04 416.285  82
  -2  15   1 6355.73 411.071  74
   2 -15  -1 7016.99 424.192   5
  -2  15   0 2764.48 214.719  74
   2 -15   0 2293.77 221.069  80
  -2  15   0 2454.22 211.957  82
  -2  15   0 2699.71 202.538  47
  -2  15  -1 1966.64 172.524  74
   2 -15   1 2199.80 182.223   5
  -2  15  -1 1844.75 166.196  82
   2 -15   1 1553.86 172.931  87
   2 -15   1 1778.35 181.872  80
  -2  15  -1 1598.97 149.696  47
   2 -15   2 191.694 59.8426   5
   2 -15   2 100.241 39.8169  66
   2 -15   2 73.8402 59.4888  80
   2 -15   2 37.4695 52.8844  87
  -2  15  -2 45.7040 49.4927  82
  -2  15  -2 145.933 47.3289  47
  -2  15  -3 22.5345 40.8066  47
   2 -15   3-16.9819 56.1688  26
  -2  15  -3-9.51048 63.6402  74
   2 -15   3 19.0462 37.2074   5
   2 -15   3 6.00638 33.1879  66
   2 -15   3-26.4564 54.1146  55
   2 -15   3 98.9507 60.1944  87
  -2  15  -3-22.7892 63.6554  82
  -2  15  -4 65.8595 54.7863  74
  -2  15  -4 126.008 53.1449  82
   2 -15   4 51.6508 50.9205  87
   2 -15   4 92.5148 40.1993  66
   2 -15   4 113.539 52.3995  26
   2 -15   4 126.379 59.0858  55
  -2  15  -5 379.497 77.2641  47
   2 -15   5 397.912 76.1053  26
  -2  15  -5 371.337 78.9304  74
   2 -15   5 683.619 88.4781   5
   2 -15   5 364.402 64.7369  66
  -2  15  -5 397.789 70.1578  82
   2 -15   5 568.612 87.1433  87
   2 -15   5 493.325 96.1612  55
   2 -15   6 1470.70 168.381  55
  -2  15  -6 1500.08 143.955  74
  -2  15  -6 1208.31 143.300  47
   2 -15   6 1529.17 138.649  66
   2 -15   6 1472.38 150.056  26
   2 -15   6 1826.90 152.488   5
   2 -15   7 7024.11 529.074  55
   2 -15   7 8128.29 497.342   5
  -2  15  -7 7365.13 507.021  47
  -2  15  -7 7914.66 492.172  74
   2 -15   8 60.7600 35.8372  88
  -2  15  -8 48.8064 43.4383  47
   2 -15   8 11.1619 69.4615  55
  -2  15  -9 248.580 53.0664  47
   2 -15   9 147.705 70.0216  55
  -2  15 -10 170.638 37.0924  47
   2 -15  11 848.371 85.1004  42
   2 -15  11 786.932 82.4995  69
  -2  15 -11 658.018 61.8637  47
   2 -15  12 2201.67 170.884  75
   2 -15  12 2650.83 179.244  69
   2 -15  13 624.156 53.7463  42
   2 -15  13 601.776 51.8571  69
   2 -14  -9 364.579 36.0468  87
   2 -14  -8 903.415 81.5546  87
  -2  14   8 861.285 79.9454  44
   2 -14  -7 13.9127 20.4621  80
  -2  14   7-4.70902 26.0212  44
   2 -14  -6 2276.77 172.926  80
  -2  14   6 2430.87 200.477  82
  -2  14   6 2276.24 180.180  44
   2 -14  -5 912.878 96.5608  26
  -2  14   5 1167.43 127.650  82
   2 -14  -5 1027.36 105.066  80
   2 -14  -4 139.651 46.4967  26
   2 -14  -4 135.195 49.3063  80
   2 -14  -3 9142.18 627.305  80
  -2  14   3 9895.18 634.488  82
  -2  14   3 9294.13 607.217  74
   2 -14  -3 11017.2 619.391   5
  -2  14   2 5139.22 376.173  82
   2 -14  -2 4699.26 375.374  80
  -2  14   2 5325.33 362.969  74
   2 -14  -1 159.424 51.1148   5
   2 -14  -1 169.347 60.3289  80
  -2  14   1 258.374 65.9625  82
  -2  14   1 168.766 50.1590  74
  -2  14   1 176.513 50.1794  47
   2 -14   0 242.177 64.9225  54
   2 -14   0 359.216 69.9096   5
  -2  14   0 375.120 72.8231  82
   2 -14   0 233.363 71.5596  80
  -2  14   0 348.644 68.7536  74
  -2  14   0 318.511 59.4801  47
   2 -14   1 2829.82 244.595  54
  -2  14  -1 2547.61 229.019  82
   2 -14   1 2896.64 257.194  80
  -2  14  -1 2926.45 242.264  74
  -2  14  -1 3104.45 231.481  47
   2 -14   2 14344.5 818.521   5
  -2  14  -2 12341.8 787.867  82
   2 -14   2 12678.5 810.796  87
   2 -14   2 11726.4 810.781  80
  -2  14  -2 11904.4 782.774  47
   2 -14   2 13517.7 819.592  54
  -2  14  -3 4562.19 331.534  74
  -2  14  -3 4449.39 313.285  82
   2 -14   3 4538.07 331.331  87
  -2  14  -3 4852.71 327.118  61
   2 -14   3 3638.69 293.797  66
  -2  14  -3 4126.73 310.418  47
  -2  14  -4 1479.70 158.813  74
   2 -14   4 1319.99 134.556  58
   2 -14   4 1903.50 165.474   5
  -2  14  -4 1280.09 139.134  82
   2 -14   4 1682.53 176.798  80
   2 -14   4 1566.78 158.375  87
   2 -14   4 1353.77 134.581  66
  -2  14  -4 1393.42 153.542  61
   2 -14   5 718.689 94.0364  66
  -2  14  -5 856.348 115.550  61
  -2  14  -5 809.752 110.739  74
  -2  14  -5 808.737 110.501  47
   2 -14   5 910.881 108.998   5
   2 -14   5 804.638 123.916  55
   2 -14   5 952.807 114.932  87
  -2  14  -5 798.405 101.361  82
   2 -14   5 771.949 108.139  26
  -2  14  -6 888.487 125.697  47
   2 -14   6 1514.25 134.340   5
  -2  14  -6 1125.72 123.515  74
   2 -14   6 1249.94 132.796  87
   2 -14   6 1004.48 114.291  66
   2 -14   6 1175.16 148.874  55
   2 -14   6 886.092 120.842  26
   2 -14   7 789.252 106.694  26
   2 -14   7 891.959 106.069  66
   2 -14   7 897.674 102.195   5
  -2  14  -7 849.055 97.8361  74
  -2  14  -7 941.700 119.174  47
   2 -14   7 992.703 142.691  55
   2 -14   8 490.679 69.9917   5
  -2  14  -8 412.365 75.9800  47
  -2  14  -8 452.790 64.1031  74
   2 -14   8 648.727 119.743  55
   2 -14   9 868.576 98.9359  88
   2 -14   9 821.809 129.793  55
  -2  14  -9 824.773 97.0584  47
   2 -14  10 7345.83 498.526  55
  -2  14 -10 6702.09 432.735  47
  -2  14 -11 1491.02 119.507  47
   2 -14  11 1860.30 137.461  36
   2 -14  12 140.876 40.0220  32
   2 -14  12 216.582 46.1809  69
   2 -14  12 131.377 43.1827  42
   2 -14  13 446.673 54.1745  69
   2 -14  13 405.172 51.7680  75
   2 -14  13 396.975 54.1231  42
   2 -14  14 866.737 73.3542  69
   2 -14  14 915.595 74.6695  75
   2 -14  14 1021.97 75.3443  42
   2 -13 -10 1381.14 101.485  87
  -2  13  10 1680.09 113.413  44
  -2  13   9 2938.13 206.619  44
   2 -13  -8 734.449 72.4083  80
  -2  13   8 826.703 89.5280  44
   2 -13  -7 4194.95 292.443  80
  -2  13   7 4579.94 324.231  82
  -2  13   7 4460.85 308.874  44
   2 -13  -6 588.776 76.6762  80
  -2  13   6 539.778 90.8753  82
   2 -13  -6 369.574 60.8866  26
  -2  13   6 461.596 75.8851  44
   2 -13  -5 295.313 62.9716  80
  -2  13   5 247.457 66.3796  82
  -2  13   5 200.964 57.7331  44
  -2  13   5 247.804 77.4129  52
   2 -13  -4 1134.22 106.577   5
   2 -13  -4 692.385 103.564  80
   2 -13  -3 5755.30 358.901   5
  -2  13   3 4992.70 364.571  82
   2 -13  -3 4496.31 361.913  80
  -2  13   3 5122.32 346.226  74
  -2  13   2 11098.6 662.220  47
   2 -13  -2 11817.5 684.308   5
  -2  13   2 10156.1 679.732  82
   2 -13  -2 9761.76 689.807  80
  -2  13   2 10419.4 669.745  74
  -2  13   1 1004.56 116.273  74
   2 -13  -1 1175.09 125.766   5
  -2  13   1 1129.88 114.067  47
   2 -13  -1 1098.20 136.493  80
  -2  13   1 1168.99 126.785  82
  -2  13   1 801.970 158.039   8
  -2  13   0 767.312 100.122  82
   2 -13   0 526.346 102.812  80
  -2  13   0 714.510 97.8541  74
   2 -13   0 884.032 110.510   5
  -2  13   0 741.189 92.7550  47
  -2  13   0 531.254 143.668   8
   2 -13   0 748.937 105.752  54
  -2  13  -1 196.451 60.6511  82
   2 -13   1 290.063 79.7868  80
   2 -13   1 249.006 67.8361   5
  -2  13  -1 161.676 55.8139  74
   2 -13   1 196.802 72.6878  54
  -2  13  -1 315.698 101.795   8
  -2  13  -1 244.555 56.8635  47
   2 -13   2 212.681 71.7519  80
   2 -13   2 134.400 61.2048  87
  -2  13  -2 85.6942 49.5634  82
   2 -13   2 189.727 64.0842   5
  -2  13  -2 102.051 46.6909  47
  -2  13  -2 178.301 89.2800   8
  -2  13  -2 111.473 57.1431  61
   2 -13   2 75.4954 52.6342  54
   2 -13   3 9507.78 602.346  54
  -2  13  -3 8233.41 573.694  74
  -2  13  -3 7960.37 558.299  47
  -2  13  -3 8230.52 689.742   8
   2 -13   3 8927.06 578.730  87
  -2  13  -3 8933.06 571.232  61
   2 -13   4 1463.23 165.565  80
   2 -13   4 1503.34 156.139  87
  -2  13  -4 1349.78 147.682  47
   2 -13   4 1558.55 150.742   5
  -2  13  -4 1297.81 148.244  74
  -2  13  -4 1199.49 214.584   8
   2 -13   4 1353.83 134.884  58
  -2  13  -4 1497.00 154.515  61
   2 -13   4 1324.00 132.077  66
   2 -13   5 4824.13 350.966  58
   2 -13   5 5785.52 398.263  80
  -2  13  -5 4840.63 375.711  47
   2 -13   5 6325.30 384.262   5
  -2  13  -5 5182.46 375.041  74
   2 -13   5 4783.08 370.459  26
  -2  13  -5 4571.13 472.371   8
   2 -13   5 5970.32 384.798  87
  -2  13  -5 5490.48 382.850  61
   2 -13   5 4915.45 355.955  66
   2 -13   6 486.170 83.2144  87
  -2  13  -6 436.488 90.1517  47
   2 -13   6 577.066 80.6981   5
   2 -13   6 345.374 74.2397  26
  -2  13  -6 471.592 117.928   8
   2 -13   6 352.954 93.2932  55
  -2  13  -6 303.024 67.6428  74
   2 -13   6 390.351 71.3704  66
  -2  13  -6 520.275 88.1442  61
   2 -13   7 265.167 59.1796   5
  -2  13  -7 285.441 66.3571  61
   2 -13   7 410.155 72.4363  66
  -2  13  -7 218.302 51.5760  74
   2 -13   7 357.797 97.7260  55
   2 -13   7 235.913 62.8386  26
  -2  13  -7 273.047 72.1564  47
  -2  13  -8 2571.20 209.817  74
   2 -13   8 2718.74 232.725  66
  -2  13  -8 2846.08 234.930  47
   2 -13   8 3541.94 230.833   5
   2 -13   8 2924.07 271.765  55
  -2  13  -9 807.528 99.8247  47
   2 -13   9 716.441 134.811  55
   2 -13   9 956.055 106.700  88
   2 -13  10 5038.69 347.031  88
   2 -13  10 5056.30 341.944  19
  -2  13 -10 5105.12 335.959  47
   2 -13  11 3360.15 242.084  19
   2 -13  11 3262.57 247.539  49
   2 -13  12 743.740 94.8005  49
   2 -13  12 804.316 93.4865  69
   2 -13  12 864.647 96.1280  42
   2 -13  12 852.283 88.0032  36
   2 -13  13 524.037 61.4886  32
   2 -13  13 352.987 50.7494  36
   2 -13  13 507.758 69.2325  49
   2 -13  13 460.703 63.3634  69
   2 -13  13 459.138 63.7216  75
   2 -13  13 497.635 64.3661  42
   2 -13  13 464.008 56.3302  37
   2 -13  14 27.7081 30.1627  49
   2 -13  14 20.2302 25.2434  69
   2 -13  14 35.8575 26.5989  75
   2 -13  14-9.87097 31.1522  42
   2 -13  15 1564.02 106.173  49
   2 -13  15 1362.06 98.5169  42
   2 -13  15 1467.16 103.632  75
  -2  12  11 2780.85 165.169  71
  -2  12  11 2644.05 156.751  44
  -2  12  10 2036.40 150.223  44
  -2  12  10 1976.45 139.969  30
  -2  12   9 71.8364 40.5839  44
  -2  12   9 159.060 43.2362  70
  -2  12   8 4220.20 301.775  29
  -2  12   8 4402.30 317.709  70
  -2  12   8 4665.68 329.442  82
   2 -12  -8 4278.91 297.139  80
  -2  12   8 4840.39 323.357  44
  -2  12   7 8965.96 583.179  29
  -2  12   7 9255.55 607.607  82
  -2  12   7 10368.6 616.982  52
  -2  12   7 8873.85 598.068  44
  -2  12   6 4890.24 343.987  29
  -2  12   6 5267.47 370.698  82
  -2  12   6 4880.45 361.986  44
  -2  12   6 5475.58 388.884  52
  -2  12   5 27.2504 40.0291  44
  -2  12   5 81.0754 53.0550  82
   2 -12  -4 1814.31 148.016   5
  -2  12   4 1548.90 137.847  74
  -2  12   4 1420.23 153.469  44
  -2  12   4 1294.57 194.803   8
  -2  12   3-16.8997 55.8976  82
  -2  12   3-6.65786 32.2125  74
  -2  12   3 40.9153 54.6028   8
   2 -12  -3 22.2913 28.0486   5
   2 -12  -2 2474.53 200.545   5
  -2  12   2 2355.54 193.619  74
  -2  12   2 2338.31 201.709  82
  -2  12   2 2371.46 187.264  47
  -2  12   2 2249.78 272.693   8
   2 -12  -1 3649.22 267.792   5
  -2  12   1 3388.39 255.926  74
   2 -12  -1 3022.85 269.267  80
  -2  12   1 3464.51 258.718  82
  -2  12   1 2754.51 324.397   8
  -2  12   1 3506.66 257.993  61
  -2  12   1 3285.20 246.065  47
  -2  12   0 789.676 99.2661  47
   2 -12   0 1065.59 120.574   5
  -2  12   0 795.760 103.118  74
  -2  12   0 893.811 107.275  82
   2 -12   0 843.336 121.067  80
  -2  12   0 950.070 108.769  61
   2 -12   0 877.355 117.939  54
  -2  12  -1 7170.89 518.717  47
   2 -12   1 9029.66 551.358   5
  -2  12  -1 8278.16 538.839  74
   2 -12   1 8446.27 558.952  80
  -2  12  -1 8067.60 639.863   8
   2 -12   1 8213.53 546.749  54
  -2  12  -2 11118.1 738.880  47
  -2  12  -2 11815.0 747.587  61
  -2  12  -2 11933.7 871.521   8
  -2  12  -2 11449.1 753.078  74
   2 -12   2 13250.5 765.717   5
   2 -12   2 11498.9 764.272  54
   2 -12   2 11953.9 771.782  80
   2 -12   2 12393.9 767.155  87
  -2  12  -3-9.36127 41.1732  74
   2 -12   3-37.4180 68.7063  87
  -2  12  -3 24.8400 66.3042   8
   2 -12   3-33.6969 82.4963  54
  -2  12  -3-8.55717 42.2993  61
   2 -12   4 45.4652 33.4195  66
  -2  12  -4 8.89932 43.9886  61
  -2  12  -4-24.9202 71.1094   8
  -2  12  -4 27.5696 41.4678  74
   2 -12   4 17.3601 37.1592   5
   2 -12   4-36.4738 62.5440  54
   2 -12   4 17.8954 39.3537  87
   2 -12   4 31.3877 51.7131  80
   2 -12   5 2607.46 230.689  80
   2 -12   5 2657.63 217.912  87
   2 -12   5 2337.23 198.172  58
  -2  12  -5 3032.76 320.908   8
   2 -12   5 2725.51 292.725   9
   2 -12   5 2148.66 195.502  66
  -2  12  -5 2683.91 223.963  61
  -2  12  -5 2726.02 220.966  74
   2 -12   5 2954.34 218.928   5
   2 -12   6 11614.1 819.929  49
   2 -12   6 14847.6 855.404  87
   2 -12   6 15473.5 846.983   5
   2 -12   6 12829.9 840.555  26
   2 -12   6 13508.5 961.481   9
  -2  12  -6 13730.6 951.604   8
  -2  12  -6 14689.5 855.059  61
   2 -12   6 13452.1 835.960  66
  -2  12  -6 13234.6 838.651  74
   2 -12   6 13644.0 875.043  55
   2 -12   7 5066.51 345.722  49
  -2  12  -7 4980.28 365.209  47
   2 -12   7 5686.56 355.812   5
   2 -12   7 4717.59 352.173  26
  -2  12  -7 4843.80 344.040  74
   2 -12   7 5236.89 396.660  55
   2 -12   7 4852.25 355.851  66
  -2  12  -7 5302.33 360.318  61
   2 -12   7 4544.91 456.385   9
  -2  12  -8 428.517 80.2799  47
   2 -12   8 632.407 78.6254   5
   2 -12   8 526.766 108.541  55
   2 -12   8 459.653 85.7032  66
   2 -12   8 288.068 112.710   9
   2 -12   8 498.419 75.6646  49
  -2  12  -8 599.813 74.0543  74
  -2  12  -9 101.486 46.0276  47
   2 -12   9 89.6388 48.0038  88
   2 -12   9 107.081 46.4682  49
   2 -12   9 105.500 45.2397  19
  -2  12 -10 51.3582 35.2021  47
   2 -12  10 80.8525 46.4464  49
   2 -12  10 44.5281 42.5044  19
   2 -12  10 93.7979 48.4161  88
   2 -12  11 1740.14 157.243  49
   2 -12  11 1612.04 148.647  88
   2 -12  11 1689.46 157.820  19
   2 -12  12 196.741 57.3352  69
   2 -12  12 97.9841 51.4556  49
   2 -12  12 138.570 54.0774  19
   2 -12  12 191.308 53.1019  36
   2 -12  12 65.9242 45.7163  42
   2 -12  13 305.658 60.1576  42
   2 -12  13 387.498 67.1624  49
   2 -12  13 320.388 54.4667  32
   2 -12  13 249.511 49.9244  36
   2 -12  13 349.537 61.5751  69
   2 -12  14 3716.09 236.356  69
   2 -12  14 2541.15 227.741  63
   2 -12  14 3973.27 233.759  37
   2 -12  14 4148.32 239.010  42
   2 -12  14 3932.68 244.520  49
   2 -12  14 3448.88 237.392  75
   2 -12  14 3005.60 220.693  36
   2 -12  15 1478.20 104.077  42
   2 -12  15 1616.73 112.006  49
   2 -12  15 1361.99 104.275  69
   2 -12  15 1490.34 110.289  75
   2 -12  16 42.2028 16.8448  75
   2 -12  16 45.5748 16.4923  49
  -2  11  12 1985.17 131.424  44
  -2  11  12 1740.49 121.091  70
  -2  11  12 1967.72 133.228  71
  -2  11  11 5929.69 365.107  44
  -2  11  11 5336.15 352.401  30
  -2  11  11 5539.03 367.822  71
  -2  11  11 5194.85 353.718  70
  -2  11  10 1532.62 144.879  44
  -2  11  10 1592.55 142.524  70
  -2  11   9 1821.87 172.633  44
  -2  11   9 1958.55 174.416  70
  -2  11   9 1987.25 166.752  29
  -2  11   8 9.07904 46.7593  82
  -2  11   8 103.032 50.0529  70
  -2  11   8 64.2456 49.9137  93
  -2  11   8 53.1507 43.8409  44
  -2  11   8 54.3869 57.8798  52
  -2  11   8-7.05169 40.3085  29
  -2  11   7 1982.40 187.063  82
  -2  11   7 2243.34 200.202  70
  -2  11   7 2185.20 205.836  52
  -2  11   7 1752.31 166.340  29
  -2  11   7 1655.19 174.341  44
  -2  11   7 2185.37 195.738  93
  -2  11   6 3266.96 257.032  82
  -2  11   6 3115.91 275.306  52
  -2  11   6 2969.53 234.993  29
  -2  11   6 3194.17 267.272  93
  -2  11   5 2324.46 185.533  29
  -2  11   5 2292.37 201.789  82
  -2  11   5 2315.23 218.675  93
  -2  11   5 2159.78 248.428   8
   2 -11  -4 2516.02 184.533   5
  -2  11   4 1890.59 239.862   8
  -2  11   4 2310.13 176.219  74
  -2  11   4 1678.20 191.622  93
  -2  11   3 5778.48 430.665  74
  -2  11   3 6789.76 536.202   8
  -2  11   3 6797.45 450.494  82
  -2  11   2 105.308 39.6221  47
  -2  11   2 19.6370 56.3619   8
  -2  11   2 201.646 48.8069  74
   2 -11  -2 108.802 42.6584   5
  -2  11   2 83.1425 45.5207  82
  -2  11   1 2141.29 175.501  47
  -2  11   1 1957.87 248.160   8
  -2  11   1 2223.58 184.056  82
  -2  11   1 1992.72 176.812  74
   2 -11  -1 2207.85 188.897   5
  -2  11   1 2351.76 185.387  61
  -2  11   0 327.133 60.2300  47
  -2  11   0 379.475 65.7051  74
   2 -11   0 357.031 76.9557  80
   2 -11   0 258.259 60.9153   5
  -2  11   0 272.236 60.4954  61
   2 -11   1 9263.07 676.361   3
   2 -11   1 8174.46 659.755   1
  -2  11  -1 8036.39 528.399  47
   2 -11   1 9187.82 552.593   5
   2 -11   1 8218.07 554.700  80
  -2  11  -1 7832.29 629.708   8
  -2  11  -1 7592.26 529.672  61
  -2  11  -1 8520.11 540.964  56
   2 -11   2 17940.6 1235.50   1
   2 -11   2 18524.0 1236.32   3
  -2  11  -2 17146.7 1208.51   8
   2 -11   2 18789.6 1111.79   5
  -2  11  -2 17696.8 1105.98  74
   2 -11   2 18676.7 1117.05  87
   2 -11   2 18115.1 1120.14  80
  -2  11  -2 18116.3 1100.59  61
  -2  11  -3 403.187 118.180   8
   2 -11   3 531.902 109.260   9
  -2  11  -3 559.518 82.9739  61
  -2  11  -3 408.325 75.9769  74
   2 -11   3 361.476 77.2514  87
   2 -11   3 539.215 80.9781  15
   2 -11   4 1248.70 143.753  80
   2 -11   4 1390.98 139.548  87
   2 -11   4 1249.34 185.330   9
  -2  11  -4 1152.11 198.602   8
  -2  11  -4 1319.07 137.914  74
   2 -11   4 1350.60 144.737  15
   2 -11   4 1480.40 138.754   5
   2 -11   4 1203.66 153.737  54
  -2  11  -4 1387.58 142.230  61
   2 -11   5 52.3986 36.4536   5
   2 -11   5 106.390 46.9772  15
  -2  11  -5 108.028 75.6168   8
   2 -11   5 124.515 72.6406   9
  -2  11  -5 31.3030 36.4163  74
  -2  11  -5 117.213 45.6731  61
   2 -11   5 120.972 49.6626  87
   2 -11   5 29.0150 43.8317  80
   2 -11   6 923.487 131.377  55
   2 -11   6 905.190 99.7282  49
   2 -11   6 1448.21 122.031   5
   2 -11   6 1235.40 133.091  15
   2 -11   6 1136.59 120.878  87
   2 -11   6 874.963 109.806  26
  -2  11  -6 960.548 116.137  61
   2 -11   6 852.041 104.892  66
   2 -11   6 1335.23 197.993   9
  -2  11  -6 1153.56 176.770   8
  -2  11  -6 844.025 104.729  74
  -2  11  -7 4897.63 350.562  74
   2 -11   7 5908.21 362.720   5
   2 -11   7 5553.17 491.906   9
   2 -11   7 4886.38 395.268  55
   2 -11   7 5125.84 365.950  66
   2 -11   7 5882.93 392.451  15
   2 -11   7 4874.50 350.497  49
   2 -11   8 882.552 100.859  49
  -2  11  -8 869.117 110.892  47
   2 -11   8 907.462 97.0592   5
   2 -11   8 954.128 190.088   9
   2 -11   8 750.141 100.268  19
   2 -11   8 1062.43 143.331  55
   2 -11   8 820.615 113.748  66
   2 -11   8 1060.70 124.724  15
   2 -11   9 2966.04 240.444  15
   2 -11   9 2808.89 341.980   9
   2 -11   9 2796.11 218.266  49
   2 -11   9 3020.38 229.854  19
   2 -11   9 2638.16 220.238  88
  -2  11  -9 2579.81 214.472  47
   2 -11  10 1393.83 171.745  55
   2 -11  10 1113.04 120.805  49
   2 -11  10 1010.85 116.575  88
   2 -11  10 1164.99 128.557  19
   2 -11  11 587.774 90.3874  49
   2 -11  11 745.283 92.4121  88
   2 -11  11 606.219 81.6797  68
   2 -11  11 756.749 104.021  19
   2 -11  12 21.4231 43.2634  42
   2 -11  12 32.2662 33.8785  68
   2 -11  12 22.2561 46.1719  69
   2 -11  12 51.0522 37.5841  88
   2 -11  12 59.0579 51.1004  19
   2 -11  12 34.4162 44.5010  36
   2 -11  12 15.0170 45.4855  49
   2 -11  13 694.391 86.4403  69
   2 -11  13 774.785 87.7155  42
   2 -11  13 515.794 82.4880  49
   2 -11  13 564.667 76.4980  32
   2 -11  13 564.997 78.3844  36
   2 -11  13 557.089 87.3647  19
   2 -11  14 1139.57 103.723  69
   2 -11  14 1053.34 100.354  42
   2 -11  14 1039.23 98.1138  37
   2 -11  14 931.212 95.0371  32
   2 -11  14 992.480 95.0347  36
   2 -11  14 1156.26 108.319  75
   2 -11  14 1104.39 109.265  49
   2 -11  15 5717.42 356.024  42
   2 -11  15 6052.51 357.898  37
   2 -11  15 4674.82 360.106  63
   2 -11  15 5922.14 363.822  75
   2 -11  15 5776.80 358.231  69
   2 -11  15 6180.76 364.887  49
   2 -11  16 238.748 36.6861  75
   2 -11  16 233.404 42.1470  63
   2 -11  16 227.823 31.7393  42
   2 -11  16 310.929 39.4613  49
  -2  10  13 1016.17 81.6967  70
  -2  10  13 825.090 81.3625  71
  -2  10  13 837.429 72.9778  30
  -2  10  12 1326.36 121.046  44
  -2  10  12 1261.71 125.145  71
  -2  10  12 1358.06 117.986  70
  -2  10  12 1275.54 116.164  30
  -2  10  11 1206.58 119.460  70
  -2  10  11 956.377 122.972  71
  -2  10  11 1216.58 122.846  44
  -2  10  10 70.4714 49.3780  52
  -2  10  10 77.2233 45.1134  44
  -2  10  10 48.2633 40.7243  93
  -2  10  10-9.27709 65.6044  71
  -2  10  10 91.8493 46.2697  70
  -2  10   9 3188.86 265.887  52
  -2  10   9 3627.91 289.795  91
  -2  10   9 3053.09 260.168  93
  -2  10   9 3570.61 272.042  44
  -2  10   9 3022.77 260.546  70
  -2  10   9 3529.23 256.151  29
  -2  10   8 19863.9 1253.11  21
  -2  10   8 19900.1 1247.16  44
  -2  10   8 20688.7 1232.07  29
  -2  10   8 19632.4 1255.77  85
  -2  10   8 19577.8 1242.22  82
  -2  10   8 20068.9 1251.57  70
  -2  10   8 22825.7 1270.36  52
  -2  10   8 22374.3 1293.83  91
  -2  10   8 20240.3 1249.48  93
  -2  10   7 19880.2 1171.17  52
  -2  10   7 19160.5 1124.02  29
  -2  10   7 19163.3 1169.65  85
  -2  10   7 18197.9 1136.32  82
  -2  10   7 18544.9 1363.41  11
  -2  10   7 18242.5 1146.76  93
  -2  10   7 18791.8 1189.01  91
  -2  10   7 19137.6 1153.99  70
  -2  10   7 16484.7 1145.35  21
  -2  10   6 1478.23 138.668  29
  -2  10   6 1807.97 200.224  85
  -2  10   6 1459.59 151.086  82
  -2  10   6 1463.00 189.916  91
  -2  10   6 1486.69 164.042  93
  -2  10   6 1417.64 163.284  70
  -2  10   6 1347.10 158.314  21
  -2  10   5 1117.66 161.545   8
  -2  10   5 1129.24 126.000  82
  -2  10   5 1222.03 116.618  29
  -2  10   5 1036.03 154.156  91
  -2  10   5 1194.42 143.750  93
  -2  10   4 672.189 121.487   8
  -2  10   4 494.020 93.3506  93
   2 -10  -4 586.236 75.2820   5
  -2  10   4 436.556 65.4781  74
  -2  10   3 33206.8 2010.73  82
  -2  10   3 33812.1 2100.56   8
   2 -10  -3 35615.8 2012.14   5
   2 -10  -2 7684.41 591.874   1
   2 -10  -2 7963.15 594.940   3
  -2  10   2 6795.06 556.858   8
   2 -10  -2 7640.22 491.055   5
   2 -10  -1 254.964 89.5892   1
   2 -10  -1 250.316 92.8964   3
  -2  10   1 229.690 77.0371   8
   2 -10  -1 278.858 56.2527   5
   2 -10   0 1439.31 208.793   1
   2 -10   0 1477.15 208.986   3
   2 -10   0 1539.93 144.519   5
   2 -10   1 5697.28 456.933   1
   2 -10   1 4028.83 410.396   3
  -2  10  -1 4332.50 403.928   8
   2 -10   1 5145.63 343.303   5
   2 -10   2 1901.14 164.165  15
   2 -10   2 2143.60 218.915   9
  -2  10  -2 2102.12 241.126   8
   2 -10   3-16.1678 46.1383   9
  -2  10  -3 78.9161 66.0139   8
   2 -10   3 7.40694 34.2505  15
   2 -10   3 41.0757 62.1604   1
   2 -10   3 20.1652 53.8272   3
   2 -10   3 7.29171 26.5337   5
   2 -10   4 7289.61 583.733   9
  -2  10  -4 7524.17 597.404   8
   2 -10   4 7867.04 513.609  15
   2 -10   4 7737.20 596.592   3
   2 -10   4 7426.67 592.666   1
   2 -10   4 8149.07 505.067   5
  -2  10  -5 10683.4 752.528   8
   2 -10   5 10092.3 751.909   9
   2 -10   5 10454.2 647.981   5
   2 -10   5 10384.8 745.868   1
   2 -10   5 9495.51 730.613   3
   2 -10   5 10549.0 664.442  15
   2 -10   6 13889.2 777.953   5
  -2  10  -6 13067.7 869.655   8
   2 -10   6 13419.9 912.556   9
   2 -10   6 11622.8 800.549  55
   2 -10   6 13625.8 800.863  15
   2 -10   6 11334.0 760.533  49
   2 -10   7 1573.80 155.555  66
   2 -10   7 1994.45 154.663   5
   2 -10   7 2008.09 260.980   9
   2 -10   7 1629.74 182.092  55
   2 -10   7 1615.21 145.395  49
   2 -10   7 1977.77 174.739  15
   2 -10   8 253.068 62.6570  66
   2 -10   8 286.368 106.151   9
   2 -10   8 231.365 52.7196  49
   2 -10   8 381.722 56.8184   5
   2 -10   8 227.084 59.1436  19
   2 -10   8 243.971 58.0418  15
   2 -10   9 5361.50 352.243  19
   2 -10   9 4569.44 335.420  88
   2 -10   9 4771.05 472.196   9
   2 -10   9 4629.40 332.251  49
   2 -10  10 8688.10 597.929  49
   2 -10  10 8795.53 598.473  88
   2 -10  10 10828.7 631.771  15
   2 -10  10 9710.48 769.701   9
   2 -10  10 9876.90 659.722  55
   2 -10  10 9618.67 617.585  19
   2 -10  11 646.934 90.4609  88
   2 -10  11 757.328 101.750  49
   2 -10  11 933.208 109.440  31
   2 -10  11 714.509 106.146  19
   2 -10  12-30.0668 56.2692  42
   2 -10  12 31.3148 48.7228  69
   2 -10  12 92.0595 42.3080  68
   2 -10  12 20.4918 38.4150  88
   2 -10  12 27.7386 50.2680  19
   2 -10  12 60.0124 55.6438  36
   2 -10  12 34.2338 43.2125  31
   2 -10  12 71.0501 49.1313  49
   2 -10  13 5025.82 379.174  68
   2 -10  13 5835.82 388.658  69
   2 -10  13 6096.48 388.672  42
   2 -10  13 5850.33 392.357  49
   2 -10  13 5708.91 382.766  36
   2 -10  13 5966.32 382.505  32
   2 -10  13 5902.00 405.981  19
   2 -10  14 29.9709 48.7822  75
   2 -10  14 47.8474 38.7127  42
   2 -10  14-10.1441 36.5811  37
   2 -10  14 88.2258 35.1625  32
   2 -10  14 29.9831 37.4259  36
   2 -10  14 18.3059 40.4021  49
   2 -10  14 22.1087 37.0259  69
   2 -10  14 53.4562 36.4877  68
   2 -10  15 1210.23 112.198  75
   2 -10  15 1158.34 104.956  69
   2 -10  15 1261.26 105.336  42
   2 -10  15 1292.61 106.828  37
   2 -10  15 1207.54 102.554  32
   2 -10  15 1268.60 110.916  49
   2 -10  16 148.768 34.9300  49
   2 -10  16 217.924 34.3371  42
   2 -10  16 121.949 29.1047  37
   2 -10  17 1620.57 101.409  75
   2 -10  17 1372.55 102.201  63
  -2   9  14 70.2600 25.4125  44
  -2   9  14 52.5129 22.6329  30
  -2   9  14 42.9128 23.5136  70
  -2   9  13 3795.18 263.262  30
  -2   9  13 4165.81 270.656  70
  -2   9  13 3715.91 264.163  71
  -2   9  12 9190.67 559.947  30
  -2   9  12 8442.25 560.229  71
  -2   9  12 8566.97 559.357  70
  -2   9  11 1369.53 135.181  93
  -2   9  11 1227.56 131.192  91
  -2   9  11 1221.05 134.990  44
  -2   9  11 1169.73 125.026  21
  -2   9  11 1046.04 120.543  52
  -2   9  11 1242.87 131.579  70
  -2   9  11 1146.04 138.519  71
  -2   9  10 181.084 60.9246  70
  -2   9  10 163.091 73.4405  71
  -2   9  10 215.285 66.0663  93
  -2   9  10 226.376 66.4583  91
  -2   9  10 105.216 61.1381  44
  -2   9  10 222.261 62.9889  21
  -2   9  10 171.386 64.9371  52
  -2   9  10 177.389 64.5172  29
  -2   9   9 356.451 87.1456  52
  -2   9   9 318.434 72.4179  44
  -2   9   9 244.144 69.7983  82
  -2   9   9 382.679 94.0393  85
  -2   9   9 302.449 71.9069  70
  -2   9   9 428.405 94.3205  91
  -2   9   9 199.611 64.4935  93
  -2   9   9 147.436 63.5617  21
  -2   9   9 144.020 62.0810  29
  -2   9   8 481.766 82.6984  29
  -2   9   8 597.111 182.585  11
  -2   9   8 364.433 79.7128  82
  -2   9   8 390.591 98.9518  85
  -2   9   8 391.541 81.4661  70
  -2   9   8 501.189 104.850  52
  -2   9   8 477.886 85.8685  93
  -2   9   8 551.347 114.318  91
  -2   9   8 660.767 106.440  21
  -2   9   7 32872.1 1902.91  29
  -2   9   7 34461.1 2166.75  11
  -2   9   7 35899.9 1972.34  85
  -2   9   7 31914.4 1913.86  82
  -2   9   7 32055.5 1930.31  70
  -2   9   7 31922.6 1945.09  52
  -2   9   7 30372.2 1929.13  21
  -2   9   7 31708.2 1966.70  91
  -2   9   7 32118.9 1926.43  93
  -2   9   6 278.767 62.2723  82
  -2   9   6 193.003 61.3986  70
  -2   9   6 280.400 92.1730  91
  -2   9   6 176.041 59.9893  93
  -2   9   6 129.005 54.9704   8
  -2   9   6 158.491 58.2176  21
  -2   9   6 114.873 44.7334  29
  -2   9   5 1906.10 210.465   8
  -2   9   5 1667.45 188.973  91
  -2   9   5 1726.88 177.176  93
  -2   9   5 1935.71 164.592  82
  -2   9   4 1667.81 195.373   8
   2  -9  -4 1595.22 137.516   5
  -2   9   3 2151.71 229.422   8
   2  -9  -3 2119.84 236.148   3
   2  -9  -3 2263.82 243.795   1
   2  -9  -3 2231.70 176.023   5
  -2   9   2 460.544 97.7989   8
   2  -9  -2 267.008 86.8625   3
   2  -9  -2 272.017 86.4817   1
   2  -9  -2 458.726 68.5504   5
  -2   9   1 907.458 136.704   8
   2  -9  -1 787.996 93.3621   5
   2  -9  -1 1120.58 160.220   3
   2  -9  -1 748.957 140.711   1
   2  -9   0 12020.2 727.078   5
   2  -9   0 11329.1 819.130   1
   2  -9   0 11264.7 815.620   3
   2  -9   1 26723.7 1625.92  15
   2  -9   1 29335.2 1688.77   9
  -2   9  -1 26963.0 1717.00   8
   2  -9   1 29703.2 1644.38   5
   2  -9   1 26219.4 1735.64   1
   2  -9   1 27574.1 1740.39   3
   2  -9   2 3052.09 232.655  15
  -2   9  -2 3408.88 307.391   8
   2  -9   2 3515.71 291.939   9
   2  -9   3 172.093 46.1203  15
  -2   9  -3 186.425 69.2644   8
   2  -9   3 268.433 74.5155   9
   2  -9   3 201.567 44.9283   5
   2  -9   3 282.342 84.2168   1
   2  -9   3 121.219 63.9382   3
   2  -9   4 2355.04 191.719  15
  -2   9  -4 2244.98 246.777   8
   2  -9   4 2356.12 251.203   9
   2  -9   4 2510.34 187.440   5
   2  -9   4 2365.79 252.913   3
   2  -9   4 2103.98 243.377   1
   2  -9   5 18714.3 1112.40  15
  -2   9  -5 18010.6 1183.05   8
   2  -9   5 18194.3 1208.64   9
   2  -9   5 18704.3 1096.62   5
   2  -9   5 17806.7 1181.68   1
   2  -9   5 17823.7 1179.57   3
   2  -9   6 17124.4 1028.44  15
  -2   9  -6 15949.0 1080.93   8
   2  -9   6 16805.2 1135.94   9
   2  -9   6 17491.3 1009.79   5
   2  -9   6 15887.4 1085.37   3
   2  -9   6 16623.0 1093.85   1
   2  -9   7 370.171 69.5431  15
   2  -9   7 426.022 119.920   9
   2  -9   7 455.043 62.2116   5
   2  -9   8 1786.30 167.629  19
   2  -9   8 2017.68 160.669  49
   2  -9   8 1873.04 260.659   9
   2  -9   9 327.790 64.5201  88
   2  -9   9 517.611 80.0663  15
   2  -9   9 449.276 132.486   9
   2  -9   9 375.328 96.2018  55
   2  -9   9 319.765 72.9521  19
   2  -9   9 433.824 67.9643  49
   2  -9  10 913.314 99.7622  45
   2  -9  10 1159.11 125.512  15
   2  -9  10 1077.34 123.767  31
   2  -9  10 937.273 112.213  49
   2  -9  10 1162.68 158.584  55
   2  -9  10 931.527 110.687  88
   2  -9  10 1076.36 127.692  19
   2  -9  11 332.868 75.6133  31
   2  -9  11 304.352 57.5309  45
   2  -9  11 382.748 76.3093  42
   2  -9  11 220.898 72.7892  19
   2  -9  11 330.651 70.4003  49
   2  -9  11 255.293 59.4651  88
   2  -9  11 455.128 76.5132  15
   2  -9  12 996.825 104.544  45
   2  -9  12 1145.33 122.309  42
   2  -9  12 1173.42 125.228  69
   2  -9  12 1011.65 112.383  68
   2  -9  12 788.119 105.079  88
   2  -9  12 1066.76 124.044  49
   2  -9  12 1038.25 128.892  31
   2  -9  12 1191.55 115.356  32
   2  -9  12 1060.04 121.151  36
   2  -9  12 719.418 117.226  19
   2  -9  13 11381.2 648.072  42
   2  -9  13 9730.87 641.250  68
   2  -9  13 8715.63 625.455  67
   2  -9  13 10110.8 641.334  69
   2  -9  13 9746.27 633.108  88
   2  -9  13 10518.9 648.892  49
   2  -9  13 10309.9 640.279  36
   2  -9  13 11368.3 671.068  31
   2  -9  13 10502.1 638.384  32
   2  -9  13 10625.5 665.892  19
   2  -9  14 2062.65 177.596  75
   2  -9  14 1865.36 162.962  67
   2  -9  14 2241.28 180.283  68
   2  -9  14 2149.51 173.855  69
   2  -9  14 2452.15 175.413  32
   2  -9  14 1969.61 168.049  36
   2  -9  14 2248.21 181.044  49
   2  -9  14 2233.70 171.169  37
   2  -9  14 2249.18 173.905  42
   2  -9  15 1836.06 147.176  68
   2  -9  15 1647.05 138.327  69
   2  -9  15 1817.85 140.245  37
   2  -9  15 1669.83 136.508  42
   2  -9  15 1704.08 136.699  32
   2  -9  15 1831.35 145.469  49
   2  -9  16-9.55392 50.8558  63
   2  -9  16 94.1791 33.0181  49
   2  -9  16 48.0574 26.5355  37
   2  -9  16 60.2088 28.0231  42
   2  -9  17 229.758 32.0826  75
   2  -9  17 300.977 42.5263  63
   2  -9  17 266.675 33.2913  49
   2  -9  17 203.034 27.6239  42
   2  -9  17 249.828 30.1076  37
  -2   8  15 98.6349 22.5533  70
  -2   8  14 31.4869 30.7980  30
  -2   8  14 25.2298 29.7042  70
  -2   8  14 8.79646 26.2749  44
  -2   8  13 2748.42 211.476  30
  -2   8  13 2943.88 214.840  44
  -2   8  13 2648.48 213.456  70
  -2   8  13 2620.36 212.817  71
  -2   8  12 5448.29 390.089  70
  -2   8  12 5673.77 394.159  71
  -2   8  12 5583.22 382.898  21
  -2   8  11 3103.09 259.791  52
  -2   8  11 3144.81 260.308  21
  -2   8  11 3609.94 274.235  91
  -2   8  11 3512.69 268.915  93
  -2   8  11 3592.09 282.453  71
  -2   8  11 3483.11 274.409  70
  -2   8  10 904.626 113.228  21
  -2   8  10 789.440 110.739  44
  -2   8  10 797.467 116.518  91
  -2   8  10 651.722 102.083  93
  -2   8  10 817.713 115.695  70
  -2   8  10 788.114 107.083  29
  -2   8  10 596.518 105.462  52
  -2   8  10 678.117 116.155  85
  -2   8   9 4998.84 372.692  52
  -2   8   9 5085.24 382.373  91
  -2   8   9 4780.00 356.598  93
  -2   8   9 4600.97 353.751  82
  -2   8   9 4417.41 375.555  85
  -2   8   9 5008.29 365.725  70
  -2   8   9 4895.89 346.555  29
  -2   8   9 5959.57 549.095  11
  -2   8   9 4748.10 357.598  21
  -2   8   8 3587.53 300.173  52
  -2   8   8 3355.09 304.667  91
  -2   8   8 3112.43 268.324  93
  -2   8   8 3498.41 272.971  82
  -2   8   8 4039.26 322.245  85
  -2   8   8 3486.84 282.139  70
  -2   8   8 3266.70 260.795  29
  -2   8   8 3861.79 443.559  11
  -2   8   8 3648.91 284.321  21
  -2   8   7 212.472 75.6128  52
  -2   8   7 222.012 51.9337  29
  -2   8   7 310.842 92.0991  85
  -2   8   7 180.106 55.7949  82
  -2   8   7 154.846 53.6831  70
  -2   8   7 202.350 118.353  11
  -2   8   7 246.531 64.7320  93
  -2   8   7 107.394 62.9998  91
  -2   8   7 169.913 60.6292  21
  -2   8   6 4436.71 357.760   8
  -2   8   5 26860.3 1641.68   8
  -2   8   4 28833.4 1900.76   8
   2  -8  -4 32903.6 1840.47   5
   2  -8  -4 30796.5 1917.89   3
   2  -8  -4 31771.2 1923.95   1
  -2   8   3 14141.4 911.068   8
   2  -8  -3 14132.9 847.531   5
   2  -8  -3 14106.8 929.615   1
   2  -8  -3 13606.3 923.605   3
  -2   8   2 301.054 74.5638   8
   2  -8  -2 294.419 54.2122   5
   2  -8  -2 346.754 86.0691   1
   2  -8  -2 402.046 94.0527   3
  -2   8   1 26.2056 35.0879   8
   2  -8  -1 57.7812 29.2841   5
   2  -8  -1 96.5156 60.7843   1
   2  -8  -1 47.3495 39.1049   3
   2  -8   0 3032.11 245.889   9
   2  -8   0 3160.25 228.272   5
   2  -8   0 3010.83 288.018   3
   2  -8   0 3504.45 305.649   1
   2  -8   1 712.405 103.329   9
  -2   8  -1 759.497 117.460   8
   2  -8   1 675.438 80.4009   5
   2  -8   1 684.141 119.383   1
   2  -8   1 796.244 128.503   3
  -2   8  -2 7143.94 519.613   8
   2  -8   2 7095.54 507.382   9
   2  -8   3 4513.68 315.942  15
  -2   8  -3 4699.54 383.216   8
   2  -8   3 4847.86 381.661   9
   2  -8   3 4578.38 378.320   3
   2  -8   3 4739.68 383.414   1
   2  -8   3 4879.89 316.143   5
   2  -8   4 18375.7 1137.14  15
  -2   8  -4 19193.7 1209.84   8
   2  -8   4 19360.9 1218.09   9
   2  -8   4 18797.1 1205.90   1
   2  -8   4 18476.5 1202.30   3
   2  -8   4 19773.2 1129.87   5
   2  -8   5 6443.88 431.991  15
  -2   8  -5 6703.08 489.872   8
   2  -8   5 6410.06 509.841   9
   2  -8   5 6746.14 492.295   1
   2  -8   5 6482.58 486.444   3
   2  -8   5 6679.82 419.353   5
   2  -8   6 706.465 91.5072  15
   2  -8   6 976.239 160.822   9
  -2   8  -6 656.912 107.801   8
   2  -8   6 775.717 80.7916   5
   2  -8   6 784.580 124.585   1
   2  -8   6 770.458 122.609   3
   2  -8   7 704.913 74.7178   5
   2  -8   7 558.885 132.690   9
   2  -8   8 6891.45 590.974   9
   2  -8   8 7555.55 489.467  15
   2  -8   9 9251.73 554.469  15
   2  -8   9 8321.10 534.409  49
   2  -8   9 8585.45 560.082  50
   2  -8   9 8688.02 550.341  31
   2  -8   9 8872.00 588.623  55
   2  -8   9 7626.14 546.292  19
   2  -8   9 7798.95 534.463  88
   2  -8  10 9943.05 662.765  49
   2  -8  10 11352.8 698.235  50
   2  -8  10 9393.04 650.498  45
   2  -8  10 12254.7 707.388  46
   2  -8  10 12359.3 688.882  15
   2  -8  10 10636.1 683.214  19
   2  -8  10 10607.1 681.643  31
   2  -8  10 9897.21 662.553  88
   2  -8  11 39.1908 55.9258  31
   2  -8  11-8.53712 47.1878  36
   2  -8  11 58.0351 49.7701  19
   2  -8  11 56.4628 55.8228  50
   2  -8  11 8.23675 43.1943  49
   2  -8  11 27.1386 29.8605  45
   2  -8  11-16.0052 48.4543  42
   2  -8  11 27.5769 83.4677   9
   2  -8  11 78.6967 47.3430  67
   2  -8  11 15.2498 34.4228  88
   2  -8  11 26.5490 35.7323  15
   2  -8  12 1123.96 124.752  49
   2  -8  12 1175.53 122.507  42
   2  -8  12 788.515 106.111  68
   2  -8  12 1202.97 126.451  69
   2  -8  12 1072.21 114.742  67
   2  -8  12 948.482 108.902  45
   2  -8  12 1053.80 128.437  19
   2  -8  12 854.418 108.121  88
   2  -8  12 1254.96 141.460  31
   2  -8  12 944.649 109.168  32
   2  -8  12 1055.32 119.636  36
   2  -8  13 3841.70 281.312  49
   2  -8  13 3657.87 266.552  37
   2  -8  13 4382.32 284.004  42
   2  -8  13 3965.85 279.696  69
   2  -8  13 3236.34 265.399  67
   2  -8  13 3484.16 275.442  68
   2  -8  13 3577.91 269.162  45
   2  -8  13 3918.03 296.865  19
   2  -8  13 3425.63 267.181  88
   2  -8  13 3990.00 275.285  32
   2  -8  13 4018.91 304.027  31
   2  -8  13 3802.73 275.737  36
   2  -8  14 4050.65 273.627  32
   2  -8  14 3591.76 268.821  36
   2  -8  14 3956.27 272.895  45
   2  -8  14 3645.29 266.923  37
   2  -8  14 4204.27 275.051  42
   2  -8  14 3344.02 265.159  67
   2  -8  14 3849.54 273.287  69
   2  -8  14 3787.52 279.839  68
   2  -8  14 4160.93 282.740  49
   2  -8  15 794.141 90.6869  69
   2  -8  15 935.889 99.8555  68
   2  -8  15 709.328 86.4734  67
   2  -8  15 1017.89 93.7120  32
   2  -8  15 876.364 91.8789  37
   2  -8  15 888.643 91.6735  42
   2  -8  15 984.927 98.1335  49
   2  -8  16 387.455 58.1747  75
   2  -8  16 307.308 65.2451  63
   2  -8  16 422.506 56.4102  49
   2  -8  16 483.073 52.8384  32
   2  -8  16 400.210 53.3890  42
   2  -8  16 363.692 51.4513  37
   2  -8  17 1419.92 109.921  42
   2  -8  17 1812.18 116.447  37
   2  -8  17 1710.71 116.456  75
   2  -8  17 1598.99 114.397  49
  -2   7  15 46.3712 25.6976  30
  -2   7  14 4998.73 332.793  44
  -2   7  14 5289.80 339.848  30
  -2   7  14 4767.48 331.966  71
  -2   7  13 3896.18 295.247  53
  -2   7  13 4081.19 293.370  93
  -2   7  13 4060.64 294.803  44
  -2   7  13 3895.87 295.347  71
  -2   7  13 4089.82 302.481  70
  -2   7  13 4153.22 294.776  21
  -2   7  13 4201.94 299.047  30
  -2   7  12 17.6586 40.8179  44
  -2   7  12 25.8354 45.9712  93
  -2   7  12-8.22764 38.9317  91
  -2   7  12-17.1264 48.0981  21
  -2   7  12-9.66361 62.4222  71
  -2   7  12 57.9490 49.6813  70
  -2   7  11 129.922 56.6543  64
  -2   7  11 76.1247 69.7764  71
  -2   7  11 155.243 63.0776  70
  -2   7  11 117.195 52.6538  91
  -2   7  11 129.835 57.3850  21
  -2   7  11 172.447 65.8028  52
  -2   7  10 410.329 85.5239  21
  -2   7  10 538.731 101.838  52
  -2   7  10 693.909 94.9814  48
  -2   7  10 601.532 168.979  11
  -2   7  10 617.251 115.696  85
  -2   7  10 647.011 99.1908  64
  -2   7  10 453.359 83.4654  29
  -2   7  10 667.555 104.244  70
  -2   7  10 563.155 99.1107  91
  -2   7   9 20565.5 1279.45  21
  -2   7   9 23352.7 1306.53  52
  -2   7   9 21898.4 1308.84  91
  -2   7   9 21289.3 1279.20  93
  -2   7   9 25805.6 1539.08  11
  -2   7   9 20984.0 1311.93  85
  -2   7   9 20118.7 1276.52  82
  -2   7   9 19304.3 1276.64  64
  -2   7   9 21587.2 1289.31  70
  -2   7   9 19988.7 1264.29  29
  -2   7   9 22140.9 1418.93  13
  -2   7   8 5643.94 407.582  91
  -2   7   8 5194.92 371.399  93
  -2   7   8 5459.38 472.920  13
  -2   7   8 4726.77 363.575  82
  -2   7   8 5615.29 415.580  85
  -2   7   8 6155.22 574.736  11
  -2   7   8 5407.10 396.316  52
  -2   7   8 5018.40 373.430  21
  -2   7   8 4984.91 357.243  29
  -2   7   7 154.855 73.8481  13
  -2   7   7 313.695 138.356  11
  -2   7   6 852.406 145.256  13
  -2   7   6 769.511 110.165   8
  -2   7   5 270.114 79.1487  13
   2  -7  -5 321.723 78.8730   1
   2  -7  -5 267.218 71.4437   3
  -2   7   5 365.902 76.1893   8
  -2   7   4 4455.92 366.754  13
   2  -7  -4 5461.08 387.417   3
   2  -7  -4 4835.76 378.788   1
  -2   7   4 4710.32 364.580   8
  -2   7   3 11861.0 740.220  13
   2  -7  -3 11826.0 764.227   3
   2  -7  -3 10662.1 755.640   1
  -2   7   3 11459.6 749.381   8
   2  -7  -2 1728.58 192.517   1
   2  -7  -2 1919.77 196.739   3
  -2   7   2 1714.85 178.107   8
   2  -7  -1 7689.21 543.647   1
   2  -7  -1 7013.40 533.135   3
   2  -7  -1 7758.91 478.951   9
   2  -7   0 527.448 101.324   1
   2  -7   0 557.727 104.956   3
  -2   7   0 511.689 91.9201   8
   2  -7   0 751.160 89.4453   9
   2  -7   1 208.332 62.0404   3
   2  -7   1 106.082 55.6348   1
   2  -7   1 119.614 55.3957   9
  -2   7  -1 102.191 50.4589   8
   2  -7   2 2429.28 216.288   9
  -2   7  -2 2166.59 213.441   8
   2  -7   3 548.874 97.5987   3
   2  -7   3 571.613 101.552   1
  -2   7  -3 672.956 108.799   8
   2  -7   3 668.123 107.520   9
   2  -7   4 29778.6 1884.99   1
   2  -7   4 31891.2 1889.53   3
  -2   7  -4 32189.0 1889.72   8
   2  -7   4 31713.1 1904.32   9
   2  -7   5 8528.27 558.980  15
   2  -7   5 9235.42 614.155   3
   2  -7   5 8827.40 612.309   1
  -2   7  -5 8932.40 603.724   8
   2  -7   5 10365.6 658.603   9
   2  -7   6 800.735 118.262   3
   2  -7   6 873.623 120.671   1
  -2   7  -6 835.282 110.083   8
   2  -7   6 717.681 135.931   9
   2  -7   7 1815.71 153.131  15
   2  -7   7 1797.22 182.978   1
   2  -7   7 1557.13 174.506   3
   2  -7   7 1880.90 226.723   9
   2  -7   8 995.051 109.716  15
   2  -7   8 1159.26 184.837   9
   2  -7   9 2152.44 183.857  15
   2  -7  10 7414.34 643.850   9
   2  -7  10 7605.25 532.133  19
   2  -7  10 7479.73 519.370  49
   2  -7  10 8758.60 554.134  50
   2  -7  10 7001.89 506.039  45
   2  -7  10 9240.06 557.412  46
   2  -7  10 8272.01 525.530  42
   2  -7  10 8062.42 537.352  31
   2  -7  10 9273.85 535.797  15
   2  -7  10 7952.61 520.611  88
   2  -7  11 26.4040 65.2606   9
   2  -7  11 37.7836 39.6367  68
   2  -7  11 32.8266 40.5828  69
   2  -7  11 8.31104 45.1723  36
   2  -7  11 10.0562 51.7470  31
   2  -7  11 80.4781 62.4732  50
   2  -7  11 8.32803 46.7979  49
   2  -7  11 54.9361 63.6877  46
   2  -7  11 21.1695 35.6212  45
   2  -7  11 55.4618 45.9371  42
   2  -7  11 43.5151 44.5261  67
   2  -7  11 15.4931 36.6817  88
   2  -7  11 8.29175 30.1928  15
   2  -7  11 9.58059 48.3451  19
   2  -7  12 1946.89 173.386  69
   2  -7  12 1914.49 168.233  67
   2  -7  12 1525.10 161.668  68
   2  -7  12 2473.38 184.770  42
   2  -7  12 1933.16 202.004  50
   2  -7  12 1752.12 172.437  49
   2  -7  12 1787.05 185.001  19
   2  -7  12 1781.72 167.598  88
   2  -7  12 1761.11 171.279  36
   2  -7  12 2176.43 196.824  31
   2  -7  12 1949.63 172.544  32
   2  -7  12 1889.23 167.367  45
   2  -7  13 1009.59 117.403  36
   2  -7  13 1030.21 115.305  32
   2  -7  13 1108.49 141.280  31
   2  -7  13 1112.24 116.016  45
   2  -7  13 1074.47 116.629  42
   2  -7  13 1238.04 129.242  49
   2  -7  13 933.652 114.301  68
   2  -7  13 1278.04 125.900  69
   2  -7  13 816.872 107.880  67
   2  -7  13 1110.35 116.526  88
   2  -7  14 70.8110 49.5242  49
   2  -7  14 25.0358 38.4496  42
   2  -7  14-7.06370 48.8861  75
   2  -7  14-6.83456 39.0446  45
   2  -7  14 61.5988 47.9170  68
   2  -7  14 45.3492 42.8943  69
   2  -7  14 32.4027 44.8559  67
   2  -7  14 64.2700 39.4797  32
   2  -7  14 30.5678 54.4210  31
   2  -7  14 59.1320 45.4757  36
   2  -7  15 985.866 103.245  49
   2  -7  15 964.293 104.590  75
   2  -7  15 999.237 98.4963  42
   2  -7  15 914.394 98.4903  45
   2  -7  15 936.948 100.738  67
   2  -7  15 1003.29 108.598  68
   2  -7  15 1073.23 100.220  32
   2  -7  16 38.2594 29.1989  42
   2  -7  16 25.5091 31.8621  49
   2  -7  16 27.4069 25.0498  32
   2  -7  16 44.6372 34.6383  75
   2  -7  17 1365.11 104.168  42
   2  -7  17 1479.11 119.691  63
   2  -7  17 1582.20 110.493  75
  -2   6  16-5.78216 14.8749  70
  -2   6  15 694.450 81.1068  70
  -2   6  15 720.801 81.4718  30
  -2   6  14 4454.20 329.284  53
  -2   6  14 4915.29 335.072  30
  -2   6  14 4630.93 329.390  71
  -2   6  14 4980.01 333.768  21
  -2   6  14 4836.08 326.287  44
  -2   6  13 17684.2 1057.22  44
  -2   6  13 17572.3 1064.35  30
  -2   6  13 17682.0 1055.61  93
  -2   6  13 16840.2 1062.08  53
  -2   6  13 16953.3 1063.21  71
  -2   6  13 17130.3 1057.27  21
  -2   6  12 5383.58 373.566  44
  -2   6  12 4945.86 375.799  64
  -2   6  12 5247.65 370.849  23
  -2   6  12 4861.72 363.893  48
  -2   6  12 4864.32 367.814  21
  -2   6  12 5601.30 390.931  71
  -2   6  12 4931.57 375.283  70
  -2   6  12 5633.67 375.452  93
  -2   6  12 4980.10 367.009  91
  -2   6  11 1622.68 168.747  21
  -2   6  11 1699.51 168.799  48
  -2   6  11 1739.16 177.156  52
  -2   6  11 1717.78 174.179  44
  -2   6  11 1666.55 190.594  85
  -2   6  11 1778.62 177.363  91
  -2   6  11 1858.81 175.341  93
  -2   6  11 1713.55 185.437  64
  -2   6  11 2017.51 196.359  71
  -2   6  11 1956.38 186.916  70
  -2   6  10 2085.69 197.370  64
  -2   6  10 1842.46 179.346  21
  -2   6  10 1834.99 178.234  48
  -2   6  10 1920.57 191.383  52
  -2   6  10 2051.50 187.675  44
  -2   6  10 2283.74 286.545  13
  -2   6  10 1751.36 191.975  71
  -2   6  10 1729.94 182.246  70
  -2   6  10 1782.19 176.519  29
  -2   6  10 2182.54 198.260  91
  -2   6  10 1844.97 179.168  93
  -2   6  10 2169.72 304.294  11
  -2   6  10 1944.79 207.415  85
  -2   6   9 2171.98 223.717  85
  -2   6   9 2009.65 190.881  82
  -2   6   9 2417.65 285.737  13
  -2   6   9 2020.59 181.155  29
  -2   6   9 2621.37 338.170  11
  -2   6   9 1635.46 177.497  48
  -2   6   9 2399.23 213.913  52
  -2   6   9 1957.81 187.771  21
  -2   6   9 2488.26 216.772  91
  -2   6   8 11720.1 859.489  11
  -2   6   8 10731.0 756.692  13
  -2   6   8 10516.5 640.710  93
  -2   6   8 8785.06 638.344  81
  -2   6   7 232.656 58.7735   8
  -2   6   7 232.223 102.434  11
  -2   6   7 313.531 92.2518  13
  -2   6   6 8790.38 587.449   4
  -2   6   6 9807.50 612.320   8
  -2   6   6 9412.30 661.221  13
  -2   6   5 25388.5 1582.49   8
   2  -6  -5 27864.1 1598.95   3
   2  -6  -5 26385.8 1595.36   1
  -2   6   5 26245.9 1618.66  13
  -2   6   4 1237.47 132.211   8
   2  -6  -4 1190.52 140.311   1
   2  -6  -4 1083.01 135.335   3
  -2   6   4 1249.04 144.632  13
  -2   6   3 211.804 56.7350   8
   2  -6  -3 308.298 71.6474   1
   2  -6  -3 248.496 66.8941   3
  -2   6   3 247.209 59.4139  13
  -2   6   2 82.0474 44.1739   8
   2  -6  -2 21.9525 36.8069   3
   2  -6  -2 22.3598 39.1466   1
  -2   6   2 53.0045 31.4467  13
   2  -6  -1 44974.5 2448.12   9
   2  -6  -1 41897.3 2505.52   1
   2  -6  -1 39971.2 2499.61   3
  -2   6   1 41345.9 2436.21  13
  -2   6   0 44043.9 2686.14   8
   2  -6   0 49741.6 2670.31   9
   2  -6   0 43856.5 2700.64   3
   2  -6   0 44342.1 2703.70   1
  -2   6  -1 5231.94 377.952   8
   2  -6   1 5308.46 370.302   9
  -2   6  -2 1028.82 122.787   8
   2  -6   2 999.743 123.545   9
   2  -6   2 1173.10 136.904   1
   2  -6   2 1069.75 129.182   3
   2  -6   3 3092.49 246.912   9
  -2   6  -3 2564.09 225.050   8
   2  -6   3 2537.28 229.330   1
   2  -6   3 2473.45 227.752   3
   2  -6   4 11254.4 757.079   7
  -2   6  -4 12580.1 785.468   8
   2  -6   4 14288.3 823.366   9
   2  -6   4 12256.3 789.784   1
   2  -6   4 12518.5 788.764   3
  -2   6  -5 5826.80 409.844   8
   2  -6   5 6272.19 457.565   9
   2  -6   5 5588.86 406.748   7
   2  -6   5 6158.12 424.144   3
   2  -6   5 6194.17 426.465   1
   2  -6   6 8595.79 596.354   7
  -2   6  -6 9486.84 578.761   8
   2  -6   6 9555.09 649.250   9
   2  -6   6 8954.47 593.857   3
   2  -6   6 8909.96 594.579   1
   2  -6   6 8724.42 556.853  15
   2  -6   7 4771.72 420.597   9
   2  -6   7 5172.03 370.276   1
   2  -6   7 5403.34 371.888   3
   2  -6   7 5068.78 342.817  15
   2  -6   8 12364.2 759.655  15
   2  -6   9 2715.70 308.205   9
   2  -6   9 2939.12 222.664  15
   2  -6  10 2111.70 263.776   9
   2  -6  10 1562.14 164.343  19
   2  -6  10 2197.40 191.242  50
   2  -6  10 1526.38 155.020  49
   2  -6  10 1977.46 180.014  46
   2  -6  10 1434.87 143.599  45
   2  -6  10 1792.59 158.763  42
   2  -6  10 1744.28 160.705  69
   2  -6  10 1702.83 161.899  36
   2  -6  10 1820.15 172.786  31
   2  -6  10 1633.76 152.807  67
   2  -6  10 1956.26 161.087  15
   2  -6  10 1546.27 154.337  88
   2  -6  11 126.501 88.7074   9
   2  -6  11 134.123 53.8764  69
   2  -6  11 93.5374 41.4921  68
   2  -6  11 118.929 47.3810  32
   2  -6  11 176.567 61.5509  36
   2  -6  11 141.896 65.0676  31
   2  -6  11 149.785 65.1170  50
   2  -6  11 150.506 55.1396  49
   2  -6  11 220.248 75.9021  46
   2  -6  11 217.828 50.2010  48
   2  -6  11 116.249 48.6018  45
   2  -6  11 146.625 52.1420  42
   2  -6  11 117.107 51.6619  67
   2  -6  11 31.4595 40.3219  88
   2  -6  11 137.546 48.0648  15
   2  -6  11 112.959 57.4317  19
   2  -6  12 6694.77 472.451  45
   2  -6  12 8373.02 517.029  46
   2  -6  12 7917.37 483.222  42
   2  -6  12 6365.79 469.187  48
   2  -6  12 7850.37 520.938  50
   2  -6  12 7920.32 491.986  49
   2  -6  12 7149.09 503.439  31
   2  -6  12 7257.40 480.166  36
   2  -6  12 7305.72 476.820  32
   2  -6  12 6993.85 476.073  88
   2  -6  12 7527.57 480.395  69
   2  -6  12 6731.88 472.858  67
   2  -6  12 6476.44 475.689  68
   2  -6  13 13556.8 912.943  68
   2  -6  13 14261.1 907.775  67
   2  -6  13 15052.3 909.003  69
   2  -6  13 14369.8 908.570  45
   2  -6  13 15229.9 908.635  42
   2  -6  13 15332.1 914.861  75
   2  -6  13 13810.1 906.259  48
   2  -6  13 16365.6 922.246  49
   2  -6  13 15337.9 932.571  19
   2  -6  13 15389.1 912.119  32
   2  -6  13 14465.2 939.302  31
   2  -6  13 14453.2 908.994  36
   2  -6  13 15317.8 910.932  88
   2  -6  14 3004.45 235.165  49
   2  -6  14 3112.68 230.355  42
   2  -6  14 3177.42 237.927  75
   2  -6  14 3096.90 236.644  45
   2  -6  14 2689.22 228.832  67
   2  -6  14 2980.53 242.093  68
   2  -6  14 3192.44 232.881  69
   2  -6  14 3446.12 237.374  32
   2  -6  14 3317.54 267.734  31
   2  -6  14 2754.25 229.076  36
   2  -6  15 112.278 49.3098  49
   2  -6  15 26.5313 39.1608  42
   2  -6  15 54.6835 42.1980  75
   2  -6  15 75.0827 38.0679  45
   2  -6  15 97.9974 45.9256  68
   2  -6  15 35.9019 42.8573  67
   2  -6  15 94.7281 41.8668  32
   2  -6  16 435.183 61.7414  49
   2  -6  16 544.936 66.1050  45
   2  -6  16 452.168 59.9103  42
   2  -6  16 543.584 61.9120  32
   2  -6  16 293.811 72.3010  63
   2  -6  16 492.167 64.8927  75
   2  -6  17 635.357 69.5089  63
   2  -6  17 480.515 54.6571  37
  -2   5  16 413.611 51.0563  70
  -2   5  16 354.574 52.5571  30
  -2   5  15 2558.93 206.122  53
  -2   5  15 3030.90 211.566  70
  -2   5  15 2731.26 210.243  30
  -2   5  15 2550.74 202.857  21
  -2   5  14 194.687 66.4008  64
  -2   5  14 99.3996 55.1051  30
  -2   5  14 93.7326 43.1137  93
  -2   5  14 124.342 53.8627  53
  -2   5  14 78.1153 53.7643  71
  -2   5  14 98.2116 49.1925  70
  -2   5  14 82.1155 42.3942  44
  -2   5  13 716.171 98.0977  44
  -2   5  13 681.394 103.129  48
  -2   5  13 713.189 110.350  64
  -2   5  13 777.719 107.820  30
  -2   5  13 732.006 99.3214  93
  -2   5  13 673.711 110.488  53
  -2   5  13 760.437 107.794  70
  -2   5  13 698.640 108.092  71
  -2   5  13 815.370 102.876  23
  -2   5  12 1349.23 148.679  48
  -2   5  12 1457.19 149.654  44
  -2   5  12 1332.79 141.793  81
  -2   5  12 1441.91 147.056  93
  -2   5  12 1312.17 146.581  91
  -2   5  12 1393.08 150.250  23
  -2   5  12 1147.36 149.862  64
  -2   5  12 1510.51 164.365  71
  -2   5  11 122.141 61.7902  64
  -2   5  11 153.613 98.2825  11
  -2   5  11 171.206 56.5141  93
  -2   5  11 131.466 54.9117  21
  -2   5  11 156.957 65.3071  52
  -2   5  11 95.5906 48.7717  48
  -2   5  11 130.718 52.9552  44
  -2   5  11 150.044 74.9837  85
  -2   5  11 95.2049 47.5885  81
  -2   5  11 169.771 85.9463  13
  -2   5  11 125.620 67.5754  71
  -2   5  10 7821.23 549.236  64
  -2   5  10 8409.55 535.122  21
  -2   5  10 7838.72 533.112  48
  -2   5  10 8239.18 546.610  52
  -2   5  10 7839.96 531.788  45
  -2   5  10 8091.71 664.772  13
  -2   5  10 7493.87 524.168  81
  -2   5  10 7582.83 561.147  85
  -2   5  10 8475.12 553.728  71
  -2   5  10 7772.40 524.757  29
  -2   5  10 8559.06 706.103  11
  -2   5  10 8160.75 530.665  93
  -2   5   9 24609.7 1382.30  52
  -2   5   9 21542.5 1358.32  45
  -2   5   9 24152.4 1498.46  13
  -2   5   9 21589.4 1352.87  21
  -2   5   9 22393.5 1393.28  85
  -2   5   9 21659.0 1354.33  81
  -2   5   9 23517.5 1356.25  93
  -2   5   9 21697.1 1344.94  29
  -2   5   9 27177.2 1592.35  11
  -2   5   8 2334.20 273.042  13
  -2   5   8 2545.11 327.554  11
  -2   5   7 52.0668 52.5310  13
  -2   5   7-26.8914 71.7783  11
  -2   5   7 16.9596 22.6476   8
  -2   5   6 4752.18 390.729  13
  -2   5   6 4821.26 342.984   8
  -2   5   6 4887.17 329.716   4
   2  -5  -5 7208.21 472.659   1
   2  -5  -5 7156.07 470.510   3
  -2   5   5 6573.34 459.226   8
  -2   5   5 6987.84 499.917  13
   2  -5  -4 43100.6 2548.53   3
   2  -5  -4 44119.9 2551.35   1
  -2   5   4 41989.6 2537.55   8
  -2   5   4 45462.4 2566.19  13
   2  -5  -3 1334.43 143.059   3
   2  -5  -3 1457.89 149.044   1
  -2   5   3 1497.12 141.823   8
  -2   5   3 1478.45 144.825  13
   2  -5  -2 18724.9 1119.52   3
   2  -5  -2 18168.6 1118.50   1
   2  -5  -2 18010.7 1049.43   9
  -2   5   2 17907.7 1103.76   8
  -2   5   2 19697.8 1096.60  13
   2  -5  -1 6438.03 470.222   3
   2  -5  -1 6475.43 471.595   1
   2  -5  -1 7748.44 435.543   9
  -2   5   1 6875.85 429.446  13
   2  -5   0 6893.47 502.226   1
   2  -5   0 7209.43 504.376   3
   2  -5   0 8367.50 482.181   9
  -2   5   0 7375.45 492.905   8
  -2   5  -1 19146.6 1217.85   8
   2  -5   1 21486.1 1218.87   9
   2  -5   2 16954.5 992.116   1
   2  -5   2 16710.2 988.475   3
   2  -5   2 14845.1 932.115   7
  -2   5  -2 16181.9 976.339   8
   2  -5   2 17949.1 989.657   9
   2  -5   3 12714.1 864.225   3
   2  -5   3 13449.6 868.864   1
   2  -5   3 15004.4 841.923   7
  -2   5  -3 13438.3 862.179   8
   2  -5   3 15304.4 888.298   9
   2  -5   4 11964.9 767.802   3
   2  -5   4 11986.0 769.516   1
  -2   5  -4 12087.5 758.204   8
   2  -5   4 12121.9 755.369   7
   2  -5   4 13682.2 804.148   9
   2  -5   5 586.107 81.9320   1
   2  -5   5 583.573 80.6665   3
   2  -5   5 462.603 74.1581   7
   2  -5   5 498.574 97.8266   9
  -2   5  -5 582.971 75.1641   8
   2  -5   5 423.822 75.9823  13
   2  -5   6 1422.40 134.621   3
   2  -5   6 1378.77 133.857   1
   2  -5   6 1228.14 139.668   7
  -2   5  -6 1457.81 119.701   8
   2  -5   6 1103.24 153.706   9
   2  -5   6 1164.18 150.796  13
   2  -5   6 1240.09 122.883  16
   2  -5   7 11898.6 715.457   3
   2  -5   7 12193.3 717.713   1
   2  -5   7 9967.85 765.937  13
   2  -5   7 11149.0 697.787  15
   2  -5   7 11553.0 756.351   7
   2  -5   8 12084.5 707.107  15
   2  -5   8 10523.7 793.800  13
   2  -5   8 11334.8 774.200   7
   2  -5   8 10922.8 801.533   9
   2  -5   9 11412.6 878.899  13
   2  -5   9 12398.1 801.826  16
   2  -5   9 13559.9 781.522  15
   2  -5   9 12081.5 887.937   9
   2  -5  10 184.803 51.6062  49
   2  -5  10 102.785 59.2374  50
   2  -5  10 80.5743 43.6332  45
   2  -5  10 135.194 52.2090  16
   2  -5  10 178.689 87.6601  13
   2  -5  10 155.302 41.7006  15
   2  -5  10 197.141 67.5503  33
   2  -5  10 154.441 57.0986  31
   2  -5  10 160.205 53.6171  69
   2  -5  10 156.793 87.9050   9
   2  -5  10 171.177 48.9716  42
   2  -5  11 977.036 113.413  36
   2  -5  11 1026.64 110.699  32
   2  -5  11 880.879 121.461  31
   2  -5  11 517.416 104.698  30
   2  -5  11 830.948 114.810  19
   2  -5  11 987.725 116.126  49
   2  -5  11 1047.08 126.261  46
   2  -5  11 824.160 100.817  45
   2  -5  11 646.217 94.2164  48
   2  -5  11 1075.11 112.641  42
   2  -5  11 858.326 114.809  83
   2  -5  11 898.956 109.007  68
   2  -5  11 1007.93 112.175  67
   2  -5  11 853.241 103.686  69
   2  -5  11 1022.13 106.958  15
   2  -5  11 582.916 93.6042  88
   2  -5  12 635.839 99.0674  68
   2  -5  12 697.263 96.0322  69
   2  -5  12 800.679 102.919  67
   2  -5  12 657.191 105.821  19
   2  -5  12 822.239 108.366  49
   2  -5  12 919.360 120.588  46
   2  -5  12 659.408 95.0285  48
   2  -5  12 700.128 95.8113  45
   2  -5  12 789.498 97.7599  37
   2  -5  12 707.578 97.3465  42
   2  -5  12 738.047 102.254  36
   2  -5  12 823.477 102.769  32
   2  -5  12 796.322 118.955  31
   2  -5  12 785.694 102.858  75
   2  -5  12 737.898 100.477  88
   2  -5  12 821.923 117.027  83
   2  -5  13 524.871 94.6773  19
   2  -5  13 444.926 83.1060  49
   2  -5  13 396.419 97.5987  50
   2  -5  13 474.547 77.3753  37
   2  -5  13 489.048 81.6011  42
   2  -5  13 578.405 86.5704  75
   2  -5  13 635.861 88.7418  48
   2  -5  13 543.658 84.5291  45
   2  -5  13 409.000 73.0724  69
   2  -5  13 572.104 90.3060  67
   2  -5  13 498.811 79.7073  32
   2  -5  13 525.742 102.882  31
   2  -5  13 383.987 77.8555  36
   2  -5  14 2066.28 185.715  49
   2  -5  14 2104.33 189.323  48
   2  -5  14 2084.62 179.221  42
   2  -5  14 2403.97 187.327  37
   2  -5  14 2122.88 185.802  75
   2  -5  14 2154.39 188.571  45
   2  -5  14 2395.30 193.196  67
   2  -5  14 2447.85 189.189  32
   2  -5  14 2463.32 218.210  31
   2  -5  15 443.775 69.8482  49
   2  -5  15 330.807 63.5886  75
   2  -5  15 381.423 63.9655  37
   2  -5  15 278.711 58.9677  42
   2  -5  15 283.940 59.0191  45
   2  -5  15 328.202 72.5668  67
   2  -5  15 385.308 62.5692  32
   2  -5  16 6657.25 436.432  49
   2  -5  16 7623.91 446.451  45
   2  -5  16 7037.23 437.132  37
   2  -5  16 6612.67 433.045  42
   2  -5  16 6408.79 445.675  63
   2  -5  16 7092.09 436.331  32
   2  -5  16 7478.58 440.607  75
   2  -5  17 380.159 47.1173  37
   2  -5  17 348.986 42.8413  32
   2  -5  17 373.985 48.2207  45
  -2   4  16 21.5382 33.4891  30
  -2   4  16 4.56619 23.9418  70
  -2   4  16 10.4661 33.3923  53
  -2   4  15 5391.18 383.712  64
  -2   4  15 5585.13 382.380  30
  -2   4  15 5855.39 385.913  53
  -2   4  15 5944.50 379.952  70
  -2   4  15 5247.46 372.272  71
  -2   4  15 5473.09 373.404  21
  -2   4  14 11430.7 708.802  48
  -2   4  14 11011.8 692.510  44
  -2   4  14 10399.0 686.738  93
  -2   4  14 10025.0 708.548  64
  -2   4  14 10960.8 709.095  30
  -2   4  14 11793.2 716.447  53
  -2   4  14 11289.5 701.996  21
  -2   4  14 11018.4 706.428  71
  -2   4  14 11894.1 709.288  70
  -2   4  13 3415.82 298.283  64
  -2   4  13 3610.69 294.001  65
  -2   4  13 3525.23 281.579  21
  -2   4  13 4076.21 296.308  48
  -2   4  13 3748.41 300.575  53
  -2   4  13 3702.40 279.502  44
  -2   4  13 3907.58 301.715  71
  -2   4  13 3770.25 292.605  70
  -2   4  13 3383.69 271.117  81
  -2   4  13 3927.10 298.895  30
  -2   4  13 3573.22 281.364  23
  -2   4  13 3695.09 278.105  93
  -2   4  13 3492.51 275.860  91
  -2   4  12 1930.10 203.634  64
  -2   4  12 2148.16 197.893  23
  -2   4  12 1802.91 175.665  81
  -2   4  12 1594.36 266.343  11
  -2   4  12 2187.43 197.087  48
  -2   4  12 2091.35 187.235  44
  -2   4  12 1917.34 181.427  45
  -2   4  12 2358.85 307.113  13
  -2   4  12 1938.66 182.247  93
  -2   4  12 2121.16 196.117  70
  -2   4  12 2165.85 205.664  71
  -2   4  12 1941.17 184.289  33
  -2   4  11 85.8742 67.1390  67
  -2   4  11 102.586 80.8656  64
  -2   4  11 50.8129 54.5891  93
  -2   4  11 146.217 65.6900  52
  -2   4  11 168.717 55.0409  44
  -2   4  11 148.459 57.6202  45
  -2   4  11 193.738 61.5201  48
  -2   4  11 121.445 97.1668  11
  -2   4  11 188.119 59.7664  33
  -2   4  11 148.450 46.8081  32
  -2   4  11 148.244 54.4018  81
  -2   4  11 75.6633 76.7236  85
  -2   4  11 195.934 93.9727  13
  -2   4  11 122.770 70.7413  71
  -2   4  10 11951.7 758.357  29
  -2   4  10 12634.9 761.378  93
  -2   4  10 13099.8 783.488  52
  -2   4  10 13262.6 775.307  48
  -2   4  10 12883.1 768.007  45
  -2   4  10 13805.6 921.187  13
  -2   4  10 11803.4 757.512  81
  -2   4  10 11911.2 794.779  85
  -2   4  10 10831.9 747.110  32
  -2   4  10 14347.3 968.488  11
  -2   4  10 10869.8 755.296  37
  -2   4  10 13404.7 789.378  71
  -2   4  10 10709.1 758.874  67
  -2   4   9 24571.2 1605.65  13
  -2   4   9 25137.3 1665.08  11
  -2   4   8 4648.35 422.823  13
  -2   4   8 5443.10 502.758  11
  -2   4   7 702.066 126.668  13
  -2   4   7 723.142 158.366  11
  -2   4   7 726.057 90.7999   8
  -2   4   6 286.004 47.1669   4
   2  -4  -6 166.527 43.1761   3
   2  -4  -6 239.010 48.3204   1
  -2   4   6 206.162 64.7906  13
  -2   4   6 223.712 49.0483   8
  -2   4   5 215.733 40.6271   4
   2  -4  -5 244.046 50.9730   1
   2  -4  -5 212.161 47.1539   3
  -2   4   5 248.615 48.2110   8
  -2   4   5 274.815 70.5507  13
   2  -4  -4 12179.0 768.403   3
   2  -4  -4 12336.5 770.239   1
  -2   4   4 12702.1 763.809   8
  -2   4   4 12602.2 792.000  13
   2  -4  -3 249.053 51.9909   1
   2  -4  -3 201.880 49.6421   3
  -2   4   3 182.471 43.6592   8
  -2   4   3 201.548 51.3004  13
   2  -4  -2 12782.9 798.913   3
   2  -4  -2 13109.5 801.298   1
  -2   4   2 12656.0 787.152   8
  -2   4   2 13171.4 785.708  13
   2  -4  -1 18611.7 1137.10   1
   2  -4  -1 18656.5 1136.19   3
   2  -4  -1 19932.7 1097.91   9
  -2   4   1 17994.1 1097.07  13
  -2   4   0 57585.9 3470.57   8
   2  -4   0 66839.4 3463.19   9
   2  -4   0 57763.4 3483.22   1
   2  -4   0 56414.1 3480.59   3
  -2   4  -1 59.6676 33.6989   8
   2  -4   1 64.4635 32.0313   9
  -2   4  -2 6547.74 444.797   8
   2  -4   2 6660.31 454.616   1
   2  -4   2 6589.42 454.006   3
   2  -4   3 24760.7 1551.37   3
   2  -4   3 24523.9 1551.51   1
  -2   4  -3 25957.0 1542.93   8
   2  -4   3 30446.9 1586.64   9
   2  -4   3 27084.7 1533.12  13
   2  -4   4 16676.0 1008.69   3
   2  -4   4 16904.7 1009.89   1
  -2   4  -4 16823.8 995.837   8
   2  -4   4 16725.7 1009.24   7
   2  -4   4 18558.1 1046.40   9
   2  -4   4 15498.2 1007.77  13
   2  -4   5 17070.4 1027.63   1
   2  -4   5 16893.3 1025.74   3
   2  -4   5 15493.2 1045.35  13
  -2   4  -5 17443.9 1010.19   8
   2  -4   5 18281.3 1047.72   7
  -2   4  -6 128.057 34.4834   4
   2  -4   6 119.471 42.9635   7
   2  -4   6 82.5240 27.7983   3
   2  -4   6 90.0482 28.9317   1
   2  -4   6 172.597 60.5649  13
   2  -4   6 67.4406 30.7938  12
   2  -4   7 178.341 40.0145  12
   2  -4   7 83.3446 52.9236  13
   2  -4   7 156.460 57.4006   7
   2  -4   7 44.7906 54.7802   9
   2  -4   8 141.823 35.3878  15
   2  -4   8 98.3674 57.6827  13
   2  -4   8 115.123 52.7691   7
   2  -4   8 67.9415 62.1428   9
   2  -4   9 3558.76 352.346  13
   2  -4   9 3789.68 287.430  16
   2  -4   9 3880.43 266.910  15
   2  -4   9 3572.63 339.127   7
   2  -4   9 4043.00 363.238   9
   2  -4  10 3077.10 262.351  31
   2  -4  10 3353.27 250.624  69
   2  -4  10 3642.11 355.865  13
   2  -4  10 3251.19 263.831  16
   2  -4  10 3471.89 243.813  15
   2  -4  11 6832.51 451.865  75
   2  -4  11 7499.05 456.941  32
   2  -4  11 6621.41 470.869  31
   2  -4  11 6914.51 469.663  33
   2  -4  11 6412.48 448.803  36
   2  -4  11 6379.90 468.877  83
   2  -4  11 6474.00 448.876  67
   2  -4  11 6897.10 450.162  69
   2  -4  11 5405.80 463.293  30
   2  -4  11 7059.07 483.192  65
   2  -4  11 6644.09 463.350  19
   2  -4  11 6235.69 451.635  48
   2  -4  11 7365.32 461.749  49
   2  -4  11 7279.15 486.377  50
   2  -4  11 7393.76 470.178  46
   2  -4  11 6184.73 446.673  45
   2  -4  11 7354.63 452.832  42
   2  -4  11 6607.56 462.891  16
   2  -4  11 5958.15 558.354  13
   2  -4  11 7198.79 442.657  15
   2  -4  11 6734.14 455.519  88
   2  -4  12 7252.75 492.840  67
   2  -4  12 7501.74 487.658  69
   2  -4  12 7039.63 514.348  83
   2  -4  12 6158.50 503.872  30
   2  -4  12 7299.82 493.846  45
   2  -4  12 7895.43 508.890  46
   2  -4  12 6767.12 495.735  16
   2  -4  12 7518.87 493.587  75
   2  -4  12 6797.49 486.071  36
   2  -4  12 6907.80 513.033  31
   2  -4  12 8356.00 499.037  32
   2  -4  12 8177.12 502.111  49
   2  -4  12 7086.50 494.603  48
   2  -4  12 8319.35 536.128  50
   2  -4  12 7374.50 505.612  19
   2  -4  12 7914.34 490.968  37
   2  -4  12 7751.71 487.598  42
   2  -4  13 4745.42 349.764  21
   2  -4  13 5287.98 400.744  50
   2  -4  13 4731.88 370.230  48
   2  -4  13 5694.31 373.402  49
   2  -4  13 5381.07 362.559  42
   2  -4  13 5882.89 371.459  37
   2  -4  13 5408.03 368.609  75
   2  -4  13 5201.61 370.875  45
   2  -4  13 5096.81 367.878  67
   2  -4  13 4985.70 383.973  30
   2  -4  13 5578.47 370.961  32
   2  -4  14 98.1029 47.7378  37
   2  -4  14 32.1883 43.9105  42
   2  -4  14 136.376 52.0011  75
   2  -4  14 167.520 51.8204  45
   2  -4  14 43.0110 53.7757  48
   2  -4  14 116.505 56.7682  67
   2  -4  14 78.8131 44.8934  49
   2  -4  14 142.809 51.2305  32
   2  -4  15 94.4205 47.0020  42
   2  -4  15 184.770 49.9668  37
   2  -4  15 133.293 47.3408  75
   2  -4  15 143.807 45.5937  45
   2  -4  15 223.494 57.3914  48
   2  -4  15 135.176 58.0954  67
   2  -4  15 179.788 54.4229  49
   2  -4  15 150.830 47.9268  32
   2  -4  16 3621.94 220.011  75
   2  -4  16 2565.59 207.364  42
   2  -4  16 3177.79 216.240  37
   2  -4  16 3477.38 226.086  45
   2  -4  16 3021.65 213.638  32
   2  -4  16 2735.54 220.194  63
   2  -4  17 7982.45 464.400  37
   2  -4  17 7056.21 459.566  32
   2  -4  17 8147.07 469.574  45
  -2   3  16 57.3538 39.2262  30
  -2   3  16 51.0134 43.2628  53
  -2   3  15 1153.93 133.524  64
  -2   3  15 973.106 119.050  30
  -2   3  15 938.132 120.574  53
  -2   3  15 975.131 114.045  71
  -2   3  15 988.685 110.428  70
  -2   3  15 1065.83 112.239  21
  -2   3  14 2593.46 221.599  71
  -2   3  14 2586.36 214.743  70
  -2   3  14 2613.38 226.214  30
  -2   3  14 2470.36 209.792  23
  -2   3  14 2778.69 233.180  53
  -2   3  14 2599.35 222.786  48
  -2   3  14 2554.44 205.222  44
  -2   3  14 2268.41 195.812  93
  -2   3  14 2534.95 212.540  21
  -2   3  14 2497.15 233.193  64
  -2   3  14 2527.25 225.067  65
  -2   3  14 2383.39 202.138  81
  -2   3  13 6537.00 454.432  65
  -2   3  13 6069.09 457.131  64
  -2   3  13 5980.05 431.989  23
  -2   3  13 6342.23 447.510  30
  -2   3  13 6494.92 434.780  21
  -2   3  13 6210.53 441.295  48
  -2   3  13 6359.89 453.493  53
  -2   3  13 6618.86 430.925  44
  -2   3  13 6265.24 431.140  45
  -2   3  13 6318.61 446.942  71
  -2   3  13 5507.13 426.317  67
  -2   3  13 6785.84 444.758  70
  -2   3  13 6410.78 425.088  93
  -2   3  13 5750.76 428.664  33
  -2   3  13 6035.11 422.740  81
  -2   3  12 468.503 95.5633  71
  -2   3  12 531.753 90.8860  70
  -2   3  12 250.632 65.4233  93
  -2   3  12 430.278 88.1325  67
  -2   3  12 650.941 116.483  64
  -2   3  12 499.648 95.3489  23
  -2   3  12 579.443 86.9613  21
  -2   3  12 379.843 72.6247  81
  -2   3  12 513.034 147.892  11
  -2   3  12 310.557 66.4636  44
  -2   3  12 510.154 84.6672  45
  -2   3  12 671.518 99.1251  48
  -2   3  12 176.528 105.480  13
  -2   3  12 523.181 90.0330  33
  -2   3  12 280.600 63.7229  32
  -2   3  12 439.216 75.8389  37
  -2   3  11 9636.60 624.021  33
  -2   3  11 8386.72 595.127  32
  -2   3  11 8805.27 616.113  67
  -2   3  11 10624.7 646.676  71
  -2   3  11 9511.74 644.641  64
  -2   3  11 9804.02 618.837  21
  -2   3  11 8938.80 611.403  45
  -2   3  11 10003.5 618.559  44
  -2   3  11 8758.88 605.121  42
  -2   3  11 9146.22 648.251  85
  -2   3  11 9999.93 613.514  81
  -2   3  11 9855.30 636.867  23
  -2   3  11 10645.9 633.905  48
  -2   3  11 9228.97 623.887  52
  -2   3  11 9822.01 613.208  93
  -2   3  11 10260.4 774.219  13
  -2   3  11 10699.3 795.067  11
  -2   3  10 1411.99 143.619  45
  -2   3  10 1554.14 145.519  21
  -2   3  10 1507.50 155.134  52
  -2   3  10 1154.20 134.961  42
  -2   3  10 1491.74 228.225  13
  -2   3  10 1378.39 139.285  29
  -2   3   9-21.2984 93.6614  13
  -2   3   8 1954.27 233.955  13
  -2   3   7 3936.26 329.098  13
  -2   3   7 3425.18 262.972   8
  -2   3   6 57784.0 3349.27  13
  -2   3   6 55426.5 3270.18   4
   2  -3  -6 57008.6 3270.47   3
[truncated: 1,564,365 more chars]
