# Supplementary material for: Synthesis, crystal structure and Hirshfeld surface analysis of (3aSR,10RS,10aRS)-2-(4-iodo­phen­yl)-1-oxo-5-tosyl-1,2,3,3a,4,5,10,10a-octa­hydro­pyrrolo[3,4-b]carbazole-10-carb­oxy­lic acid–ethanol (4/1)
Source: Acta Crystallogr E Crystallogr Commun. 2026 Jan 6;82(Pt 2):126–31. doi: 10.1107/S2056989025011582 (PMC12874240; doi:10.1107/S2056989025011582)
Supplement: Supplementary file 2 [file e-82-00126-Isup2.hkl]

data_I                                                                          
_shelx_title ' ZV17 in P-1'                                                     
_shelx_refln_list_code          4                                               
_shelx_F_calc_maximum      432.82                                               
_exptl_crystal_F_000      1282.00                                               
_reflns_d_resolution_high  0.7825                                               
                                                                                
loop_                                                                           
 _space_group_symop_operation_xyz                                               
 'x, y, z'                                                                      
 '-x, -y, -z'                                                                   
                                                                                
_cell_length_a    12.3986                                                       
_cell_length_b    14.7576                                                       
_cell_length_c    15.0525                                                       
_cell_angle_alpha 100.860                                                       
_cell_angle_beta  103.363                                                       
_cell_angle_gamma  98.555                                                       
                                                                                
_shelx_F_squared_multiplier     1.000                                           
                                                                                
loop_                                                                           
 _refln_index_h                                                                 
 _refln_index_k                                                                 
 _refln_index_l                                                                 
 _refln_F_squared_calc                                                          
 _refln_F_squared_meas                                                          
 _refln_F_squared_sigma                                                         
 _refln_observed_status                                                         
   2   0   0         21.54         11.90        14.58 o                         
   3   0   0      16746.75      13437.52      1378.47 o                         
   4   0   0      37993.77      36249.33      1296.96 o                         
   5   0   0        109.88        105.73        18.41 o                         
   6   0   0        329.70        270.17        28.82 o                         
   7   0   0        338.21        357.83        39.56 o                         
   8   0   0       3030.43       3037.71       150.63 o                         
   9   0   0        600.09        620.37        31.48 o                         
  10   0   0       1975.25       1998.70        50.26 o                         
  11   0   0        671.67        751.07        29.85 o                         
  12   0   0       3501.48       3626.85        96.90 o                         
  13   0   0        588.53        615.76        30.02 o                         
  14   0   0        260.49        249.99        18.25 o                         
  15   0   0        298.81        178.28        25.29 o                         
 -15   1   0          6.71         -2.30        16.53 o                         
 -14   1   0        150.68        145.13        15.30 o                         
 -13   1   0         72.28         66.68        13.63 o                         
 -12   1   0        473.79        473.50        24.08 o                         
 -11   1   0         44.29         43.65        10.69 o                         
 -10   1   0         50.75         41.15        11.51 o                         
  -9   1   0       4843.68       4416.56       129.22 o                         
  -8   1   0      13468.37      12482.00       467.40 o                         
  -7   1   0       3609.84       3188.75       175.72 o                         
  -6   1   0       1759.08       1530.27        98.77 o                         
  -5   1   0      22730.80      18532.01       797.36 o                         
  -4   1   0      14687.63      11049.16       700.95 o                         
  -3   1   0      17005.13      14703.44       881.51 o                         
  -2   1   0       8422.35       8149.95       343.56 o                         
  -1   1   0       5009.71       4696.40       160.47 o                         
   0   1   0        821.36        827.09        39.10 o                         
   1   1   0        634.87        639.42        35.02 o                         
   2   1   0       2545.38       2400.37       116.01 o                         
   3   1   0      45566.93      38836.25      1231.94 o                         
   4   1   0       3704.09       3689.08       145.20 o                         
   5   1   0       3342.80       3346.65       139.31 o                         
   6   1   0       1180.53       1326.62        99.49 o                         
   7   1   0      16334.40      18095.25       727.01 o                         
   8   1   0        429.08        334.29        42.91 o                         
   9   1   0       3426.97       3602.10        96.01 o                         
  10   1   0        343.05        353.44        22.48 o                         
  11   1   0       3934.16       4056.65       117.20 o                         
  12   1   0        717.06        758.89        44.84 o                         
  13   1   0        140.00        150.32        16.64 o                         
  14   1   0         23.85         19.60        14.00 o                         
 -15   2   0        186.68        163.19        17.76 o                         
 -14   2   0        134.57        119.06        13.47 o                         
 -13   2   0       2464.65       2690.54       101.96 o                         
 -12   2   0        126.95        110.14        14.12 o                         
 -11   2   0        654.20        614.47        31.98 o                         
 -10   2   0         16.14         11.83        10.84 o                         
  -9   2   0       2974.07       2905.51       104.14 o                         
  -8   2   0        257.69        204.17        32.22 o                         
  -7   2   0         87.13         77.70        24.57 o                         
  -6   2   0       2155.55       1710.58        96.12 o                         
  -5   2   0      22929.10      17249.68       599.73 o                         
  -4   2   0       2689.89       2977.47       155.29 o                         
  -3   2   0       3747.25       3992.30       260.49 o                         
  -2   2   0      18465.04      18806.81      1260.04 o                         
  -1   2   0      12402.21      12537.72       432.85 o                         
   0   2   0       2888.46       2874.03       104.07 o                         
   1   2   0       5174.42       5584.25       343.41 o                         
   2   2   0        159.43        225.82        26.72 o                         
   3   2   0      15796.70      15628.90       661.78 o                         
   4   2   0       4636.39       4174.13       147.07 o                         
   5   2   0       1482.10       1514.34        74.90 o                         
   6   2   0       8494.80      10921.60       381.42 o                         
   7   2   0       3406.23       3527.12       280.59 o                         
   8   2   0       2837.63       3068.98       208.89 o                         
   9   2   0         96.52         92.47        14.49 o                         
  10   2   0       4699.03       4736.82       123.08 o                         
  11   2   0       1215.17       1209.92        54.15 o                         
  12   2   0        959.03        902.31        43.42 o                         
  13   2   0        148.69        138.23        24.03 o                         
  14   2   0        214.39        138.22        31.20 o                         
 -15   3   0         92.08         78.78        10.03 o                         
 -14   3   0        320.20        330.49        23.46 o                         
 -13   3   0        192.44        175.16        17.97 o                         
 -12   3   0        126.55        149.18        15.73 o                         
 -11   3   0         21.82         20.51        10.87 o                         
 -10   3   0       7132.51       6680.11       149.37 o                         
  -9   3   0       2155.33       2000.74        70.22 o                         
  -8   3   0       8400.95       6717.87       288.17 o                         
  -7   3   0        496.91        396.62        56.06 o                         
  -6   3   0       7461.70       5756.98       237.13 o                         
  -5   3   0       2047.26       1874.13       182.88 o                         
  -4   3   0      28633.57      28946.63      1196.00 o                         
  -3   3   0       1575.67       1795.50        93.55 o                         
  -2   3   0      20676.06      22583.62      1141.11 o                         
  -1   3   0       2609.01       2582.04        83.34 o                         
   0   3   0       2667.00       2551.27        98.33 o                         
   1   3   0       1425.15       1602.68       126.77 o                         
   2   3   0       7620.38       7249.53       501.12 o                         
   3   3   0       2702.86       2766.75       145.55 o                         
   4   3   0       8948.84       9741.72       877.28 o                         
   5   3   0         84.08        147.54        24.48 o                         
   6   3   0       3040.11       3294.09       151.50 o                         
   7   3   0         18.12         40.81        19.33 o                         
   8   3   0      10062.08      10841.37       619.31 o                         
   9   3   0         41.90         40.58        14.94 o                         
  10   3   0       2465.40       2423.39        80.17 o                         
  11   3   0       3963.36       4216.60       132.35 o                         
  12   3   0        629.54        730.02        37.50 o                         
  13   3   0        463.63        410.52        46.69 o                         
  14   3   0        881.34        707.56       133.23 o                         
 -15   4   0         11.98          7.69         7.62 o                         
 -14   4   0        567.04        603.63        32.96 o                         
 -13   4   0       1098.77       1177.84        47.27 o                         
 -12   4   0       3982.70       3965.44       132.09 o                         
 -11   4   0        634.68        606.19        25.17 o                         
 -10   4   0       5506.15       5485.92       124.07 o                         
  -9   4   0       3478.10       3249.63       118.10 o                         
  -8   4   0        877.24        728.29        71.43 o                         
  -7   4   0       1090.85        770.99        67.14 o                         
  -6   4   0        112.85        117.66        49.97 o                         
  -5   4   0       7087.92       7049.84       327.70 o                         
  -4   4   0       5930.62       6122.96       278.65 o                         
  -3   4   0        594.41        732.52        37.19 o                         
  -2   4   0      37229.00      37550.43      1355.67 o                         
  -1   4   0      16056.85      15565.75       457.86 o                         
   0   4   0        539.43        591.36        36.49 o                         
   1   4   0       1845.62       1892.32       105.16 o                         
   2   4   0      12065.75      13185.20       568.85 o                         
   3   4   0      16378.65      16874.38       591.83 o                         
   4   4   0       2678.37       3083.02       174.21 o                         
   5   4   0       2083.77       1936.19       113.18 o                         
   6   4   0       4087.70       5210.57       219.96 o                         
   7   4   0       9243.20      11538.45       420.91 o                         
   8   4   0        976.08        966.12        49.00 o                         
   9   4   0        436.50        458.49        27.35 o                         
  10   4   0        696.06        665.08        36.20 o                         
  11   4   0       5031.96       5062.26       154.02 o                         
  12   4   0        180.55        160.53        24.84 o                         
  13   4   0        656.45        619.59        47.98 o                         
  14   4   0         21.43          8.22         7.36 o                         
 -15   5   0         79.64         78.97        12.10 o                         
 -14   5   0        396.50        357.77        21.49 o                         
 -13   5   0       3163.40       3365.93        94.63 o                         
 -12   5   0          3.51          6.95        11.18 o                         
 -11   5   0        704.21        750.48        29.37 o                         
 -10   5   0        915.12        917.28        32.79 o                         
  -9   5   0       9705.61       9493.99       287.49 o                         
  -8   5   0        429.07        313.38        50.92 o                         
  -7   5   0        870.12        727.43       116.57 o                         
  -6   5   0         82.91         75.92        54.43 o                         
  -5   5   0       7674.79       7841.58       359.90 o                         
  -4   5   0          7.62         10.60        11.57 o                         
  -3   5   0        474.54        620.46        35.72 o                         
  -2   5   0       4739.59       4710.36       174.66 o                         
  -1   5   0      17359.03      16914.68       496.01 o                         
   0   5   0         32.97         65.98        12.66 o                         
   1   5   0       9614.20       9050.36       399.97 o                         
   2   5   0       2179.46       2085.44       125.68 o                         
   3   5   0      14045.99      14290.00       510.20 o                         
   4   5   0        358.78        434.35        46.05 o                         
   5   5   0       3008.68       2891.26       199.97 o                         
   6   5   0       3783.97       3826.03       189.00 o                         
   7   5   0       7496.32       7986.51       447.23 o                         
   8   5   0       1130.62       1106.53        42.23 o                         
   9   5   0        120.10        137.15        15.76 o                         
  10   5   0        108.59         89.48        18.11 o                         
  11   5   0        152.52        126.90        23.48 o                         
  12   5   0        343.24        344.62        39.56 o                         
  13   5   0        508.78        469.38        55.29 o                         
 -15   6   0        175.45        144.28        21.83 o                         
 -14   6   0        981.74       1035.83        43.84 o                         
 -13   6   0        303.36        291.26        25.52 o                         
 -12   6   0        247.54        235.37        15.27 o                         
 -11   6   0        525.27        492.27        25.34 o                         
 -10   6   0       1696.63       1702.91        57.26 o                         
  -9   6   0         34.96         40.89        12.32 o                         
  -8   6   0         51.46          7.60        26.80 o                         
  -7   6   0        548.84        609.59        74.83 o                         
  -6   6   0      21318.29      23385.55       999.66 o                         
  -5   6   0       2585.56       2682.39       111.95 o                         
  -4   6   0       4226.60       4770.98       196.71 o                         
  -3   6   0         21.53         25.65        11.59 o                         
  -2   6   0      27979.20      28588.76       842.34 o                         
  -1   6   0      10164.45      11043.44       331.46 o                         
   0   6   0        452.51        450.93        36.87 o                         
   1   6   0       2126.48       2113.93       124.15 o                         
   2   6   0       5078.21       4466.86       234.49 o                         
   3   6   0         35.43         58.79        18.56 o                         
   4   6   0       3047.88       3884.73       160.95 o                         
   5   6   0        986.05       1159.71        88.47 o                         
   6   6   0       8139.31       7831.94       300.80 o                         
   7   6   0       1358.24       1262.15        73.88 o                         
   8   6   0        180.32        204.51        18.27 o                         
   9   6   0        717.86        685.68        48.80 o                         
  10   6   0       2757.60       2781.37       109.57 o                         
  11   6   0         35.38         23.93        16.54 o                         
  12   6   0        312.05        322.99        77.28 o                         
  13   6   0        117.89        106.89        21.73 o                         
 -15   7   0        509.33        398.39        68.29 o                         
 -14   7   0        631.13        580.02        29.32 o                         
 -13   7   0        324.19        338.96        25.53 o                         
 -12   7   0         51.96         52.99        10.65 o                         
 -11   7   0        510.11        548.81        27.39 o                         
 -10   7   0       2707.24       2695.57       146.60 o                         
  -9   7   0        577.68        573.86        41.47 o                         
  -8   7   0        414.77        408.78        37.37 o                         
  -7   7   0       3964.05       4140.31       240.62 o                         
  -6   7   0       3545.76       3603.73       203.90 o                         
  -5   7   0       4271.64       4171.96       160.36 o                         
  -4   7   0         41.75         48.30        16.41 o                         
  -3   7   0       5121.21       5136.78       176.63 o                         
  -2   7   0        387.53        383.02        34.12 o                         
  -1   7   0       8953.32       9653.13       305.81 o                         
   0   7   0       3423.53       3954.29       142.90 o                         
   1   7   0      13383.79      13141.39       578.23 o                         
   2   7   0       4631.74       4438.65       341.49 o                         
   3   7   0       9642.41       9787.59       427.31 o                         
   4   7   0        207.70        325.24        32.86 o                         
   5   7   0       3138.62       3212.98       262.92 o                         
   6   7   0       1848.98       1670.61        62.33 o                         
   7   7   0       7854.85       8139.58       362.33 o                         
   8   7   0        554.96        533.73        34.08 o                         
   9   7   0       2254.00       2027.89        86.85 o                         
  10   7   0          7.33         14.20        17.47 o                         
  11   7   0         78.21         59.79        20.99 o                         
  12   7   0          6.09         20.07        16.24 o                         
 -14   8   0        162.21        133.37        18.99 o                         
 -13   8   0       3676.69       3841.82       113.39 o                         
 -12   8   0         11.65         16.23        11.96 o                         
 -11   8   0        218.13        257.92        20.61 o                         
 -10   8   0        330.93        326.85        26.91 o                         
  -9   8   0        327.83        296.48        44.67 o                         
  -8   8   0        998.12       1066.57        51.65 o                         
  -7   8   0       3894.25       4286.09       250.44 o                         
  -6   8   0         49.65         70.06        23.45 o                         
  -5   8   0       2304.61       2547.95       135.52 o                         
  -4   8   0         56.62         31.53        17.30 o                         
  -3   8   0      23241.43      23624.05       714.59 o                         
  -2   8   0       2101.87       1982.71        81.89 o                         
  -1   8   0      26234.99      29869.28       790.09 o                         
   0   8   0        238.14        189.59        23.82 o                         
   1   8   0       9993.03      11001.41       613.69 o                         
   2   8   0      14857.12      14566.63       886.45 o                         
   3   8   0        217.37        212.26        24.42 o                         
   4   8   0        329.40        383.38        41.29 o                         
   5   8   0       3570.18       3422.70       239.12 o                         
   6   8   0       1742.91       1638.84        70.28 o                         
   7   8   0        103.69        111.34        15.23 o                         
   8   8   0        489.89        468.05        38.60 o                         
   9   8   0       3627.00       3525.78       129.06 o                         
  10   8   0       2013.25       2173.05       102.38 o                         
  11   8   0         51.85         36.17        14.86 o                         
  12   8   0        606.95        600.98        36.71 o                         
 -14   9   0        482.57        450.25        86.01 o                         
 -13   9   0        159.04        171.80        25.29 o                         
 -12   9   0       1910.45       2072.81        71.70 o                         
 -11   9   0       1650.66       1656.16        75.96 o                         
 -10   9   0       3394.32       3658.42       145.21 o                         
  -9   9   0        102.11         79.50        15.20 o                         
  -8   9   0        895.12        854.09        46.33 o                         
  -7   9   0         49.21         65.07        15.43 o                         
  -6   9   0       5944.37       5959.97       253.90 o                         
  -5   9   0       1362.90       1462.55        99.07 o                         
  -4   9   0         94.87        121.88        28.30 o                         
  -3   9   0        303.57        371.25        33.43 o                         
  -2   9   0       6890.21       7256.76       283.34 o                         
  -1   9   0        425.16        592.73        41.00 o                         
   0   9   0       1738.81       1688.82       123.64 o                         
   1   9   0        441.41        425.10        81.11 o                         
   2   9   0      10554.90      10836.82       527.01 o                         
   3   9   0        160.47        161.61        30.46 o                         
   4   9   0       2379.82       2438.85       126.73 o                         
   5   9   0       1612.45       1513.17       126.79 o                         
   6   9   0       3286.75       2958.29       190.06 o                         
   7   9   0         97.52         56.35        20.38 o                         
   8   9   0         64.39         65.04        21.45 o                         
   9   9   0        725.35        727.94        32.29 o                         
  10   9   0       1779.28       1930.12        67.52 o                         
  11   9   0         12.31         -4.58        16.69 o                         
 -14  10   0        768.38        601.46        41.46 o                         
 -13  10   0         77.17         79.58        11.12 o                         
 -12  10   0         23.99         12.45        13.69 o                         
 -11  10   0       1271.19       1398.04        61.57 o                         
 -10  10   0       1793.73       1897.92        62.00 o                         
  -9  10   0        276.16        310.12        24.03 o                         
  -8  10   0        987.11       1020.49        52.14 o                         
  -7  10   0      10130.68      10786.78       252.52 o                         
  -6  10   0        629.90        613.05        35.49 o                         
  -5  10   0        397.77        368.24        23.53 o                         
  -4  10   0       1022.89       1057.37        64.95 o                         
  -3  10   0       9452.34       9998.29       331.61 o                         
  -2  10   0        911.06        940.12        64.69 o                         
  -1  10   0        289.38        309.65        46.44 o                         
   0  10   0        659.34        641.55       114.33 o                         
   1  10   0       1483.88       1586.90       105.41 o                         
   2  10   0       6984.37       7151.69       162.40 o                         
   3  10   0        156.69        161.92        15.67 o                         
   4  10   0       1209.39       1093.63        37.74 o                         
   5  10   0       5453.09       5421.01       151.56 o                         
   6  10   0        422.54        384.35        24.46 o                         
   7  10   0       1536.07       1562.02        55.62 o                         
   8  10   0         25.17         21.65        13.67 o                         
   9  10   0       2106.24       2243.80        86.45 o                         
  10  10   0          3.67          1.07        14.67 o                         
  11  10   0         63.33         42.38        12.79 o                         
 -13  11   0         55.72         25.73        13.33 o                         
 -12  11   0        582.87        619.76        32.49 o                         
 -11  11   0       4216.60       4509.70       128.00 o                         
 -10  11   0        590.18        595.84        29.03 o                         
  -9  11   0         12.81          5.74        12.25 o                         
  -8  11   0        177.59        217.02        18.94 o                         
  -7  11   0       7885.50       8176.55       241.40 o                         
  -6  11   0          3.88         26.63        16.65 o                         
  -5  11   0          9.72         22.43         8.91 o                         
  -4  11   0       2809.66       2994.35        76.87 o                         
  -3  11   0       5405.04       5432.90       139.57 o                         
  -2  11   0        209.30        200.81        17.94 o                         
  -1  11   0        171.50        196.21        23.39 o                         
   0  11   0       2538.40       2529.15        68.64 o                         
   1  11   0       5502.60       5963.62       179.58 o                         
   2  11   0       2655.27       2801.12        92.12 o                         
   3  11   0        150.49        163.54        14.63 o                         
   4  11   0        738.33        827.85        36.58 o                         
   5  11   0       4635.96       4822.83       118.33 o                         
   6  11   0        313.06        367.90        24.47 o                         
   7  11   0         47.16         59.88        16.60 o                         
   8  11   0        274.35        268.00        26.64 o                         
   9  11   0       1154.24       1117.16        56.29 o                         
  10  11   0        163.25        175.96        15.40 o                         
 -13  12   0          1.02         -7.87        14.76 o                         
 -12  12   0       1278.04       1302.73        47.86 o                         
 -11  12   0         18.84         25.75         8.98 o                         
 -10  12   0        177.72        176.85        18.34 o                         
  -9  12   0         98.93        131.45        17.44 o                         
  -8  12   0       3741.82       3933.50       156.77 o                         
  -7  12   0         40.76         56.60        16.99 o                         
  -6  12   0       1246.17       1371.90        49.68 o                         
  -5  12   0          9.97         24.81         9.32 o                         
  -4  12   0       7150.67       7080.37       151.03 o                         
  -3  12   0       1801.40       1985.42        64.56 o                         
  -2  12   0        569.18        556.64        26.10 o                         
  -1  12   0        673.55        644.40        32.06 o                         
   0  12   0       9917.76       9943.22       290.51 o                         
   1  12   0        264.80        228.26        17.63 o                         
   2  12   0         16.33         17.09         9.84 o                         
   3  12   0        104.74        109.48        13.83 o                         
   4  12   0       3127.73       3474.81       101.94 o                         
   5  12   0         72.64         64.78        15.01 o                         
   6  12   0        380.03        423.32        27.12 o                         
   7  12   0        229.14        193.12        21.62 o                         
   8  12   0       5047.87       5622.11       685.37 o                         
   9  12   0        485.46        400.98        20.87 o                         
 -12  13   0       1362.35       1304.42        49.75 o                         
 -11  13   0       2554.75       2595.68        71.79 o                         
 -10  13   0         58.59         67.50        11.93 o                         
  -9  13   0       1366.57       1336.75        51.52 o                         
  -8  13   0        971.20        990.69        39.52 o                         
  -7  13   0        896.19       1106.77        56.75 o                         
  -6  13   0       1207.59       1276.15        53.18 o                         
  -5  13   0       1529.31       1615.88        51.88 o                         
  -4  13   0       1350.29       1338.07        43.67 o                         
  -3  13   0       2583.83       2783.14        83.73 o                         
  -2  13   0        448.53        456.92        24.86 o                         
  -1  13   0       7575.14       7613.56       189.92 o                         
   0  13   0       1745.64       1852.88        89.06 o                         
   1  13   0       6824.44       7467.67       323.12 o                         
   2  13   0        996.39        965.08        47.31 o                         
   3  13   0       2387.00       2987.69       105.10 o                         
   4  13   0        304.45        323.26        24.32 o                         
   5  13   0       3022.88       3379.70       127.87 o                         
   6  13   0        224.84        231.53        25.93 o                         
   7  13   0         58.33         42.88        21.82 o                         
   8  13   0         11.32         13.04         7.12 o                         
 -12  14   0         38.95         25.18         5.45 o                         
 -11  14   0       2040.05       2081.96        62.28 o                         
 -10  14   0        116.14        111.95        11.72 o                         
  -9  14   0       2267.07       2441.46        70.85 o                         
  -8  14   0        882.92        865.92        36.85 o                         
  -7  14   0        360.46        364.79        24.95 o                         
  -6  14   0         88.05         66.41        13.77 o                         
  -5  14   0       3126.00       3417.93        98.39 o                         
  -4  14   0       3647.37       3645.81       100.82 o                         
  -3  14   0        585.18        606.10        30.10 o                         
  -2  14   0        171.98        200.92        17.24 o                         
  -1  14   0       1343.73       1261.74        48.28 o                         
   0  14   0       3082.10       3016.22        97.83 o                         
   1  14   0       1804.40       2167.80       109.89 o                         
   2  14   0        101.73        108.07        17.47 o                         
   3  14   0        498.97        527.62        31.47 o                         
   4  14   0        366.55        351.73        25.13 o                         
   5  14   0         23.97         16.33        12.62 o                         
   6  14   0        148.74         98.73        57.24 o                         
   7  14   0        709.10        667.71        60.73 o                         
 -11  15   0        987.26        851.37        44.67 o                         
 -10  15   0        303.35        277.51        13.12 o                         
  -9  15   0       1546.31       1490.57        58.57 o                         
  -8  15   0       4728.38       4574.49       127.34 o                         
  -7  15   0       1290.79       1299.98        54.93 o                         
  -6  15   0       2627.82       2680.52        78.92 o                         
  -5  15   0         59.83         67.38        12.53 o                         
  -4  15   0       1648.84       1805.40        53.89 o                         
  -3  15   0        379.53        357.44        20.49 o                         
  -2  15   0       1692.99       1611.96        66.46 o                         
  -1  15   0        111.11         87.10        12.07 o                         
   0  15   0       3774.30       3860.81       155.45 o                         
   1  15   0        141.45        150.25        16.35 o                         
   2  15   0        247.52        244.57        27.47 o                         
   3  15   0        224.36        194.56        20.40 o                         
   4  15   0       3563.44       3586.08       246.09 o                         
   5  15   0          2.88          2.90        14.59 o                         
   6  15   0        138.79        122.26        13.42 o                         
 -10  16   0        193.56        142.52         9.83 o                         
  -9  16   0       1992.23       1850.99       168.78 o                         
  -8  16   0       1099.79        933.78        71.73 o                         
  -7  16   0          8.82         15.70         9.39 o                         
  -6  16   0        744.98        724.73        38.96 o                         
  -5  16   0       2584.30       2694.14        85.52 o                         
  -4  16   0       3261.26       3481.04       161.75 o                         
  -3  16   0        848.01        833.58        47.32 o                         
  -2  16   0        585.11        590.63        39.32 o                         
  -1  16   0       2766.81       2721.92       196.47 o                         
   0  16   0        204.83        245.21        37.90 o                         
   1  16   0         30.29         40.52         9.36 o                         
   2  16   0          5.41         -1.66        10.02 o                         
   3  16   0        865.68        764.44        33.85 o                         
   4  16   0         19.80         14.87         9.77 o                         
  -8  17   0         63.80         44.60        10.01 o                         
  -7  17   0          8.88          6.92        12.42 o                         
  -6  17   0        666.98        578.91        41.17 o                         
  -5  17   0       1292.29       1446.35        88.02 o                         
  -4  17   0         95.73        105.27        13.79 o                         
  -3  17   0         11.55         12.61        14.42 o                         
  -2  17   0        261.52        272.26        24.62 o                         
  -1  17   0       4812.36       4909.25       367.70 o                         
   0  17   0        701.47        618.60        44.80 o                         
   1  17   0         86.45         74.28         9.11 o                         
   2  17   0        617.23        450.03        34.76 o                         
   3  17   0       1009.38        625.03        52.46 o                         
  -5  18   0          5.09          2.51         8.39 o                         
  -4  18   0        319.66        221.66        46.98 o                         
  -3  18   0        299.56        260.74        30.65 o                         
  -2  18   0        694.74        621.55        89.51 o                         
  -1  18   0        240.15        183.61        15.13 o                         
   0  18   0         26.78         26.08         9.84 o                         
  -1 -18   1          3.19         -3.87        12.96 o                         
   0 -18   1       1089.64       1105.19        85.14 o                         
   1 -18   1        710.45        624.56        65.41 o                         
   2 -18   1         64.24         47.41        11.00 o                         
   4 -18   1       3468.77       2182.46       139.99 o                         
   5 -18   1         12.70         17.38        12.86 o                         
   6 -18   1         45.23         17.51        11.94 o                         
  -3 -17   1        724.39        496.06        31.56 o                         
  -2 -17   1          4.75         11.60         8.95 o                         
  -1 -17   1         19.21         22.43         8.58 o                         
   0 -17   1       1565.70       1483.00       133.43 o                         
   1 -17   1        696.53        680.54        64.00 o                         
   2 -17   1        313.85        306.87        22.19 o                         
   3 -17   1        356.75        374.61        35.40 o                         
   4 -17   1       1941.40       1906.22        82.80 o                         
   5 -17   1        425.46        296.79        27.95 o                         
   6 -17   1          9.25          8.47         8.97 o                         
   7 -17   1       1570.05       1378.88        91.16 o                         
   8 -17   1        338.61        266.32        21.36 o                         
  -5 -16   1       1762.01       1535.97       158.20 o                         
  -4 -16   1        135.95        131.22        13.40 o                         
  -3 -16   1       1945.77       1808.38        95.39 o                         
  -2 -16   1        243.40        240.82        24.94 o                         
  -1 -16   1       1160.37       1211.31        65.38 o                         
   0 -16   1        145.50        124.44        16.93 o                         
   1 -16   1        170.97        190.06        25.47 o                         
   2 -16   1        318.81        355.66        28.08 o                         
   3 -16   1        968.98       1017.56        80.36 o                         
   4 -16   1         15.72         24.67        11.06 o                         
   5 -16   1       1500.92       1486.11        53.44 o                         
   6 -16   1         77.94         67.97        13.21 o                         
   7 -16   1       3925.39       3731.76       138.46 o                         
   8 -16   1        398.08        358.11        23.66 o                         
   9 -16   1       1683.48       1163.00        86.55 o                         
  10 -16   1        994.15        605.21        73.51 o                         
  -6 -15   1          6.21          8.93         8.65 o                         
  -5 -15   1         77.65         63.45        14.30 o                         
  -4 -15   1       2005.23       1709.62       103.02 o                         
  -3 -15   1         32.33         42.79        16.31 o                         
  -2 -15   1         79.50         75.77        13.26 o                         
  -1 -15   1        600.00        644.53        30.49 o                         
   0 -15   1       3408.93       3720.54       117.04 o                         
   1 -15   1        287.54        304.02        20.87 o                         
   2 -15   1       1125.37       1147.54        50.41 o                         
   3 -15   1         22.31         30.02        10.88 o                         
   4 -15   1       1175.83       1341.73        47.67 o                         
   5 -15   1        218.90        263.26        22.58 o                         
   6 -15   1         80.73        101.80        14.03 o                         
   7 -15   1        136.69        110.52        13.68 o                         
   8 -15   1        791.76        635.29        31.44 o                         
   9 -15   1         94.09         67.18        13.84 o                         
  10 -15   1        182.86        211.60        18.81 o                         
  11 -15   1        227.45        171.84        17.84 o                         
  -7 -14   1          5.55         11.75        13.78 o                         
  -6 -14   1        292.85        270.32        26.60 o                         
  -5 -14   1         19.74         27.63        15.87 o                         
  -4 -14   1       2592.94       2852.83       131.86 o                         
  -3 -14   1        100.16         87.17        15.22 o                         
  -2 -14   1         98.22        129.12        15.60 o                         
  -1 -14   1       2590.29       2658.04        87.05 o                         
   0 -14   1        969.92       1092.01        43.31 o                         
   1 -14   1        883.76        890.11        35.03 o                         
   2 -14   1       1815.19       1797.35        67.30 o                         
   3 -14   1       2189.69       2207.32        76.39 o                         
   4 -14   1       1448.40       1447.29        57.21 o                         
   5 -14   1        108.78        181.96        19.54 o                         
   6 -14   1        398.81        558.12        42.08 o                         
   7 -14   1        799.89        848.01        34.80 o                         
   8 -14   1       3518.06       3432.78       152.73 o                         
   9 -14   1         47.71         52.56        10.94 o                         
  10 -14   1        424.72        408.41        19.22 o                         
  11 -14   1       1324.53       1223.63       106.39 o                         
  12 -14   1        465.32        493.07        50.00 o                         
  -8 -13   1          8.71         16.53        11.19 o                         
  -7 -13   1        338.75        307.12        28.64 o                         
  -6 -13   1         13.59          3.15        14.17 o                         
  -5 -13   1       2978.83       3306.09       121.82 o                         
  -4 -13   1        320.14        319.96        24.37 o                         
  -3 -13   1         96.69        115.30        16.32 o                         
  -2 -13   1         10.57         14.09        12.75 o                         
  -1 -13   1       4089.49       4278.51       190.50 o                         
   0 -13   1       1002.39       1134.23        52.47 o                         
   1 -13   1       2046.85       2285.40        88.66 o                         
   2 -13   1        131.96        145.17        15.84 o                         
   3 -13   1      10104.00      10292.79       242.67 o                         
   4 -13   1         98.63        145.04        17.00 o                         
   5 -13   1         47.41         60.23        17.79 o                         
   6 -13   1       1684.45       1916.52        92.22 o                         
   7 -13   1       3870.63       4072.34       138.43 o                         
   8 -13   1        182.67        145.12        19.31 o                         
   9 -13   1        481.94        470.63        25.94 o                         
  10 -13   1        359.03        361.57        21.17 o                         
  11 -13   1       1867.52       1963.95       125.44 o                         
  12 -13   1        194.18        175.90        14.37 o                         
  -9 -12   1       1114.53       1233.84        70.91 o                         
  -8 -12   1        528.07        492.99        31.35 o                         
  -7 -12   1        114.99        116.69        20.71 o                         
  -6 -12   1        556.18        606.99        31.58 o                         
  -5 -12   1       3114.66       3321.24       106.96 o                         
  -4 -12   1        726.26        763.08        47.36 o                         
  -3 -12   1         21.05         -4.60        10.64 o                         
  -2 -12   1       5124.43       5182.57       214.21 o                         
  -1 -12   1       1547.91       1595.72        48.22 o                         
   0 -12   1        455.48        483.00        25.36 o                         
   1 -12   1          0.31         18.52        17.45 o                         
   2 -12   1       4845.95       5150.46       142.04 o                         
   3 -12   1       5369.59       5368.19       123.81 o                         
   4 -12   1       8162.39       8523.68       197.89 o                         
   5 -12   1       1644.37       1792.61        85.12 o                         
   6 -12   1       4266.75       4359.32       145.71 o                         
   7 -12   1        556.94        589.18        51.42 o                         
   8 -12   1       2689.25       2978.11       119.14 o                         
   9 -12   1         71.84         83.82        13.27 o                         
  10 -12   1       1980.37       2059.43        83.69 o                         
  11 -12   1        153.65        174.22        14.73 o                         
  12 -12   1        124.94        125.10        11.52 o                         
  13 -12   1        423.46        383.20        47.05 o                         
 -10 -11   1        865.72        922.45        93.44 o                         
  -9 -11   1        165.96        166.15        19.18 o                         
  -8 -11   1        292.46        345.52        23.55 o                         
  -7 -11   1        948.80        980.53        53.12 o                         
  -6 -11   1       3121.70       3081.17       120.05 o                         
  -5 -11   1        385.22        419.81        27.56 o                         
  -4 -11   1       3428.07       3918.76       162.88 o                         
  -3 -11   1          5.23          8.73        11.18 o                         
  -2 -11   1      11515.97      11250.23       312.47 o                         
  -1 -11   1       4409.69       4766.28       115.57 o                         
   0 -11   1       1425.44       1348.65        41.35 o                         
   1 -11   1       1595.89       1510.72        59.09 o                         
   2 -11   1       5070.65       5235.65       127.59 o                         
   3 -11   1        342.16        356.32        24.24 o                         
   4 -11   1       1201.08       1244.28        44.13 o                         
   5 -11   1        412.72        451.16        26.14 o                         
   6 -11   1       4936.41       5090.11       181.90 o                         
   7 -11   1       2352.75       2313.20       110.42 o                         
   8 -11   1         14.38         18.85        13.17 o                         
   9 -11   1       1405.48       1379.75        56.37 o                         
  10 -11   1       3942.30       4172.13       172.52 o                         
  11 -11   1       1895.12       1694.19        83.67 o                         
  12 -11   1        255.79        253.82        15.99 o                         
  13 -11   1        370.70        330.58        25.86 o                         
 -11 -10   1       1355.65       1278.92        68.68 o                         
 -10 -10   1        169.28        155.04        21.50 o                         
  -9 -10   1       3036.22       3167.57        86.05 o                         
  -8 -10   1        203.29        221.53        20.56 o                         
  -7 -10   1       1579.66       1452.99        64.49 o                         
  -6 -10   1       2973.45       2761.30       104.58 o                         
  -5 -10   1       1598.56       1451.64        80.83 o                         
  -4 -10   1       1119.05       1111.01        62.92 o                         
  -3 -10   1       1547.18       1466.30        50.59 o                         
  -2 -10   1       1847.15       1883.35       162.62 o                         
  -1 -10   1       7236.67       8390.03       483.24 o                         
   0 -10   1          0.13         -8.12        14.94 o                         
   1 -10   1       8740.04       9494.77       431.65 o                         
   2 -10   1       2933.87       3050.94       224.31 o                         
   3 -10   1       2744.04       2574.04       112.26 o                         
   4 -10   1         25.45         23.60        11.27 o                         
   5 -10   1       7702.38       7589.08       248.55 o                         
   6 -10   1         37.20         40.58        13.22 o                         
   7 -10   1       5574.74       5992.43       184.62 o                         
   8 -10   1        905.26        873.02        43.55 o                         
   9 -10   1       1753.02       1811.13        64.48 o                         
  10 -10   1        247.93        225.75        25.79 o                         
  11 -10   1        716.54        746.02        50.09 o                         
  12 -10   1        219.26        222.31        19.05 o                         
  13 -10   1       1273.15       1397.02        89.32 o                         
  14 -10   1       1334.13       1075.11        45.28 o                         
 -11  -9   1       1401.90       1643.91        71.51 o                         
 -10  -9   1        670.15        668.72        31.69 o                         
  -9  -9   1       1248.09       1312.30        64.68 o                         
  -8  -9   1          2.81          0.07        16.37 o                         
  -7  -9   1       1127.42       1205.56        52.17 o                         
  -6  -9   1      13298.28      12768.18       623.40 o                         
  -5  -9   1        402.70        432.73        32.20 o                         
  -4  -9   1        348.13        362.60        24.52 o                         
  -3  -9   1        306.72        303.90        31.57 o                         
  -2  -9   1       9696.24       9760.27       486.21 o                         
  -1  -9   1       2930.70       3343.33       191.02 o                         
   0  -9   1        274.77        282.94        34.70 o                         
   1  -9   1       4269.61       4670.45       166.90 o                         
   2  -9   1      17078.54      17434.94       432.15 o                         
   3  -9   1       3647.86       3692.22       123.56 o                         
   4  -9   1       1646.53       1498.19        75.49 o                         
   5  -9   1        158.01        123.99        38.78 o                         
   6  -9   1       8937.43       9062.24       440.67 o                         
   7  -9   1        480.68        572.52        32.11 o                         
   8  -9   1       5473.34       5641.34       219.48 o                         
   9  -9   1          5.50          3.95        11.26 o                         
  10  -9   1       3123.32       3065.22       112.88 o                         
  11  -9   1        652.00        682.11        31.89 o                         
  12  -9   1        169.11        129.69        20.83 o                         
  13  -9   1        447.43        441.77        34.21 o                         
  14  -9   1       2095.64       1797.61       124.14 o                         
 -12  -8   1        588.53        626.83        54.20 o                         
 -11  -8   1          6.49         -0.90        17.98 o                         
 -10  -8   1       2083.48       2131.00        70.41 o                         
  -9  -8   1         59.44         47.47        19.65 o                         
  -8  -8   1       1381.57       1176.61        65.85 o                         
  -7  -8   1         23.21         11.23        13.66 o                         
  -6  -8   1       9474.65       9093.18       416.21 o                         
  -5  -8   1         13.59         19.89        13.39 o                         
  -4  -8   1       1060.65       1208.20       175.75 o                         
  -3  -8   1       5134.08       5448.32       447.16 o                         
  -2  -8   1       1822.79       1638.78       159.99 o                         
  -1  -8   1        623.54        659.70       136.06 o                         
   0  -8   1        691.90        582.46        47.95 o                         
   1  -8   1        320.70        334.23        27.60 o                         
   2  -8   1        550.62        448.89        29.47 o                         
   3  -8   1       1369.81       1322.44        87.65 o                         
   4  -8   1       5699.35       6040.44       343.07 o                         
   5  -8   1       5817.54       5599.15       282.45 o                         
   6  -8   1      17369.26      18944.11       833.82 o                         
   7  -8   1        455.33        465.92        50.11 o                         
   8  -8   1        693.64        709.24        39.05 o                         
   9  -8   1       3598.82       3643.65       120.43 o                         
  10  -8   1       3972.75       3979.07       123.44 o                         
  11  -8   1         15.68         10.47        11.79 o                         
  12  -8   1        716.18        805.13        37.77 o                         
  13  -8   1       1432.44       1463.51        58.45 o                         
  14  -8   1        360.67        327.01        31.53 o                         
 -13  -7   1          8.60         -1.75        11.41 o                         
 -12  -7   1        302.00        284.06        44.05 o                         
 -11  -7   1       4653.34       4890.92       172.77 o                         
 -10  -7   1       1145.35       1174.74        53.88 o                         
  -9  -7   1          6.71          9.95        18.95 o                         
  -8  -7   1        386.02        438.81        28.87 o                         
  -7  -7   1       1252.66       1309.89        85.12 o                         
  -6  -7   1         38.22         27.07        16.50 o                         
  -5  -7   1       1667.59       2550.50       214.09 o                         
  -4  -7   1       4698.72       5880.97       264.06 o                         
  -3  -7   1      16883.02      15982.63       638.79 o                         
  -2  -7   1       1863.15       2356.60       212.98 o                         
  -1  -7   1        124.24        188.34        50.01 o                         
   0  -7   1        617.57        479.44        41.44 o                         
   1  -7   1       5602.58       5166.67       205.25 o                         
   2  -7   1         86.95         83.49        17.36 o                         
   3  -7   1       1356.57       1419.26       108.06 o                         
   4  -7   1       1535.24       1760.37       193.00 o                         
   5  -7   1       7674.52       8138.46       379.98 o                         
   6  -7   1        673.46        602.30        49.78 o                         
   7  -7   1          8.53          0.83        19.96 o                         
   8  -7   1        618.34        657.09        33.74 o                         
   9  -7   1       8201.48       8024.49       241.87 o                         
  10  -7   1         22.22         23.75        13.60 o                         
  11  -7   1        372.75        419.89        32.86 o                         
  12  -7   1         28.57         41.46        11.55 o                         
  13  -7   1       1793.33       1810.93        69.03 o                         
  14  -7   1        393.90        400.62        30.39 o                         
 -13  -6   1         17.19          5.04        12.68 o                         
 -12  -6   1        168.45        186.70        22.06 o                         
 -11  -6   1       1904.11       1957.81        72.28 o                         
 -10  -6   1       1866.36       1744.58        80.27 o                         
  -9  -6   1        274.69        277.77        25.54 o                         
  -8  -6   1       3010.29       2838.39       130.84 o                         
  -7  -6   1       3275.72       3120.73       173.95 o                         
  -6  -6   1       2515.21       2537.10       141.62 o                         
  -5  -6   1        219.76        275.28        51.43 o                         
  -4  -6   1       6293.34       7091.46       516.37 o                         
  -3  -6   1       9131.69       8792.60       337.08 o                         
  -2  -6   1      11993.28      12526.14       664.76 o                         
  -1  -6   1         90.21        113.35        40.85 o                         
   0  -6   1      17100.67      17530.03       605.59 o                         
   1  -6   1       1895.84       1800.41        61.94 o                         
   2  -6   1       3709.63       3301.12       165.65 o                         
   3  -6   1       2428.36       2654.37       277.38 o                         
   4  -6   1      12786.14      13623.67      1397.57 o                         
   5  -6   1         68.02         78.19        18.60 o                         
   6  -6   1       2737.03       2380.57       109.19 o                         
   7  -6   1       2461.02       2229.28       114.34 o                         
   8  -6   1        769.95        676.91        73.79 o                         
   9  -6   1       1840.00       1714.13        71.11 o                         
  10  -6   1       3561.00       3362.08        94.03 o                         
  11  -6   1         17.87         19.01        16.50 o                         
  12  -6   1       3720.51       3929.52       127.88 o                         
  13  -6   1        406.65        394.90        24.34 o                         
  14  -6   1        205.04        204.77        16.33 o                         
  15  -6   1         20.80         13.33         7.91 o                         
 -13  -5   1        115.62         91.32        18.09 o                         
 -12  -5   1       2036.92       2194.04        91.25 o                         
 -11  -5   1       1724.96       1750.56        68.19 o                         
 -10  -5   1       1935.33       1854.01        67.73 o                         
  -9  -5   1        392.92        400.89        23.03 o                         
  -8  -5   1       2985.30       2760.82       105.81 o                         
  -7  -5   1       2150.68       2649.28       220.65 o                         
  -6  -5   1       1462.22       1683.03       106.28 o                         
  -5  -5   1        736.41        706.08        78.44 o                         
  -4  -5   1      13473.30      14021.44       771.98 o                         
  -3  -5   1       6403.06       6785.22       319.28 o                         
  -2  -5   1       6534.61       6341.21       427.75 o                         
  -1  -5   1       3561.45       3850.92       273.34 o                         
   0  -5   1      32181.30      32232.22       938.42 o                         
   1  -5   1       1265.25       1352.39        61.58 o                         
   2  -5   1      11896.44      12764.66       732.55 o                         
   3  -5   1        857.38        947.74        95.38 o                         
   4  -5   1      23699.29      25570.61      1063.35 o                         
   5  -5   1      22066.90      22138.46       667.18 o                         
   6  -5   1        196.29        212.20        28.65 o                         
   7  -5   1        157.61        156.78        32.50 o                         
   8  -5   1       4284.63       3574.94       190.02 o                         
   9  -5   1       3535.36       3378.21       147.29 o                         
  10  -5   1        180.56        147.29        19.88 o                         
  11  -5   1        353.20        299.60        44.31 o                         
  12  -5   1       1462.84       1524.84        78.03 o                         
  13  -5   1       1148.37       1234.37        44.85 o                         
  14  -5   1        133.01        147.39        13.50 o                         
  15  -5   1        791.93        639.44        63.30 o                         
 -14  -4   1         82.89         62.12        20.69 o                         
 -13  -4   1        652.34        660.52        72.80 o                         
 -12  -4   1        149.13        170.06        25.20 o                         
 -11  -4   1       2475.12       2446.95        73.47 o                         
 -10  -4   1        322.93        286.86        22.74 o                         
  -9  -4   1         45.15         56.89        12.62 o                         
  -8  -4   1       1760.46       1622.75        81.48 o                         
  -7  -4   1       3795.47       3758.32       253.15 o                         
  -6  -4   1        204.65        146.41        36.40 o                         
  -5  -4   1       5865.24       5346.46       707.50 o                         
  -4  -4   1          5.17          0.67        18.34 o                         
  -3  -4   1       1649.17       1513.30       190.36 o                         
  -2  -4   1        268.31        287.88        50.78 o                         
  -1  -4   1       9657.04      10266.89       531.69 o                         
   0  -4   1       2706.41       2770.85       110.65 o                         
   1  -4   1      48167.09      50248.82      2065.31 o                         
   2  -4   1         49.27         38.91        14.54 o                         
   3  -4   1       4065.97       4226.92       219.67 o                         
   4  -4   1       7986.40       8446.00       266.31 o                         
   5  -4   1      22828.94      23168.28       693.07 o                         
   6  -4   1       1303.73       1176.29        78.25 o                         
   7  -4   1       6131.55       5589.71       244.49 o                         
   8  -4   1       1791.64       1461.95       104.36 o                         
   9  -4   1        427.30        453.71        24.42 o                         
  10  -4   1        492.98        445.09        26.73 o                         
  11  -4   1       1008.90       1011.14        37.55 o                         
  12  -4   1         41.00         53.56        13.74 o                         
  13  -4   1       4883.29       5066.08       135.25 o                         
  14  -4   1        746.82        811.29        35.99 o                         
  15  -4   1       1901.76       1436.31        75.32 o                         
 -14  -3   1        322.94        311.79        30.37 o                         
 -13  -3   1       1639.20       1662.15       183.76 o                         
 -12  -3   1        494.30        516.37        31.04 o                         
 -11  -3   1         58.63         77.66        16.80 o                         
 -10  -3   1       1429.93       1441.48        51.97 o                         
  -9  -3   1        293.93        254.48        21.48 o                         
  -8  -3   1       8963.80      10598.38       451.66 o                         
  -7  -3   1       8929.55      10998.02       408.43 o                         
  -6  -3   1          9.27         33.21        17.05 o                         
  -5  -3   1       3833.93       3210.15       166.09 o                         
  -4  -3   1      22193.24      20512.51      2109.21 o                         
  -3  -3   1      22552.04      21535.00      1540.38 o                         
  -2  -3   1        699.13        702.11        49.22 o                         
  -1  -3   1        635.79        801.36        74.99 o                         
   0  -3   1       5939.43       6284.41       386.92 o                         
   1  -3   1       2744.62       3056.46       119.86 o                         
   2  -3   1       3500.84       3206.60       140.53 o                         
   3  -3   1      28251.23      29148.88       877.57 o                         
   4  -3   1      17208.91      16935.04       504.52 o                         
   5  -3   1        131.61        130.17        20.82 o                         
   6  -3   1         38.42          5.09        14.68 o                         
   7  -3   1         56.34         48.25        22.47 o                         
   8  -3   1      20391.58      18058.56       663.49 o                         
   9  -3   1        465.57        483.71        37.76 o                         
  10  -3   1         17.67         10.78         9.52 o                         
  11  -3   1        128.62         82.76        20.21 o                         
  12  -3   1       4288.81       4462.18       114.24 o                         
  13  -3   1        129.13        159.46        18.40 o                         
  14  -3   1         44.97         38.90        12.51 o                         
  15  -3   1         14.03          2.66         8.22 o                         
 -14  -2   1        110.59         97.18        17.83 o                         
 -13  -2   1        354.85        378.18        23.31 o                         
 -12  -2   1       3638.41       3912.26       103.79 o                         
 -11  -2   1        463.28        506.04        28.15 o                         
 -10  -2   1        572.52        590.74        28.95 o                         
  -9  -2   1        212.60        213.34        21.04 o                         
  -8  -2   1       6955.37       7626.11       328.88 o                         
  -7  -2   1        269.87        297.23        34.24 o                         
  -6  -2   1         37.90         40.52        18.04 o                         
  -5  -2   1       1521.57       1361.75       318.57 o                         
  -4  -2   1      16156.22      15207.28      2065.78 o                         
  -3  -2   1       9489.42       9156.50       789.70 o                         
  -2  -2   1         60.40         78.19        17.14 o                         
  -1  -2   1      11773.57      12266.27       718.46 o                         
   0  -2   1       2933.35       3427.56       152.69 o                         
   1  -2   1      21519.25      26233.71      1088.67 o                         
   2  -2   1      12961.33      13293.07       472.70 o                         
   3  -2   1      11218.57      11068.29       361.27 o                         
   4  -2   1      16512.31      14213.91       428.46 o                         
   5  -2   1       1333.17       1296.23        83.76 o                         
   6  -2   1       1193.91       1130.38        73.76 o                         
   7  -2   1       4291.14       3582.13       168.63 o                         
   8  -2   1       7980.58       7111.45       297.67 o                         
   9  -2   1         85.38         92.61        14.75 o                         
  10  -2   1        624.10        545.51        28.04 o                         
  11  -2   1       8533.57       8216.58       195.15 o                         
  12  -2   1       1721.29       1800.37        56.80 o                         
  13  -2   1         79.90         80.83        15.24 o                         
  14  -2   1          4.02         -0.43        10.52 o                         
  15  -2   1       1140.24        791.89        62.90 o                         
 -15  -1   1        320.47        202.12        26.56 o                         
 -14  -1   1         40.06         48.70        14.23 o                         
 -13  -1   1       2315.35       2697.31        89.25 o                         
 -12  -1   1       1873.86       1913.71        78.37 o                         
 -11  -1   1        660.86        654.83        35.46 o                         
 -10  -1   1        490.93        467.53        21.44 o                         
  -9  -1   1      12621.86      12550.23       384.58 o                         
  -8  -1   1        117.10        126.64        28.08 o                         
  -7  -1   1       3637.07       4086.12       189.43 o                         
  -6  -1   1       1706.75       1637.94        95.63 o                         
  -5  -1   1      24530.10      22370.57      4535.92 o                         
  -4  -1   1        281.94        279.59        38.28 o                         
  -3  -1   1       4270.28       3516.77       181.07 o                         
  -2  -1   1      22256.78      20500.20       692.37 o                         
  -1  -1   1      36668.14      34343.35      1500.37 o                         
   0  -1   1       6831.24       6923.74       499.68 o                         
   1  -1   1        293.36        323.63        16.21 o                         
   2  -1   1       5308.46       5354.18       162.36 o                         
   3  -1   1     129177.77     108197.23      3565.89 o                         
   4  -1   1         40.65         27.11        12.86 o                         
   5  -1   1        253.54        259.97        35.08 o                         
   6  -1   1        241.25        337.44        37.27 o                         
   7  -1   1      21597.75      19218.10       592.47 o                         
   8  -1   1        406.08        364.77        61.08 o                         
   9  -1   1       1839.25       1723.49        70.93 o                         
  10  -1   1        128.20        118.06        13.10 o                         
  11  -1   1       3751.43       3747.07        95.68 o                         
  12  -1   1        198.74        164.71        18.76 o                         
  13  -1   1         98.26         97.69        17.28 o                         
  14  -1   1        883.27        877.21        39.24 o                         
 -15   0   1         78.58         48.27        20.41 o                         
 -14   0   1        399.94        429.58        24.50 o                         
 -13   0   1       2381.02       2512.40        81.00 o                         
 -12   0   1        880.63        927.00        42.22 o                         
 -11   0   1        195.61        185.34        17.11 o                         
 -10   0   1       1836.43       1761.83        54.70 o                         
  -9   0   1      13300.50      13460.44       377.24 o                         
  -8   0   1       2677.45       2835.71       141.09 o                         
  -7   0   1       4533.63       4167.99       180.00 o                         
  -6   0   1       6745.02       6035.22       363.57 o                         
  -5   0   1        377.92        284.74        52.08 o                         
  -4   0   1      10086.99       8587.53       403.36 o                         
  -3   0   1        596.35        529.26        50.96 o                         
  -2   0   1      14157.80      12681.72       525.78 o                         
  -1   0   1        196.38        157.65        13.40 o                         
   0   0   1        323.52        359.92        28.10 o                         
   1   0   1       5712.43       4926.85       331.03 o                         
   2   0   1       2913.51       2440.71        82.20 o                         
   3   0   1      22684.87      19026.19       556.17 o                         
   4   0   1       9828.03       8861.08       277.72 o                         
   5   0   1         14.31         26.17        13.55 o                         
   6   0   1       9046.24       8536.08       322.14 o                         
   7   0   1        295.29        282.75        36.35 o                         
   8   0   1       3032.59       2742.68       169.92 o                         
   9   0   1       2406.07       2218.31        65.81 o                         
  10   0   1       1288.93       1246.08        38.63 o                         
  11   0   1         15.03          2.68        12.18 o                         
  12   0   1       5052.86       5580.50       165.04 o                         
  13   0   1        117.80        116.13        15.25 o                         
  14   0   1         85.19         79.10        17.05 o                         
 -15   1   1        155.88        167.61        30.00 o                         
 -14   1   1        246.46        237.08        20.48 o                         
 -13   1   1        495.67        562.34        37.46 o                         
 -12   1   1       1210.45       1288.95        56.02 o                         
 -11   1   1        946.11        989.07        41.95 o                         
 -10   1   1       1046.94        976.98        48.12 o                         
  -9   1   1       3005.66       2855.39       149.01 o                         
  -8   1   1       4257.96       4158.08       186.57 o                         
  -7   1   1       5635.18       5796.83       465.24 o                         
  -6   1   1      27641.96      25511.31      1578.73 o                         
  -5   1   1        300.08        183.71        59.97 o                         
  -4   1   1       1153.27        841.57        50.46 o                         
  -3   1   1        530.45        444.54        38.26 o                         
  -2   1   1      17076.21      14749.80       606.51 o                         
  -1   1   1        635.59        642.45        27.60 o                         
   0   1   1        241.52        242.10        12.54 o                         
   1   1   1      17277.90      15143.03       616.30 o                         
   2   1   1       6967.93       6951.27       318.98 o                         
   3   1   1      10423.93       8844.67       272.23 o                         
   4   1   1       1357.51       1246.22        65.08 o                         
   5   1   1          6.73          5.44        14.35 o                         
   6   1   1       4917.66       4724.85       198.73 o                         
   7   1   1       3140.03       2827.23       139.73 o                         
   8   1   1       2822.71       2941.30       150.62 o                         
   9   1   1        103.24         98.19        12.24 o                         
  10   1   1       2992.58       2973.10        79.50 o                         
  11   1   1        178.83        216.85        23.96 o                         
  12   1   1       1599.77       1722.21        82.61 o                         
  13   1   1        174.82        166.30        17.56 o                         
  14   1   1         30.17         39.37        22.77 o                         
 -15   2   1         83.81         77.32        10.66 o                         
 -14   2   1        905.77        749.91        80.81 o                         
 -13   2   1       5055.90       5101.94       174.42 o                         
 -12   2   1        737.94        717.97        32.08 o                         
 -11   2   1         76.66         65.98        14.51 o                         
 -10   2   1         99.00         96.48        12.69 o                         
  -9   2   1       7709.57       7673.73       288.63 o                         
  -8   2   1       1467.34       1182.32        85.20 o                         
  -7   2   1       1084.01       1045.37       154.54 o                         
  -6   2   1          6.09        -12.85        46.75 o                         
  -5   2   1      23121.77      16823.44       755.21 o                         
  -4   2   1         36.24         15.36        10.93 o                         
  -3   2   1      17476.68      16062.48       670.36 o                         
  -2   2   1         37.42         36.73        14.41 o                         
  -1   2   1      78031.25      79353.40      2303.11 o                         
   0   2   1      15196.18      15571.01       519.44 o                         
   1   2   1      12062.09      12787.94       748.57 o                         
   2   2   1        267.48        309.01        25.53 o                         
   3   2   1      17550.05      17788.97      1006.32 o                         
   4   2   1        955.15       1004.05        53.71 o                         
   5   2   1        370.96        492.98        39.80 o                         
   6   2   1       1605.27       1844.75       120.94 o                         
   7   2   1       8446.51       8683.84       342.34 o                         
   8   2   1        727.15        722.63        64.79 o                         
   9   2   1       1396.52       1374.98        45.92 o                         
  10   2   1        700.03        749.79        33.00 o                         
  11   2   1       3880.81       3942.79       113.59 o                         
  12   2   1         28.40         22.29        13.88 o                         
  13   2   1       1867.79       1750.76        80.67 o                         
  14   2   1        931.82        628.10        54.82 o                         
 -15   3   1         29.49         15.90         9.53 o                         
 -14   3   1        200.05        228.60        24.30 o                         
 -13   3   1       3197.80       3245.36       118.06 o                         
 -12   3   1        193.35        104.95        17.63 o                         
 -11   3   1       1338.85       1330.80        44.64 o                         
 -10   3   1       6605.02       6652.89       149.41 o                         
  -9   3   1       2054.80       1940.85       123.32 o                         
  -8   3   1       1109.84        978.45       163.90 o                         
  -7   3   1       4196.55       3312.31       300.46 o                         
  -6   3   1       6692.45       5849.53       423.74 o                         
  -5   3   1      13974.83      13471.25       622.73 o                         
  -4   3   1       6180.13       6284.32       278.14 o                         
  -3   3   1       2107.33       2218.25        94.01 o                         
  -2   3   1      20911.40      21845.15       785.13 o                         
  -1   3   1      25857.03      25574.62       661.64 o                         
   0   3   1         53.40         98.83        17.30 o                         
   1   3   1        454.23        415.04        47.79 o                         
   2   3   1      64645.95      65484.50      2146.72 o                         
   3   3   1       4058.00       4500.90       171.15 o                         
   4   3   1        152.90        223.32        38.01 o                         
   5   3   1       5973.86       6468.85       225.47 o                         
   6   3   1      17943.22      20650.16       809.51 o                         
   7   3   1         28.75         52.91        20.47 o                         
   8   3   1          5.46         15.33        11.26 o                         
   9   3   1       3106.28       2992.83        80.08 o                         
  10   3   1       5747.10       5767.04       158.13 o                         
  11   3   1         19.02         15.46        13.44 o                         
  12   3   1         50.93         37.73        15.06 o                         
  13   3   1        146.84        116.54        24.53 o                         
  14   3   1        569.05        442.67        42.60 o                         
 -15   4   1        194.27        234.24        23.64 o                         
 -14   4   1       2466.01       2809.88       104.33 o                         
 -13   4   1          7.81          3.27        12.26 o                         
 -12   4   1         39.95         13.27        13.05 o                         
 -11   4   1        163.01        164.01        14.27 o                         
 -10   4   1       8194.73       8444.65       192.52 o                         
  -9   4   1        448.63        461.84        31.94 o                         
  -8   4   1         90.06        200.44        78.81 o                         
  -7   4   1       4107.74       3559.91       308.53 o                         
  -6   4   1      13806.49      12752.37       434.39 o                         
  -5   4   1       2941.34       3045.34       137.58 o                         
  -4   4   1          8.35         10.46        12.23 o                         
  -3   4   1       1300.15       1115.19        59.40 o                         
  -2   4   1      11373.15      11793.17       349.62 o                         
  -1   4   1       6153.44       6119.63       167.85 o                         
   0   4   1       4267.26       4536.01       128.20 o                         
   1   4   1       1326.00       1423.79       127.08 o                         
   2   4   1      17786.48      17893.26       801.20 o                         
   3   4   1       2758.25       2833.92       104.23 o                         
   4   4   1       1738.44       2179.76       136.11 o                         
   5   4   1       3449.16       3567.44       158.75 o                         
   6   4   1       4067.16       4518.16       179.66 o                         
   7   4   1        180.91        181.49        30.92 o                         
   8   4   1       3050.09       2984.21       105.86 o                         
   9   4   1       3789.05       3597.53        94.64 o                         
  10   4   1       1026.36        942.39        42.71 o                         
  11   4   1         37.90         31.91        14.78 o                         
  12   4   1        146.59        169.01        25.85 o                         
  13   4   1        773.30        880.31        53.69 o                         
 -15   5   1        746.96        707.67        32.61 o                         
 -14   5   1         83.01         84.63        12.34 o                         
 -13   5   1        149.67        201.95        18.35 o                         
 -12   5   1        576.67        538.23        21.45 o                         
 -11   5   1       6670.35       6814.01       183.56 o                         
 -10   5   1        747.38        707.76        31.36 o                         
  -9   5   1       2039.60       2050.44        86.64 o                         
  -8   5   1        244.55        193.94        69.76 o                         
  -7   5   1      10522.15       9284.15       399.18 o                         
  -6   5   1        178.42        156.15        25.52 o                         
  -5   5   1       6077.42       5867.52       237.17 o                         
  -4   5   1       2444.98       2841.49       127.30 o                         
  -3   5   1      22835.57      22722.23       954.74 o                         
  -2   5   1       4112.33       4357.59       169.54 o                         
  -1   5   1       3650.80       3793.41       111.86 o                         
   0   5   1       1632.29       1942.57        64.59 o                         
   1   5   1       5212.04       5419.39       365.20 o                         
   2   5   1        564.24        466.32        39.20 o                         
   3   5   1       2497.16       2277.13        92.21 o                         
   4   5   1         97.67        224.29        32.78 o                         
   5   5   1      12451.81      12747.43       372.98 o                         
   6   5   1       1169.92       1334.65        75.04 o                         
   7   5   1       1315.94       1273.54        68.77 o                         
   8   5   1        599.31        603.87        28.40 o                         
   9   5   1       2433.63       2388.11        88.67 o                         
  10   5   1        271.08        245.17        28.67 o                         
  11   5   1       1096.98       1060.60        60.87 o                         
  12   5   1        668.32        584.81        46.42 o                         
  13   5   1       1131.49        960.03        82.66 o                         
 -15   6   1       3351.85       3294.43       169.07 o                         
 -14   6   1       1033.64       1033.37        36.46 o                         
 -13   6   1        125.89         96.52        14.38 o                         
 -12   6   1       1298.79       1381.41        42.20 o                         
 -11   6   1       4610.71       4793.51       135.86 o                         
 -10   6   1        607.87        691.15        31.55 o                         
  -9   6   1       2797.94       2978.88       110.51 o                         
  -8   6   1       2440.70       1964.49       227.41 o                         
  -7   6   1       2981.11       2754.17       130.65 o                         
  -6   6   1       4319.23       4011.41       246.56 o                         
  -5   6   1       2040.27       2240.23       116.06 o                         
  -4   6   1       1412.67       1271.31        75.37 o                         
  -3   6   1       8646.09       8700.72       317.49 o                         
  -2   6   1      25488.58      26395.67       773.98 o                         
  -1   6   1       3899.52       4272.30       127.37 o                         
   0   6   1       2276.60       2217.68        87.05 o                         
   1   6   1       2518.79       2258.14       128.21 o                         
   2   6   1      11371.02      11481.74       585.42 o                         
   3   6   1        341.38        465.47        45.62 o                         
   4   6   1       6355.57       7010.19       311.60 o                         
   5   6   1        655.89        648.31        70.05 o                         
   6   6   1       9140.61       9763.67       321.55 o                         
   7   6   1         96.15         94.02        17.37 o                         
   8   6   1       3559.33       3517.34       104.94 o                         
   9   6   1        325.07        332.14        33.14 o                         
  10   6   1       4956.58       5008.45       156.03 o                         
  11   6   1         56.53         88.83        29.19 o                         
  12   6   1        339.32        336.73        29.28 o                         
 -15   7   1        187.39        162.09        11.79 o                         
 -14   7   1       2767.92       2839.90        77.78 o                         
 -13   7   1        249.47        206.03        15.35 o                         
 -12   7   1       2739.03       2987.89        79.29 o                         
 -11   7   1       1206.65       1310.40        41.59 o                         
 -10   7   1       5505.08       5632.13       157.27 o                         
  -9   7   1         60.44         48.79        12.86 o                         
  -8   7   1       2488.95       2503.05       103.02 o                         
  -7   7   1         53.69         75.50        30.26 o                         
  -6   7   1       6296.22       6432.77       273.86 o                         
  -5   7   1        796.86        772.42        85.45 o                         
  -4   7   1       8133.52       8135.27       311.14 o                         
  -3   7   1       5510.42       5621.24       279.15 o                         
  -2   7   1       4966.93       4709.26       186.62 o                         
  -1   7   1       1070.80       1153.22        49.49 o                         
   0   7   1      22332.15      23338.01       821.95 o                         
   1   7   1       6316.94       6071.23       461.34 o                         
   2   7   1       1277.68       1481.25        90.86 o                         
   3   7   1        450.20        625.63        41.49 o                         
   4   7   1       3436.10       3922.89       201.57 o                         
   5   7   1       3425.23       3854.78       295.71 o                         
   6   7   1       1944.30       1927.61        71.86 o                         
   7   7   1         91.90         69.58        14.69 o                         
   8   7   1       3083.43       3081.00       117.82 o                         
   9   7   1       1594.93       1652.25        73.50 o                         
  10   7   1        929.82       1095.42        77.86 o                         
  11   7   1         20.74         24.77        21.04 o                         
  12   7   1        262.31        239.12        20.41 o                         
 -15   8   1        599.56        428.71        49.06 o                         
 -14   8   1        513.48        469.87        24.93 o                         
 -13   8   1        180.23        190.87        15.43 o                         
 -12   8   1          7.98         14.51        10.76 o                         
 -11   8   1       4814.93       5253.57       140.41 o                         
 -10   8   1        234.93        218.10        18.37 o                         
  -9   8   1        991.37       1103.63        70.06 o                         
  -8   8   1       1022.60       1029.61        52.04 o                         
  -7   8   1      12670.73      12220.47       485.31 o                         
  -6   8   1       1377.66       1519.80       135.17 o                         
  -5   8   1        349.34        293.37        33.04 o                         
  -4   8   1        287.95        346.84        53.35 o                         
  -3   8   1       8922.89       8916.44       335.02 o                         
  -2   8   1         36.18         33.02        11.62 o                         
  -1   8   1        418.78        441.00        33.08 o                         
   0   8   1        181.97        127.86        16.66 o                         
   1   8   1       9507.29      10026.42       462.42 o                         
   2   8   1        251.46        240.25        25.20 o                         
   3   8   1       1632.97       1893.28        93.51 o                         
   4   8   1        866.77        938.42        62.60 o                         
   5   8   1       8040.69       8141.51       186.63 o                         
   6   8   1        165.71        154.32        16.31 o                         
   7   8   1        783.28        773.25        66.52 o                         
   8   8   1       3063.90       3015.20       131.89 o                         
   9   8   1       2201.30       2275.72       108.67 o                         
  10   8   1        147.92        131.52        41.08 o                         
  11   8   1         15.68         14.30        16.59 o                         
 -14   9   1         23.08         14.80         7.70 o                         
 -13   9   1          8.03          6.84         8.92 o                         
 -12   9   1       2072.12       2254.23        73.28 o                         
 -11   9   1       1356.31       1476.05        47.20 o                         
 -10   9   1        819.93        878.92        41.50 o                         
  -9   9   1         85.39         91.88        17.12 o                         
  -8   9   1        167.48        219.98        22.19 o                         
  -7   9   1      11135.08      11828.69       314.49 o                         
  -6   9   1        345.03        296.65        39.22 o                         
  -5   9   1       2505.39       2593.29       120.54 o                         
  -4   9   1      12071.11      12366.17       579.60 o                         
  -3   9   1       1547.99       1660.29        90.40 o                         
  -2   9   1        492.73        547.01        44.39 o                         
  -1   9   1         56.88         77.95        17.50 o                         
   0   9   1      27122.00      31415.73      2052.84 o                         
   1   9   1        981.43       1252.93       130.63 o                         
   2   9   1        239.97        294.56        31.94 o                         
   3   9   1       3120.38       3305.31       161.18 o                         
   4   9   1      10045.49      10117.50       205.69 o                         
   5   9   1       1501.56       1377.10        46.81 o                         
   6   9   1        116.16         84.85        18.31 o                         
   7   9   1         36.20         44.62        15.94 o                         
   8   9   1        684.17        693.91        39.10 o                         
   9   9   1       1385.44       1407.43        64.00 o                         
  10   9   1         51.22         48.58        21.79 o                         
  11   9   1        153.78        148.72        15.44 o                         
 -14  10   1        544.93        457.00        27.84 o                         
 -13  10   1        436.45        427.87        19.48 o                         
 -12  10   1       2521.39       2762.79        85.96 o                         
 -11  10   1        666.61        733.95        30.17 o                         
 -10  10   1       1162.55       1263.49        57.90 o                         
  -9  10   1        845.27        954.87        48.73 o                         
  -8  10   1       4693.03       5128.16       168.55 o                         
  -7  10   1         47.60        106.76        17.74 o                         
  -6  10   1        397.74        489.21        24.58 o                         
  -5  10   1         30.43         38.63        10.00 o                         
  -4  10   1      17935.50      18487.29       668.59 o                         
  -3  10   1       5531.00       5736.49       238.72 o                         
  -2  10   1        122.30        162.83        23.26 o                         
  -1  10   1       1555.06       1532.66        98.66 o                         
   0  10   1       5783.71       6559.49       553.52 o                         
   1  10   1       2384.50       2587.49       132.76 o                         
   2  10   1       3125.28       3194.14        86.56 o                         
   3  10   1        802.62        818.64        30.87 o                         
   4  10   1       2870.55       2929.63        83.23 o                         
   5  10   1       1279.06       1360.39        40.39 o                         
   6  10   1        499.46        460.54        25.88 o                         
   7  10   1        436.09        435.62        27.12 o                         
   8  10   1       1763.10       1850.07        77.25 o                         
   9  10   1        289.55        324.05        31.32 o                         
  10  10   1        846.89        806.90        40.74 o                         
 -14  11   1          3.91          1.35         6.62 o                         
 -13  11   1        944.16        908.94        32.77 o                         
 -12  11   1        151.79        133.66        14.89 o                         
 -11  11   1       1454.73       1566.09        48.04 o                         
 -10  11   1        562.40        614.09        32.76 o                         
  -9  11   1       2740.79       3102.31       149.89 o                         
  -8  11   1         14.17         34.36        13.47 o                         
  -7  11   1       5396.75       5710.71       137.41 o                         
  -6  11   1       1086.53       1109.11        40.79 o                         
  -5  11   1       1098.33       1199.84        37.92 o                         
  -4  11   1       2770.02       2883.59        83.43 o                         
  -3  11   1       7514.41       7729.37       177.89 o                         
  -2  11   1       1313.22       1355.93        48.41 o                         
  -1  11   1       7193.95       7464.59       194.04 o                         
   0  11   1        100.19         76.00        11.88 o                         
   1  11   1        114.70        140.63        13.27 o                         
   2  11   1        144.97        190.92        14.27 o                         
   3  11   1       8998.63       9608.36       271.23 o                         
   4  11   1         11.91         13.55        11.22 o                         
   5  11   1       1851.87       1979.50        81.30 o                         
   6  11   1        121.38        123.74        16.92 o                         
   7  11   1       2416.62       2565.20       113.46 o                         
   8  11   1         15.19         13.57        38.76 o                         
   9  11   1        293.25        308.38        24.51 o                         
 -13  12   1       1285.09       1075.24        56.59 o                         
 -12  12   1        199.69        200.25        16.17 o                         
 -11  12   1       1279.93       1355.44        48.13 o                         
 -10  12   1        952.39       1053.29        64.60 o                         
  -9  12   1       2212.97       2308.06       106.45 o                         
  -8  12   1       4700.27       5466.89       154.01 o                         
  -7  12   1         94.60         89.47        12.79 o                         
  -6  12   1       3214.52       3495.21        91.87 o                         
  -5  12   1       1733.90       1651.66        47.80 o                         
  -4  12   1      10110.01      10832.19       240.48 o                         
  -3  12   1        668.00        705.06        33.41 o                         
  -2  12   1       2017.90       2095.37        62.94 o                         
  -1  12   1        509.94        468.64        25.99 o                         
   0  12   1       4213.94       4477.57       134.07 o                         
   1  12   1       1260.62       1342.59        50.51 o                         
   2  12   1         74.61         98.81        11.82 o                         
   3  12   1        604.58        617.24        32.21 o                         
   4  12   1       4399.31       4717.29       127.83 o                         
   5  12   1        326.45        323.06        23.52 o                         
   6  12   1       1161.33       1195.26        61.06 o                         
   7  12   1        131.84        121.88        22.32 o                         
   8  12   1       2293.70       2353.96        79.11 o                         
   9  12   1          0.71          9.08         8.37 o                         
 -12  13   1       2160.64       2110.30        70.05 o                         
 -11  13   1        910.11        910.12        31.71 o                         
 -10  13   1        714.45        771.77        35.98 o                         
  -9  13   1        289.39        310.87        25.43 o                         
  -8  13   1       7462.00       8118.16       225.93 o                         
  -7  13   1         78.43         59.41        14.84 o                         
  -6  13   1        407.81        462.25        29.06 o                         
  -5  13   1       4307.46       4625.60       117.27 o                         
  -4  13   1       1038.41       1018.81        35.04 o                         
  -3  13   1        916.95        905.69        36.28 o                         
  -2  13   1        694.33        683.26        32.56 o                         
  -1  13   1        469.52        448.22        22.24 o                         
   0  13   1        855.74        918.46        55.98 o                         
   1  13   1        960.09       1051.21        45.07 o                         
   2  13   1       4798.41       5606.33       246.11 o                         
   3  13   1       1994.09       2210.66        84.01 o                         
   4  13   1       1749.65       1897.17        71.17 o                         
   5  13   1        156.77        196.59        20.59 o                         
   6  13   1       1734.35       1781.82        80.27 o                         
   7  13   1       1084.74       1112.56        44.43 o                         
   8  13   1        476.86        403.86        26.95 o                         
 -12  14   1        494.24        343.11        28.19 o                         
 -11  14   1        627.01        626.31        22.50 o                         
 -10  14   1        440.59        461.25        19.76 o                         
  -9  14   1       1260.48       1271.43        53.98 o                         
  -8  14   1       2659.01       2926.56       102.83 o                         
  -7  14   1        189.60        181.03        20.88 o                         
  -6  14   1       1856.33       1882.34        75.13 o                         
  -5  14   1       5220.31       5722.06       177.46 o                         
  -4  14   1        514.18        573.73        26.16 o                         
  -3  14   1        560.66        497.13        26.41 o                         
  -2  14   1        120.61        116.54        15.27 o                         
  -1  14   1       3669.82       3803.02       118.54 o                         
   0  14   1        525.20        446.01        41.69 o                         
   1  14   1        127.79        154.63        20.89 o                         
   2  14   1        437.68        469.90        29.71 o                         
   3  14   1       2783.96       3021.82       559.28 o                         
   4  14   1         14.42         -3.46        19.45 o                         
   5  14   1         23.78         17.61        20.50 o                         
   6  14   1         38.37         36.39        16.39 o                         
   7  14   1       3387.22       2492.65       157.34 o                         
 -11  15   1        298.15        205.16        12.11 o                         
 -10  15   1       1751.18       1654.27        94.70 o                         
  -9  15   1       1167.63       1001.15        32.63 o                         
  -8  15   1         96.48        113.19        11.08 o                         
  -7  15   1        110.87        109.16        14.15 o                         
  -6  15   1       1651.32       1784.60        70.03 o                         
  -5  15   1       1380.36       1535.77        77.20 o                         
  -4  15   1        210.82        214.41        17.10 o                         
  -3  15   1          3.38          1.29         9.43 o                         
  -2  15   1       3440.70       3918.71       169.86 o                         
  -1  15   1        543.36        570.50        27.43 o                         
   0  15   1       1205.61       1324.96       107.62 o                         
   1  15   1        625.44        701.50        39.22 o                         
   2  15   1       1931.50       1806.21       102.79 o                         
   3  15   1        980.33        878.20        44.43 o                         
   4  15   1        968.00        857.40        44.04 o                         
   5  15   1        110.27         93.60        16.29 o                         
 -10  16   1        459.21        296.27        24.54 o                         
  -9  16   1       1246.39       1137.99        39.61 o                         
  -8  16   1         21.83         11.90         6.14 o                         
  -7  16   1        101.29         73.63        11.04 o                         
  -6  16   1        981.11        902.63        44.18 o                         
  -5  16   1        674.85        737.17        32.15 o                         
  -4  16   1        523.25        529.69        29.87 o                         
  -3  16   1        438.90        413.94        23.74 o                         
  -2  16   1       3759.55       4040.86       220.39 o                         
  -1  16   1        275.81        249.01        16.49 o                         
   0  16   1       1062.46       1047.76        97.69 o                         
   1  16   1        529.53        504.38        33.97 o                         
   2  16   1       2681.94       2767.41        98.76 o                         
   3  16   1       1352.26       1421.92        55.15 o                         
   4  16   1        174.78        118.95        18.70 o                         
  -8  17   1        607.72        480.02        36.41 o                         
  -7  17   1       1587.14       1145.61       230.46 o                         
  -6  17   1         43.88         59.82        12.25 o                         
  -5  17   1        531.19        486.57        27.53 o                         
  -4  17   1        180.64        145.23        12.50 o                         
  -3  17   1       1894.78       1852.31        92.90 o                         
  -2  17   1         87.17         81.85        18.28 o                         
  -1  17   1       1234.79       1285.01        53.08 o                         
   0  17   1          2.45          2.47         7.06 o                         
   1  17   1       1175.13        850.29       181.10 o                         
   2  17   1        102.72         83.58         8.36 o                         
  -4  18   1         12.01         -5.10         8.46 o                         
  -3  18   1        880.40        796.59        41.72 o                         
  -2  18   1       1568.56        990.45       275.19 o                         
  -1  18   1         88.97         54.16         9.97 o                         
  -1 -18   2        259.37        184.82        19.15 o                         
   0 -18   2        288.57        299.22        26.27 o                         
   1 -18   2        522.30        455.61        54.88 o                         
   2 -18   2         38.54         30.32        10.93 o                         
   3 -18   2        510.63        455.78        45.74 o                         
   4 -18   2        432.72        334.45        66.72 o                         
   5 -18   2        367.18        223.21        25.66 o                         
   6 -18   2        258.09        179.91        13.03 o                         
  -4 -17   2        936.10        628.42        34.19 o                         
  -3 -17   2         71.57         54.58        12.13 o                         
  -2 -17   2       1569.96       1559.53        56.57 o                         
  -1 -17   2          2.74          1.96         7.68 o                         
   0 -17   2       1670.82       1599.55       150.27 o                         
   1 -17   2        118.38        112.42        11.03 o                         
   2 -17   2        856.39        884.07        49.94 o                         
   3 -17   2         43.02         38.99        12.96 o                         
   4 -17   2       1065.34       1221.24        66.91 o                         
   5 -17   2        570.17        566.70        43.01 o                         
   6 -17   2        100.72        103.29        64.66 o                         
   7 -17   2         34.00         15.42         7.64 o                         
   8 -17   2       2049.13       1377.08        69.16 o                         
  -5 -16   2        498.98        438.96        20.96 o                         
  -4 -16   2        564.12        589.09        29.52 o                         
  -3 -16   2         76.93         75.11        16.83 o                         
  -2 -16   2        311.62        294.23        18.96 o                         
  -1 -16   2        995.28        969.20        42.39 o                         
   0 -16   2        383.48        388.90        25.82 o                         
   1 -16   2        320.00        302.46        24.56 o                         
   2 -16   2         36.43         10.01         9.90 o                         
   3 -16   2       3357.27       3293.49       113.22 o                         
   4 -16   2         20.34         25.00        10.70 o                         
   5 -16   2         48.55         41.74        12.41 o                         
   6 -16   2        126.33        100.82        16.38 o                         
   7 -16   2        848.79        730.84        70.87 o                         
   8 -16   2        125.58        106.14        31.22 o                         
   9 -16   2        548.91        363.35        25.27 o                         
  10 -16   2         42.89         39.59         9.31 o                         
  -7 -15   2        382.42        254.02        24.70 o                         
  -6 -15   2        549.14        544.53        79.52 o                         
  -5 -15   2       1505.87       1490.42        84.22 o                         
  -4 -15   2        154.04        141.20        33.89 o                         
  -3 -15   2        134.15        106.70        19.01 o                         
  -2 -15   2        235.93        289.58        30.19 o                         
  -1 -15   2       1580.09       1624.47        56.91 o                         
   0 -15   2         19.28         13.45        10.61 o                         
   1 -15   2        988.07        895.53        42.32 o                         
   2 -15   2         57.09         62.21        13.11 o                         
   3 -15   2       3938.52       3994.38       147.52 o                         
   4 -15   2        429.80        379.67        25.06 o                         
   5 -15   2        726.74        691.47        34.84 o                         
   6 -15   2       1509.52       1411.36        67.87 o                         
   7 -15   2        779.23        659.92        34.43 o                         
   8 -15   2        226.53        195.71        18.07 o                         
   9 -15   2          8.18          2.98         8.33 o                         
  10 -15   2        810.73        804.94        45.06 o                         
  11 -15   2        718.20        504.33        36.45 o                         
  -8 -14   2       1062.17        824.03        43.18 o                         
  -7 -14   2         93.96         67.57        12.68 o                         
  -6 -14   2       3158.92       3556.17       112.62 o                         
  -5 -14   2         51.53         60.44        18.27 o                         
  -4 -14   2        601.34        557.75        33.33 o                         
  -3 -14   2         52.82         64.16        14.34 o                         
  -2 -14   2       1393.40       1467.48        80.10 o                         
  -1 -14   2        241.66        266.23        21.66 o                         
   0 -14   2        640.16        678.36        42.44 o                         
   1 -14   2        213.55        193.87        20.64 o                         
   2 -14   2       7828.01       8013.36       224.18 o                         
   3 -14   2        115.77        108.18        14.66 o                         
   4 -14   2       1279.79       1316.13        41.94 o                         
   5 -14   2        614.58        614.87        43.99 o                         
   6 -14   2       7933.47       8310.11       210.01 o                         
   7 -14   2         83.44        109.32        13.84 o                         
   8 -14   2        359.92        288.74        20.00 o                         
   9 -14   2        230.14        230.10        19.45 o                         
  10 -14   2        963.59        898.67        35.88 o                         
  11 -14   2          1.46          8.20        10.99 o                         
  -9 -13   2         60.84         59.42        20.75 o                         
  -8 -13   2         62.08         57.84        11.73 o                         
  -7 -13   2       1039.17       1006.26        34.85 o                         
  -6 -13   2       1141.95       1243.49        49.87 o                         
  -5 -13   2       3103.12       3177.59        97.08 o                         
  -4 -13   2         67.32         53.08        14.19 o                         
  -3 -13   2       3923.54       4028.15       112.43 o                         
  -2 -13   2       1563.47       1654.85        82.43 o                         
  -1 -13   2       5147.50       5160.24       121.18 o                         
   0 -13   2        558.35        645.58        52.70 o                         
   1 -13   2       4611.47       4989.55       192.62 o                         
   2 -13   2         63.82         80.69        12.88 o                         
   3 -13   2        316.47        307.20        24.81 o                         
   4 -13   2        312.27        315.92        24.91 o                         
   5 -13   2       1801.72       1965.77        71.04 o                         
   6 -13   2       1760.98       1876.95        68.36 o                         
   7 -13   2       2461.08       2358.85        81.12 o                         
   8 -13   2          7.39         20.01        12.27 o                         
   9 -13   2       3872.11       3818.10       191.17 o                         
  10 -13   2          2.65          2.50         8.02 o                         
  11 -13   2        699.75        753.24        57.51 o                         
  12 -13   2         36.28         42.20         8.83 o                         
 -10 -12   2        324.12        197.39        17.71 o                         
  -9 -12   2        646.89        682.87        29.02 o                         
  -8 -12   2         13.34          0.06        13.68 o                         
  -7 -12   2        911.93        940.23        40.40 o                         
  -6 -12   2        623.23        585.43        33.23 o                         
  -5 -12   2       2157.38       2200.61        93.85 o                         
  -4 -12   2         66.06         40.49        15.37 o                         
  -3 -12   2        728.50        719.63        41.42 o                         
  -2 -12   2       1062.74       1088.59        50.71 o                         
  -1 -12   2       2424.78       2485.19        74.21 o                         
   0 -12   2         18.58         20.05        12.15 o                         
   1 -12   2       6135.23       6451.93       176.49 o                         
   2 -12   2       7248.25       7482.79       170.47 o                         
   3 -12   2        152.59        164.50        15.10 o                         
   4 -12   2       1070.32       1034.79        40.30 o                         
   5 -12   2       1662.85       1627.70        52.12 o                         
   6 -12   2       1614.04       1731.96        57.32 o                         
   7 -12   2       1170.79       1228.70        43.72 o                         
   8 -12   2       1690.21       1694.05        87.03 o                         
   9 -12   2       1797.95       1813.21        51.52 o                         
  10 -12   2       1067.02       1013.73        48.39 o                         
  11 -12   2       1190.51       1031.33        49.70 o                         
  12 -12   2        612.95        564.93        26.44 o                         
  13 -12   2         93.63         80.33        15.08 o                         
 -10 -11   2        529.32        556.84        32.73 o                         
  -9 -11   2        494.10        505.68        25.33 o                         
  -8 -11   2        587.95        567.15        31.23 o                         
  -7 -11   2        348.08        345.22        21.90 o                         
  -6 -11   2       1725.60       1784.76        65.88 o                         
  -5 -11   2        864.57        821.84        45.66 o                         
  -4 -11   2       1148.00       1120.96        43.20 o                         
  -3 -11   2       1731.19       1580.61        64.66 o                         
  -2 -11   2       6131.85       6519.59       194.75 o                         
  -1 -11   2          1.16         10.06        11.92 o                         
   0 -11   2        979.68        902.73        48.64 o                         
   1 -11   2       1050.55        979.15        76.47 o                         
   2 -11   2      10907.44      11368.32       254.72 o                         
   3 -11   2        220.84        206.53        19.76 o                         
   4 -11   2       1519.08       1589.74        48.29 o                         
   5 -11   2       6797.56       6818.22       146.40 o                         
   6 -11   2        322.29        307.21        19.53 o                         
   7 -11   2        550.42        522.52        33.33 o                         
   8 -11   2         58.26         76.00        15.73 o                         
   9 -11   2       1183.14       1185.94        41.99 o                         
  10 -11   2       1645.54       1700.36        73.93 o                         
  11 -11   2        329.24        300.47        17.68 o                         
  12 -11   2        235.82        218.70        14.61 o                         
  13 -11   2         23.03         16.10        10.71 o                         
 -11 -10   2        597.28        640.06        50.18 o                         
 -10 -10   2       1678.54       1850.59        62.34 o                         
  -9 -10   2        858.31        915.29        34.40 o                         
  -8 -10   2        637.18        639.44        32.24 o                         
  -7 -10   2       4805.40       4657.08       213.54 o                         
  -6 -10   2       1613.59       1543.55        52.41 o                         
  -5 -10   2        416.95        453.19        31.45 o                         
  -4 -10   2        354.55        333.96        22.50 o                         
  -3 -10   2       6104.62       6337.51       294.81 o                         
  -2 -10   2       2040.11       1883.56       148.48 o                         
  -1 -10   2         21.74         56.70        20.54 o                         
   0 -10   2         20.21         48.41        18.93 o                         
   1 -10   2       6671.80       7177.76       318.60 o                         
   2 -10   2       1287.31       1265.49        72.23 o                         
   3 -10   2         62.96         94.03        19.13 o                         
   4 -10   2       4723.11       4624.93       233.38 o                         
   5 -10   2       8287.93       8360.80       163.69 o                         
   6 -10   2       2300.25       2255.32        69.75 o                         
   7 -10   2        217.31        234.26        20.06 o                         
   8 -10   2          5.50         18.04        15.39 o                         
   9 -10   2       4182.19       4272.41       131.00 o                         
  10 -10   2        828.71        836.20        32.80 o                         
  11 -10   2          0.06         -6.35        12.04 o                         
  12 -10   2        220.40        204.71        14.91 o                         
  13 -10   2       1075.93       1079.21        51.19 o                         
  14 -10   2         10.91         -3.51        12.26 o                         
 -12  -9   2         50.08         48.88         9.81 o                         
 -11  -9   2       1110.60       1333.59        74.88 o                         
 -10  -9   2        335.61        321.73        41.50 o                         
  -9  -9   2        139.18        150.98        20.97 o                         
  -8  -9   2        220.09        205.67        22.52 o                         
  -7  -9   2       5025.55       5077.61       248.60 o                         
  -6  -9   2        421.18        401.72        34.27 o                         
  -5  -9   2        362.80        334.92        28.13 o                         
  -4  -9   2         63.87         80.28        16.25 o                         
  -3  -9   2      13066.47      15282.40      1656.27 o                         
  -2  -9   2       3614.17       4064.70       886.78 o                         
  -1  -9   2       1916.77       2210.93       126.15 o                         
   0  -9   2       1305.30       1229.81        91.37 o                         
   1  -9   2      15309.24      16443.65       455.88 o                         
   2  -9   2       1815.68       2061.22        98.05 o                         
   3  -9   2       2054.82       2174.43       122.82 o                         
   4  -9   2       1995.84       1956.37        79.80 o                         
   5  -9   2        797.94        724.64        55.53 o                         
   6  -9   2       1701.92       1738.72        97.80 o                         
   7  -9   2         64.99         56.64        12.91 o                         
   8  -9   2       2950.64       2837.14       111.13 o                         
   9  -9   2       1865.34       1900.49        72.88 o                         
  10  -9   2       3954.88       4032.12       144.39 o                         
  11  -9   2        461.88        437.81        27.65 o                         
  12  -9   2       1239.17       1268.58        52.14 o                         
  13  -9   2        987.01       1056.36        52.98 o                         
  14  -9   2        394.42        344.57        22.52 o                         
 -12  -8   2       1942.43       2177.90       101.59 o                         
 -11  -8   2         41.58         40.38        16.29 o                         
 -10  -8   2        412.95        452.66        33.71 o                         
  -9  -8   2        693.05        597.64        37.11 o                         
  -8  -8   2       3136.78       2798.68       138.66 o                         
  -7  -8   2       1490.00       1327.25        80.72 o                         
  -6  -8   2       3328.92       2935.17       108.23 o                         
  -5  -8   2         20.44         28.47        18.04 o                         
  -4  -8   2       5565.88       6809.93       770.79 o                         
  -3  -8   2         74.29         64.17        17.62 o                         
  -2  -8   2       4161.16       4675.20       722.84 o                         
  -1  -8   2          4.81         14.78        13.80 o                         
   0  -8   2      12468.04      12534.39       606.40 o                         
   1  -8   2       4827.12       5232.66       375.87 o                         
   2  -8   2       4179.24       4458.42       227.34 o                         
   3  -8   2       4479.04       4606.09       180.10 o                         
   4  -8   2       8451.47       8291.68       326.06 o                         
   5  -8   2          7.25         20.20        15.18 o                         
   6  -8   2       5442.80       5596.45       327.78 o                         
   7  -8   2        123.87        137.46        19.59 o                         
   8  -8   2       4108.30       3891.41       112.09 o                         
   9  -8   2         97.52         81.07        11.97 o                         
  10  -8   2        273.19        283.85        19.04 o                         
  11  -8   2        296.86        295.04        22.97 o                         
  12  -8   2       3511.28       3757.89       103.48 o                         
  13  -8   2        757.52        728.56        42.77 o                         
  14  -8   2         21.13         27.21        10.08 o                         
 -13  -7   2         50.57         28.11         8.83 o                         
 -12  -7   2        361.33        448.89        24.51 o                         
 -11  -7   2        350.46        320.12        23.51 o                         
 -10  -7   2        167.21        148.43        25.06 o                         
  -9  -7   2        345.12        342.37        32.16 o                         
  -8  -7   2        670.89        705.88        37.50 o                         
  -7  -7   2       4992.87       4448.39       232.08 o                         
  -6  -7   2        184.61        179.44        41.26 o                         
  -5  -7   2       7112.50       8293.39      1006.21 o                         
  -4  -7   2       2015.40       1802.20       153.73 o                         
  -3  -7   2      12959.67      11664.69      1006.69 o                         
  -2  -7   2       1420.13       1507.85       222.79 o                         
  -1  -7   2       3229.64       3366.48       189.35 o                         
   0  -7   2      17000.08      17387.36       750.14 o                         
   1  -7   2      13224.16      14810.00       723.38 o                         
   2  -7   2       1321.50       1442.69        95.14 o                         
   3  -7   2       1206.07       1194.90        60.71 o                         
   4  -7   2       2018.99       2193.12        93.91 o                         
   5  -7   2       4294.38       4089.86       156.35 o                         
   6  -7   2        614.74        585.92        48.18 o                         
   7  -7   2      13031.26      12928.45       431.38 o                         
   8  -7   2        196.50        199.32        17.72 o                         
   9  -7   2       9749.64       9396.28       248.46 o                         
  10  -7   2        104.75         80.12        12.14 o                         
  11  -7   2        886.69        869.92        71.92 o                         
  12  -7   2         74.92         91.37        17.63 o                         
  13  -7   2       1722.25       1796.52        68.53 o                         
  14  -7   2         20.49         22.76        10.96 o                         
 -13  -6   2        484.98        581.47        34.23 o                         
 -12  -6   2        255.87        322.76        21.87 o                         
 -11  -6   2       3413.19       3669.32       154.35 o                         
 -10  -6   2        216.20        201.33        28.69 o                         
  -9  -6   2       7299.81       7575.70       308.21 o                         
  -8  -6   2       1238.36       1181.44        73.25 o                         
  -7  -6   2       7845.61       7570.70       484.38 o                         
  -6  -6   2        174.25        146.75        27.18 o                         
  -5  -6   2       1414.93       1275.55       145.12 o                         
  -4  -6   2       5644.96       7094.26       476.42 o                         
  -3  -6   2       8159.11       8288.67       412.24 o                         
  -2  -6   2       1789.37       1771.90       120.89 o                         
  -1  -6   2       2751.03       2606.72       149.57 o                         
   0  -6   2      19821.11      20392.69       861.96 o                         
   1  -6   2       9404.40       9458.78       330.53 o                         
   2  -6   2        578.42        667.74        40.00 o                         
   3  -6   2      16781.69      15739.15       483.71 o                         
   4  -6   2      17447.82      17793.48       658.92 o                         
   5  -6   2       6591.27       6500.49       222.52 o                         
   6  -6   2          7.20          0.56        18.61 o                         
   7  -6   2       8392.71       7751.27       323.88 o                         
   8  -6   2       5186.86       4965.35       135.97 o                         
   9  -6   2       1873.79       1797.81        54.08 o                         
  10  -6   2         14.64          7.86        10.95 o                         
  11  -6   2         58.39         48.52        12.07 o                         
  12  -6   2       3633.78       3667.72       160.80 o                         
  13  -6   2        200.21        254.58        17.01 o                         
  14  -6   2        130.84        144.78        15.67 o                         
 -14  -5   2          8.69        -17.91        17.91 o                         
 -13  -5   2        310.81        351.21        25.50 o                         
 -12  -5   2       2325.69       2313.86       106.92 o                         
 -11  -5   2         63.57         61.88        18.93 o                         
 -10  -5   2         18.71         14.16        14.11 o                         
  -9  -5   2       3044.78       3251.05       117.29 o                         
  -8  -5   2       6240.76       6009.35       341.14 o                         
  -7  -5   2          6.26         -6.07        21.71 o                         
  -6  -5   2        383.93        280.53        44.98 o                         
  -5  -5   2       1757.32       2421.70       124.20 o                         
  -4  -5   2      20038.47      18689.13      2667.13 o                         
  -3  -5   2        994.13       1054.55        65.37 o                         
  -2  -5   2       2708.34       2471.84       115.71 o                         
  -1  -5   2        504.39        531.12        51.53 o                         
   0  -5   2       5960.54       6261.89       287.72 o                         
   1  -5   2        284.62        273.26        18.38 o                         
   2  -5   2       9041.88      10364.19       273.05 o                         
   3  -5   2       1064.11       1038.42        54.46 o                         
   4  -5   2      23382.33      23143.32       712.93 o                         
   5  -5   2         23.34         29.85        14.82 o                         
   6  -5   2        581.97        491.99        42.50 o                         
   7  -5   2       1502.19       1312.83        92.90 o                         
   8  -5   2      14765.53      13173.04       702.06 o                         
   9  -5   2        703.87        667.45        25.72 o                         
  10  -5   2       1652.06       1483.84        58.89 o                         
  11  -5   2       2012.59       1808.17        64.57 o                         
  12  -5   2       2022.93       2195.21        81.56 o                         
  13  -5   2        129.28        141.02        16.48 o                         
  14  -5   2         80.61         69.24        14.81 o                         
 -14  -4   2        255.16        196.09        23.61 o                         
 -13  -4   2        573.58        638.05        36.17 o                         
 -12  -4   2        910.33        942.68        52.29 o                         
 -11  -4   2       1033.11       1039.11        44.34 o                         
 -10  -4   2        587.84        544.12        27.33 o                         
  -9  -4   2       4777.76       4760.31       246.16 o                         
  -8  -4   2       3252.19       3275.96       174.36 o                         
  -7  -4   2         87.54        101.12        24.96 o                         
  -6  -4   2       1169.36       1001.96       358.37 o                         
  -5  -4   2       6521.59       6137.14      1656.35 o                         
  -4  -4   2       7028.03       6987.48      1125.43 o                         
  -3  -4   2       1175.83       1073.53        73.09 o                         
  -2  -4   2       7165.24       7183.56       325.51 o                         
  -1  -4   2      31723.01      31438.73      1297.12 o                         
   0  -4   2       7563.48       8013.51       351.81 o                         
   1  -4   2       6983.74       9647.53       237.43 o                         
   2  -4   2       3881.94       4132.44       163.09 o                         
   3  -4   2      10463.53      10079.74       332.62 o                         
   4  -4   2       3390.96       3247.03       116.45 o                         
   5  -4   2       1919.05       1795.55        80.31 o                         
   6  -4   2       7158.08       7480.94       295.84 o                         
   7  -4   2      24960.26      21527.89       771.12 o                         
   8  -4   2       1250.35       1080.57        87.99 o                         
   9  -4   2         38.54         46.67        10.33 o                         
  10  -4   2       5696.87       5502.17       173.77 o                         
  11  -4   2       8269.43       8945.01       368.35 o                         
  12  -4   2        537.65        561.65        40.84 o                         
  13  -4   2        198.85        178.42        19.88 o                         
  14  -4   2        219.58        258.94        23.16 o                         
 -14  -3   2        925.81        956.23        46.36 o                         
 -13  -3   2       2247.40       2549.26        95.96 o                         
 -12  -3   2        684.37        727.76        42.37 o                         
 -11  -3   2         15.08          9.43        12.43 o                         
 -10  -3   2       3964.43       3925.76        98.22 o                         
  -9  -3   2       3415.91       3118.37       132.40 o                         
  -8  -3   2       2113.92       2295.68       114.79 o                         
  -7  -3   2        365.76        406.97        63.69 o                         
  -6  -3   2        195.64        255.01        49.30 o                         
  -5  -3   2      12629.94      10693.26      2545.20 o                         
  -4  -3   2        255.29        227.02        48.86 o                         
  -3  -3   2       1822.21       1451.12       128.59 o                         
  -2  -3   2       4193.07       4500.98       292.18 o                         
  -1  -3   2      77529.62      80513.02      3264.35 o                         
   0  -3   2       1026.24       1063.80        43.96 o                         
   1  -3   2       5174.94       6478.63       229.83 o                         
   2  -3   2      55769.21      61678.29      1824.34 o                         
   3  -3   2       9477.21       9697.12       303.45 o                         
   4  -3   2      30438.51      31240.02       910.88 o                         
   5  -3   2       1897.71       2078.56       101.64 o                         
   6  -3   2       5177.98       4500.13       220.92 o                         
   7  -3   2       4737.14       3878.58       181.00 o                         
   8  -3   2       2726.24       2447.61       136.95 o                         
   9  -3   2        184.18        185.81        17.17 o                         
  10  -3   2       1540.90       1427.59        54.11 o                         
  11  -3   2       2815.02       2718.14        98.05 o                         
  12  -3   2         59.77         61.83        12.87 o                         
  13  -3   2        223.91        205.67        16.78 o                         
  14  -3   2       1280.60       1285.96        51.06 o                         
 -14  -2   2       2024.42       2178.15        98.85 o                         
 -13  -2   2         31.13         25.72        11.24 o                         
 -12  -2   2       1441.52       1425.33        48.14 o                         
 -11  -2   2          3.40        -12.42        12.42 o                         
 -10  -2   2        677.67        699.73        29.13 o                         
  -9  -2   2       1391.02       1391.51        50.38 o                         
  -8  -2   2       4138.99       3665.00       319.96 o                         
  -7  -2   2          1.53        -13.97        26.15 o                         
  -6  -2   2      17785.41      17738.31      3880.99 o                         
  -5  -2   2        316.36        315.12        37.43 o                         
  -4  -2   2       1931.01       1307.63       124.62 o                         
  -3  -2   2       4863.47       3407.86       235.67 o                         
  -2  -2   2      41231.41      35335.02      2034.38 o                         
  -1  -2   2      13975.84      15697.93       905.95 o                         
   0  -2   2      14749.77      14549.55       376.11 o                         
   1  -2   2       1859.67       1693.73        56.41 o                         
   2  -2   2     132900.56     131052.58      3732.46 o                         
   3  -2   2      42339.12      42851.73      1229.76 o                         
   4  -2   2        726.54        472.93        39.67 o                         
   5  -2   2        752.77        700.04        50.21 o                         
   6  -2   2      24840.36      23910.27       829.23 o                         
   7  -2   2         50.61         33.76        18.74 o                         
   8  -2   2        316.59        214.94        41.23 o                         
   9  -2   2         78.15         58.95        10.56 o                         
  10  -2   2       4012.34       4209.36       132.61 o                         
  11  -2   2        394.12        402.85        24.16 o                         
  12  -2   2       1213.95       1304.31        43.47 o                         
  13  -2   2         11.61         17.53        13.04 o                         
  14  -2   2       3572.64       3649.97       143.24 o                         
 -15  -1   2         15.27         19.41        10.66 o                         
 -14  -1   2        213.39        229.99        22.29 o                         
 -13  -1   2        211.91        238.44        17.99 o                         
 -12  -1   2        225.43        227.36        18.91 o                         
 -11  -1   2       1392.28       1343.07        42.78 o                         
 -10  -1   2         94.16        101.10        12.78 o                         
  -9  -1   2       5186.44       5610.29       167.43 o                         
  -8  -1   2         76.69        120.81        51.13 o                         
  -7  -1   2        605.93        550.74        91.83 o                         
  -6  -1   2      16003.76      15308.37       565.39 o                         
  -5  -1   2      14664.76      14914.36       478.15 o                         
  -4  -1   2       2744.52       2681.38       101.99 o                         
  -3  -1   2       3631.99       3544.84       181.68 o                         
  -2  -1   2      15175.11      14553.96       594.39 o                         
  -1  -1   2       2284.90       2079.98        73.61 o                         
   0  -1   2      15556.31      15594.12       363.88 o                         
   1  -1   2        154.55        172.67         8.76 o                         
   2  -1   2        292.94        311.33        20.90 o                         
   3  -1   2      15053.31      12420.23       428.62 o                         
   4  -1   2        560.99        604.75        52.35 o                         
   5  -1   2      15195.31      14606.41       445.93 o                         
   6  -1   2       4075.97       3552.65       154.62 o                         
   7  -1   2      10207.02       9182.44       426.08 o                         
   8  -1   2        506.58        418.78        57.10 o                         
   9  -1   2       1691.82       1457.96        61.57 o                         
  10  -1   2        431.69        437.14        26.00 o                         
  11  -1   2       3646.34       3875.76       102.03 o                         
  12  -1   2        107.96        126.53        18.10 o                         
  13  -1   2        123.46        153.58        18.42 o                         
  14  -1   2         29.61         32.54        11.28 o                         
 -15   0   2        334.61        321.30        34.97 o                         
 -14   0   2        246.00        263.04        20.86 o                         
 -13   0   2        968.45       1012.10        43.67 o                         
 -12   0   2        717.91        702.67        36.75 o                         
 -11   0   2        876.32        857.04        34.84 o                         
 -10   0   2         45.37         46.05        12.67 o                         
  -9   0   2       2354.08       2188.19       228.03 o                         
  -8   0   2       1868.86       1690.44       184.02 o                         
  -7   0   2        228.31        211.30        56.66 o                         
  -6   0   2       3485.33       3673.16       160.13 o                         
  -5   0   2      19039.29      19952.95       834.60 o                         
  -4   0   2        216.63        267.81        66.91 o                         
  -3   0   2      21610.42      22666.17       931.84 o                         
  -2   0   2       8475.59       7422.50       417.38 o                         
  -1   0   2       2505.02       1993.16       145.58 o                         
   0   0   2         33.10         45.75         6.45 o                         
   1   0   2       2976.25       2741.53        73.42 o                         
   2   0   2      11573.47      10343.91       263.06 o                         
   3   0   2       5556.12       4993.61       143.08 o                         
   4   0   2        947.49        798.98        48.49 o                         
   5   0   2       1961.10       2022.35       115.90 o                         
   6   0   2       2726.76       2581.03       145.48 o                         
   7   0   2       3224.39       3023.37       173.08 o                         
   8   0   2        918.91        861.30       225.38 o                         
   9   0   2       3735.27       3510.07        97.62 o                         
  10   0   2       4453.25       4276.46       126.17 o                         
  11   0   2        493.47        542.07        29.21 o                         
  12   0   2        118.70        137.65        18.06 o                         
  13   0   2        877.93        850.94        52.84 o                         
  14   0   2       1214.65       1106.26        88.26 o                         
 -15   1   2         29.35         23.76        11.40 o                         
 -14   1   2       3520.78       4016.97       170.33 o                         
 -13   1   2        506.91        526.09        25.58 o                         
 -12   1   2         87.89         81.80        13.99 o                         
 -11   1   2         87.80         73.92        13.08 o                         
 -10   1   2       9062.84       8791.75       178.23 o                         
  -9   1   2         22.19        103.26        47.42 o                         
  -8   1   2        882.25        720.78        86.40 o                         
  -7   1   2         54.05         54.79        19.25 o                         
  -6   1   2      12625.31      11839.64       515.10 o                         
  -5   1   2        212.23        187.18        47.28 o                         
  -4   1   2       9620.99       8734.44       377.87 o                         
  -3   1   2        633.27        455.53        31.55 o                         
  -2   1   2       8386.65       8303.61       321.30 o                         
  -1   1   2        408.77        421.18        13.44 o                         
   0   1   2       7027.85       6961.67       166.29 o                         
   1   1   2       2856.71       2670.02       150.79 o                         
   2   1   2       9723.15       8658.48       445.05 o                         
   3   1   2       1109.50       1114.74        57.68 o                         
   4   1   2       4807.14       4695.54       183.38 o                         
   5   1   2       2481.69       2482.10       114.43 o                         
   6   1   2      25866.10      27139.95      1140.29 o                         
   7   1   2         30.42         18.04        18.64 o                         
   8   1   2         18.51         39.20        17.70 o                         
   9   1   2        555.76        599.68        26.14 o                         
  10   1   2      12227.11      11785.47       245.78 o                         
  11   1   2        515.23        484.43        32.09 o                         
  12   1   2        381.73        361.56        26.01 o                         
  13   1   2       1518.38       1395.78        95.41 o                         
  14   1   2       1173.05        915.94        53.26 o                         
 -15   2   2       1928.16       1936.53       145.40 o                         
 -14   2   2       1237.48       1391.58        76.78 o                         
 -13   2   2         79.22         80.24        11.84 o                         
 -12   2   2         43.37         58.80        13.69 o                         
 -11   2   2        632.15        732.44        31.40 o                         
 -10   2   2      15234.93      15619.99       409.64 o                         
  -9   2   2       3361.32       3337.12       226.77 o                         
  -8   2   2       1608.68       1407.81       127.82 o                         
  -7   2   2       6531.92       5443.31       228.86 o                         
  -6   2   2        682.08        534.96        53.39 o                         
  -5   2   2        348.86        450.40        67.12 o                         
  -4   2   2       1209.52       1083.19        62.08 o                         
  -3   2   2      13379.57      12945.73       443.86 o                         
  -2   2   2       4678.08       4562.53       115.67 o                         
  -1   2   2      24913.67      24419.17       627.05 o                         
   0   2   2       2433.80       2495.18        72.82 o                         
   1   2   2       7550.21       7023.58       582.47 o                         
   2   2   2       5760.56       5886.13       454.50 o                         
   3   2   2        942.50        715.94        51.54 o                         
   4   2   2         33.65         30.47        16.54 o                         
   5   2   2      11617.58      12581.21       452.08 o                         
   6   2   2       3189.93       3791.80       166.59 o                         
   7   2   2        252.60        206.15        36.93 o                         
   8   2   2        614.61        618.88        30.70 o                         
   9   2   2       3418.52       3300.37        99.09 o                         
  10   2   2        123.48        131.92        15.56 o                         
  11   2   2       1134.85       1181.56        51.61 o                         
  12   2   2       2505.45       2605.92        78.31 o                         
  13   2   2        833.29        799.26        57.58 o                         
  14   2   2         16.10         19.69        15.68 o                         
 -15   3   2       1514.65       1526.94        87.90 o                         
 -14   3   2         24.43         26.77        14.33 o                         
 -13   3   2        553.91        568.47        25.27 o                         
 -12   3   2       1496.01       1562.08        66.32 o                         
 -11   3   2       5463.85       5474.69       139.08 o                         
 -10   3   2        873.37        859.32        36.98 o                         
  -9   3   2        913.62       1379.75       202.44 o                         
  -8   3   2         46.91         22.53        24.80 o                         
  -7   3   2      25812.50      22630.88       970.33 o                         
  -6   3   2      11820.19      10046.85       456.49 o                         
  -5   3   2        998.01       1013.48        62.50 o                         
  -4   3   2        879.12        893.10        52.33 o                         
  -3   3   2       9617.35       9209.72       275.86 o                         
  -2   3   2       2140.75       2083.16        65.12 o                         
  -1   3   2       1221.17       1300.36        44.30 o                         
   0   3   2       3279.28       3426.39       109.22 o                         
   1   3   2      26501.48      26232.94      1519.75 o                         
   2   3   2       2729.66       2884.89       114.44 o                         
   3   3   2       2224.62       2636.23       128.82 o                         
   4   3   2        125.35        111.31        23.33 o                         
   5   3   2       1364.15       1270.04        69.74 o                         
   6   3   2       1644.73       1652.36       110.51 o                         
   7   3   2          2.54         20.32        17.77 o                         
   8   3   2        118.24        122.11        12.83 o                         
   9   3   2       4110.94       3951.00        90.41 o                         
  10   3   2       2139.60       2135.37        64.21 o                         
  11   3   2        246.28        252.13        21.89 o                         
  12   3   2        445.25        376.77        34.35 o                         
  13   3   2        222.98        235.83        18.39 o                         
 -15   4   2        433.47        421.88        34.46 o                         
 -14   4   2       1536.04       1660.51        81.22 o                         
 -13   4   2         26.91         36.55        13.74 o                         
 -12   4   2        694.72        746.27        32.72 o                         
 -11   4   2       1162.16       1180.08        38.22 o                         
 -10   4   2        440.91        506.41        23.36 o                         
  -9   4   2        829.00        740.16        87.68 o                         
  -8   4   2       2061.49       1614.91       126.13 o                         
  -7   4   2        904.12        761.43        77.05 o                         
  -6   4   2      11294.74      10786.91       478.30 o                         
  -5   4   2       2151.27       2580.20       128.24 o                         
  -4   4   2      19303.26      19440.82       616.89 o                         
  -3   4   2        226.17        259.03        31.13 o                         
  -2   4   2       8264.76       8099.47       248.36 o                         
  -1   4   2        105.24        115.23        10.75 o                         
   0   4   2      22727.28      24091.57       696.04 o                         
   1   4   2         10.09          4.42        13.38 o                         
   2   4   2      11358.47      10660.40       457.72 o                         
   3   4   2        225.71        208.38        21.07 o                         
   4   4   2       8401.18       9376.00       352.23 o                         
   5   4   2        650.25        802.94        55.94 o                         
   6   4   2      10592.39      11820.88       412.17 o                         
   7   4   2        114.28        116.40        24.80 o                         
   8   4   2       3780.44       3471.53       100.62 o                         
   9   4   2       4887.39       4490.26       114.47 o                         
  10   4   2        425.47        387.56        24.46 o                         
  11   4   2          4.19         23.54        24.13 o                         
  12   4   2       1130.89       1138.40        71.58 o                         
  13   4   2         30.68         24.79        12.51 o                         
 -15   5   2        174.26        178.08        22.40 o                         
 -14   5   2        943.86        939.17        39.00 o                         
 -13   5   2        832.60        851.13        36.90 o                         
 -12   5   2       1446.42       1482.99        42.06 o                         
 -11   5   2       7178.26       7808.20       170.61 o                         
 -10   5   2        598.91        655.17        30.18 o                         
  -9   5   2         89.04        103.86        15.63 o                         
  -8   5   2       1970.59       1680.15       135.02 o                         
  -7   5   2       5605.31       5235.89       251.53 o                         
  -6   5   2       3031.19       2921.17       122.96 o                         
  -5   5   2       1042.57       1083.93        70.55 o                         
  -4   5   2       4167.70       3887.17       161.93 o                         
  -3   5   2        804.18        632.86        43.75 o                         
  -2   5   2      11335.51      11597.49       307.13 o                         
  -1   5   2       2293.64       2212.81        72.02 o                         
   0   5   2       2154.29       2350.08        69.27 o                         
   1   5   2      65967.08      67810.71      2767.45 o                         
   2   5   2         46.31         54.35        21.87 o                         
   3   5   2       1272.59       1190.94        59.01 o                         
   4   5   2         60.34         89.07        15.86 o                         
   5   5   2       6797.07       6726.48       217.08 o                         
   6   5   2         10.14         15.77        15.46 o                         
   7   5   2         46.32         53.25        10.85 o                         
   8   5   2       1692.69       1519.87        52.79 o                         
   9   5   2       6805.18       7162.02       270.76 o                         
  10   5   2        250.21        257.19        31.30 o                         
  11   5   2        821.13        777.29        67.05 o                         
  12   5   2          2.04         16.70        20.72 o                         
  13   5   2       1657.63       1237.44        66.22 o                         
 -15   6   2       1141.26        927.20        56.77 o                         
 -14   6   2         12.06          9.44        11.63 o                         
 -13   6   2         55.90         55.57        14.95 o                         
 -12   6   2         20.70         39.59        11.20 o                         
 -11   6   2       2481.80       2820.23        77.71 o                         
 -10   6   2        129.65        156.15        15.03 o                         
  -9   6   2       2469.01       2555.97       108.98 o                         
  -8   6   2       3184.88       2625.85       186.80 o                         
  -7   6   2       9184.64       8752.56       522.10 o                         
  -6   6   2        264.09        330.30        40.66 o                         
  -5   6   2        785.50        554.50        48.49 o                         
  -4   6   2       5113.26       4331.25       227.18 o                         
  -3   6   2      22917.28      23460.54       804.56 o                         
  -2   6   2         30.27         27.53        11.60 o                         
  -1   6   2       1495.68       1428.19        53.94 o                         
   0   6   2       1099.06        976.62        51.36 o                         
   1   6   2      19989.64      19796.56       810.45 o                         
   2   6   2        302.64        252.31        30.85 o                         
   3   6   2       1758.08       2039.57       101.39 o                         
   4   6   2       5219.56       6342.76       328.73 o                         
   5   6   2       4822.68       5095.72       179.04 o                         
   6   6   2        154.78        144.92        18.40 o                         
   7   6   2        622.31        653.17        35.73 o                         
   8   6   2       4025.09       4207.46       139.83 o                         
   9   6   2        165.18        159.79        30.24 o                         
  10   6   2        619.68        628.36        60.95 o                         
  11   6   2       1702.65       1700.44       139.77 o                         
  12   6   2       2301.83       2219.28       137.85 o                         
 -15   7   2        103.44         98.28        11.46 o                         
 -14   7   2        700.16        715.69        31.92 o                         
 -13   7   2        124.43        125.80        15.44 o                         
 -12   7   2       2071.92       2268.03        69.15 o                         
 -11   7   2        993.39       1026.86        34.91 o                         
 -10   7   2       1771.01       1955.16        67.78 o                         
  -9   7   2       1439.63       1413.41        48.57 o                         
  -8   7   2      16928.62      17601.75       866.10 o                         
  -7   7   2        603.71        655.03        56.87 o                         
  -6   7   2       3483.00       3706.10       209.73 o                         
  -5   7   2       1471.43       1500.76        91.82 o                         
  -4   7   2      14973.07      14596.52       648.25 o                         
  -3   7   2        369.73        523.39        44.24 o                         
  -2   7   2       1038.69       1118.94        68.19 o                         
  -1   7   2        543.73        589.77        38.90 o                         
   0   7   2       7936.77       8092.22       369.45 o                         
   1   7   2         38.44         29.36        16.87 o                         
   2   7   2        608.56        754.11        46.10 o                         
   3   7   2         59.48        123.25        19.94 o                         
   4   7   2      18836.18      20644.91       828.76 o                         
   5   7   2       2024.88       2007.31        74.51 o                         
   6   7   2        470.64        493.55        36.95 o                         
   7   7   2       1529.94       1453.53        60.98 o                         
   8   7   2       5828.99       5681.70       206.17 o                         
   9   7   2         50.17         36.95        26.56 o                         
  10   7   2        209.40        214.01        37.08 o                         
  11   7   2        416.86        397.82        31.26 o                         
  12   7   2       2015.23       1666.75       252.37 o                         
 -15   8   2       2188.74       1976.77        81.70 o                         
 -14   8   2        226.04        209.06        17.39 o                         
 -13   8   2        677.74        736.01        29.49 o                         
 -12   8   2       1601.50       1769.50        62.04 o                         
 -11   8   2        436.63        442.21        22.34 o                         
 -10   8   2        234.34        254.91        18.84 o                         
  -9   8   2       5020.17       5138.68       282.38 o                         
  -8   8   2       5845.87       6009.19       244.68 o                         
  -7   8   2        517.69        450.91        54.79 o                         
  -6   8   2         27.29         48.48        23.87 o                         
  -5   8   2       4658.86       4568.00       203.46 o                         
  -4   8   2       9362.87       9682.76       369.79 o                         
  -3   8   2       9569.00       9374.84       301.36 o                         
  -2   8   2        240.30        203.94        22.60 o                         
  -1   8   2      12401.43      13732.12       381.57 o                         
   0   8   2       1192.71       1268.55        67.57 o                         
   1   8   2       1744.06       1675.95       129.28 o                         
   2   8   2        331.19        403.06        34.95 o                         
   3   8   2       6371.47       7219.82       395.35 o                         
   4   8   2       1613.76       1580.51        96.75 o                         
   5   8   2       1442.84       1286.78        46.85 o                         
   6   8   2        349.45        276.27        25.94 o                         
   7   8   2       8358.95       8692.12       273.83 o                         
   8   8   2        376.37        282.55        45.87 o                         
   9   8   2       1462.26       1593.66        83.95 o                         
  10   8   2        367.20        356.87        31.67 o                         
  11   8   2       1454.92       1483.30        63.31 o                         
 -14   9   2        790.11        791.63        67.50 o                         
 -13   9   2       7368.86       7538.23       173.27 o                         
 -12   9   2         96.12        107.27        12.69 o                         
 -11   9   2       1049.24       1117.24        43.78 o                         
 -10   9   2       1197.61       1396.34        54.84 o                         
  -9   9   2      11469.99      11496.47       622.20 o                         
  -8   9   2        800.76        734.57        41.93 o                         
  -7   9   2       1463.04       1507.74        52.09 o                         
  -6   9   2        203.40        180.46        51.22 o                         
  -5   9   2       4021.39       4321.15       200.25 o                         
  -4   9   2        627.25        641.22        44.85 o                         
  -3   9   2       2850.35       2807.05       114.20 o                         
  -2   9   2        263.99        248.45        34.37 o                         
  -1   9   2      10401.21      11286.64       499.13 o                         
   0   9   2       6056.57       6502.67       453.77 o                         
   1   9   2         15.31         19.34        15.70 o                         
   2   9   2       3624.53       3862.40       209.53 o                         
   3   9   2       2888.73       2976.89        95.50 o                         
   4   9   2       4312.47       4382.07       101.10 o                         
   5   9   2       2889.68       2765.97        67.90 o                         
   6   9   2         99.66         98.10        14.22 o                         
   7   9   2       3632.00       3696.24       119.11 o                         
   8   9   2       2557.71       2632.65       118.48 o                         
   9   9   2        190.23        199.52        26.23 o                         
  10   9   2        662.75        691.57        39.88 o                         
 -14  10   2         39.69         37.04        10.68 o                         
 -13  10   2        252.11        240.13        13.83 o                         
 -12  10   2       2757.73       3066.85        78.52 o                         
 -11  10   2         24.53         27.04        10.26 o                         
 -10  10   2       1768.37       2088.67        66.05 o                         
  -9  10   2       1062.51       1275.52        57.36 o                         
  -8  10   2       4273.64       4416.91       202.13 o                         
  -7  10   2        761.99        769.50        33.11 o                         
  -6  10   2      10781.97      11255.94       253.91 o                         
  -5  10   2       1170.72       1056.20        34.67 o                         
  -4  10   2       3990.98       4013.85       156.84 o                         
  -3  10   2        103.68         94.65        23.36 o                         
  -2  10   2       4885.00       4718.97       173.35 o                         
  -1  10   2       1762.62       2032.41       120.24 o                         
   0  10   2       7854.65       8401.93       261.38 o                         
   1  10   2         49.84         44.24         9.30 o                         
   2  10   2       6571.98       6849.34       144.29 o                         
   3  10   2        151.22        142.51        14.32 o                         
   4  10   2        228.77        277.54        19.85 o                         
   5  10   2        928.08        975.58        45.61 o                         
   6  10   2       1211.91       1260.11        60.84 o                         
   7  10   2       1178.57       1150.83        66.45 o                         
   8  10   2       1879.19       1948.19       113.04 o                         
   9  10   2        167.94        133.54        30.32 o                         
  10  10   2        175.58        123.34        15.98 o                         
 -14  11   2        373.73        320.75        37.95 o                         
 -13  11   2       1039.83       1024.20        32.78 o                         
 -12  11   2       1066.08       1034.90        32.93 o                         
 -11  11   2          8.79         10.01        10.07 o                         
 -10  11   2       1743.90       1955.59        61.86 o                         
  -9  11   2       3231.71       3682.87       126.49 o                         
  -8  11   2       3268.09       3885.81       131.83 o                         
  -7  11   2        287.07        261.99        17.36 o                         
  -6  11   2       2817.23       2985.27        72.64 o                         
  -5  11   2       9284.13       9886.38       190.49 o                         
  -4  11   2        903.32        808.92        32.83 o                         
  -3  11   2       7470.23       7927.75       182.62 o                         
  -2  11   2         71.41         70.21        13.85 o                         
  -1  11   2      12444.95      13329.50       328.34 o                         
   0  11   2       2731.13       3022.46       120.55 o                         
   1  11   2       1742.02       1814.59        52.00 o                         
   2  11   2        249.73        256.83        16.34 o                         
   3  11   2      10739.99      10974.56       261.88 o                         
   4  11   2         38.56         47.34        14.79 o                         
   5  11   2          9.44          1.66        16.52 o                         
   6  11   2        164.44        149.34        32.00 o                         
   7  11   2       1298.35       1310.32        70.59 o                         
   8  11   2        323.28        298.59        22.90 o                         
   9  11   2         32.44         39.72        10.57 o                         
 -13  12   2       1630.19       1512.24        51.17 o                         
 -12  12   2         37.68         49.15         9.45 o                         
 -11  12   2         30.53         26.45         9.92 o                         
 -10  12   2        286.15        262.43        19.51 o                         
  -9  12   2       1524.20       1780.94        82.65 o                         
  -8  12   2        529.95        547.71        37.37 o                         
  -7  12   2        343.32        380.80        26.72 o                         
  -6  12   2       1901.98       2026.56        56.68 o                         
  -5  12   2       9475.89       9955.98       192.93 o                         
  -4  12   2       1177.90       1176.87        46.15 o                         
  -3  12   2       1031.30       1154.88        44.70 o                         
  -2  12   2       1442.65       1484.57        57.63 o                         
  -1  12   2       8736.22       8743.73       252.59 o                         
   0  12   2        122.99        138.92        20.93 o                         
   1  12   2        230.80        241.62        17.34 o                         
   2  12   2       1725.77       1916.61        80.28 o                         
   3  12   2       3108.05       3399.39       181.37 o                         
   4  12   2        303.99        311.54        21.79 o                         
   5  12   2        289.85        259.81        26.07 o                         
   6  12   2       2943.63       3013.92       149.92 o                         
   7  12   2        254.09        269.44        19.33 o                         
   8  12   2        777.98        766.00        43.65 o                         
 -12  13   2         54.75         47.33        11.67 o                         
 -11  13   2          0.05          2.25         9.26 o                         
 -10  13   2       3877.21       4361.06       166.74 o                         
  -9  13   2        486.86        584.51        31.37 o                         
  -8  13   2         22.16         13.33        13.99 o                         
  -7  13   2        290.72        309.44        25.64 o                         
  -6  13   2       1746.85       1945.10        73.94 o                         
  -5  13   2       6015.01       6427.47       168.60 o                         
  -4  13   2         81.23         79.38        11.86 o                         
  -3  13   2       1816.50       1809.31        64.02 o                         
  -2  13   2       6382.20       6703.92       205.64 o                         
  -1  13   2          6.61          8.19        10.82 o                         
   0  13   2          5.04          9.14        13.21 o                         
   1  13   2        425.21        437.23        29.21 o                         
   2  13   2       3223.29       3845.17       112.55 o                         
   3  13   2        175.13        191.58        21.40 o                         
   4  13   2        381.43        368.65        23.78 o                         
   5  13   2         82.79        120.64        19.95 o                         
   6  13   2       2848.78       2921.31       112.57 o                         
   7  13   2         15.73         20.85         9.86 o                         
 -12  14   2        178.31        125.07        16.92 o                         
 -11  14   2        250.84        253.17        15.86 o                         
 -10  14   2       2135.97       2251.11        63.15 o                         
  -9  14   2         78.92         85.86        14.35 o                         
  -8  14   2        161.33        162.40        18.58 o                         
  -7  14   2       3559.67       3879.37       129.89 o                         
  -6  14   2        788.01        834.43        38.28 o                         
  -5  14   2       2892.20       2911.01        84.86 o                         
  -4  14   2        219.22        228.15        16.40 o                         
  -3  14   2        529.88        584.32        25.81 o                         
  -2  14   2       3006.06       3177.76       134.27 o                         
  -1  14   2       2002.99       2161.51        96.32 o                         
   0  14   2        148.07        123.07        16.66 o                         
   1  14   2       1768.85       1917.85        72.32 o                         
   2  14   2        554.57        510.01        45.03 o                         
   3  14   2        904.44        905.23        60.88 o                         
   4  14   2          1.10         -7.84        18.38 o                         
   5  14   2       3028.32       2928.76       182.33 o                         
   6  14   2         78.70         60.29        13.61 o                         
 -11  15   2        748.58        555.62        23.13 o                         
 -10  15   2         11.03          8.06         7.26 o                         
  -9  15   2       1821.00       1934.01        76.18 o                         
  -8  15   2       1020.92       1038.44        42.90 o                         
  -7  15   2        864.10        927.15        40.82 o                         
  -6  15   2        828.03        941.11        50.53 o                         
  -5  15   2       1004.55       1104.42        74.11 o                         
  -4  15   2        266.42        261.54        19.98 o                         
  -3  15   2       1378.95       1421.64        66.46 o                         
  -2  15   2       1565.10       1542.77        62.64 o                         
  -1  15   2        445.19        439.32        33.24 o                         
   0  15   2        199.82        177.66        15.98 o                         
   1  15   2       5045.69       4895.40       349.61 o                         
   2  15   2       1202.23       1306.88        56.96 o                         
   3  15   2        342.05        308.45        20.68 o                         
   4  15   2         30.66         14.28        11.03 o                         
   5  15   2       1376.84       1073.71       249.76 o                         
  -9  16   2        355.95        322.86        21.88 o                         
  -8  16   2        745.71        656.78        31.91 o                         
  -7  16   2        227.95        231.97        16.39 o                         
  -6  16   2       3627.86       3998.06       145.36 o                         
  -5  16   2         20.86          5.79         9.29 o                         
  -4  16   2        890.17        923.72        42.07 o                         
  -3  16   2         32.13         39.63        10.33 o                         
  -2  16   2       1339.56       1316.10        50.20 o                         
  -1  16   2        190.68        203.88        20.66 o                         
   0  16   2        591.13        523.01        48.79 o                         
   1  16   2          4.00         13.94        10.24 o                         
   2  16   2        746.45        818.20        75.71 o                         
   3  16   2         13.15          4.34         8.64 o                         
  -8  17   2          8.38          2.05         7.07 o                         
  -7  17   2        279.06        218.71        37.03 o                         
  -6  17   2        215.97        184.64        16.63 o                         
  -5  17   2         36.94         31.25         9.07 o                         
  -4  17   2        928.12        812.53        37.82 o                         
  -3  17   2       2218.87       2208.69        81.38 o                         
  -2  17   2        145.40        177.91        20.73 o                         
  -1  17   2         10.87          9.37         9.57 o                         
   0  17   2        450.19        429.12        44.92 o                         
   1  17   2       3468.33       2843.84       105.91 o                         
  -4  18   2         34.89          9.07         6.55 o                         
  -3  18   2        902.37        590.54        43.64 o                         
  -2 -18   3         15.18          7.88         6.96 o                         
  -1 -18   3       2337.49       1750.34        76.15 o                         
   0 -18   3         30.34         20.77         9.49 o                         
   1 -18   3       1450.79       1158.59        55.17 o                         
   2 -18   3        574.07        456.85        26.72 o                         
   3 -18   3        670.36        576.88        44.06 o                         
   4 -18   3          1.35         -9.49         9.85 o                         
   5 -18   3        331.19        243.95        20.96 o                         
   6 -18   3        301.24        219.30        24.10 o                         
  -4 -17   3          9.57         14.00         5.96 o                         
  -3 -17   3         40.88         47.10        37.48 o                         
  -2 -17   3       2725.28       2498.60       119.26 o                         
  -1 -17   3        596.74        502.10        38.99 o                         
   0 -17   3        487.14        339.67        19.91 o                         
   1 -17   3          6.29         -4.14         7.87 o                         
   2 -17   3       1666.93       1776.08        94.84 o                         
   3 -17   3        282.53        241.40        20.64 o                         
   4 -17   3        760.73        663.12        39.97 o                         
   5 -17   3         10.00         11.72        14.29 o                         
   6 -17   3       1986.02       1933.74       182.10 o                         
   7 -17   3         16.39         22.46        24.41 o                         
   8 -17   3        167.82        117.54        25.11 o                         
  -5 -16   3        133.15        115.30        14.76 o                         
  -4 -16   3         37.43         35.40        12.54 o                         
  -3 -16   3         38.48         26.59        12.77 o                         
  -2 -16   3       1814.55       1894.05       115.53 o                         
  -1 -16   3        397.77        356.78        27.71 o                         
   0 -16   3        786.76        815.20        35.37 o                         
   1 -16   3         59.55         60.92        10.11 o                         
   2 -16   3       3018.78       2920.47       111.44 o                         
   3 -16   3        652.89        603.75        30.07 o                         
   4 -16   3        284.19        222.18        23.26 o                         
   5 -16   3        674.17        720.00        61.27 o                         
   6 -16   3       1867.61       1818.25        97.10 o                         
   7 -16   3        762.69        687.02        38.52 o                         
   8 -16   3          3.46         23.02         9.49 o                         
   9 -16   3       1225.26       1256.30       111.28 o                         
  10 -16   3        559.59        365.44        39.30 o                         
  -7 -15   3        995.95        836.63        69.93 o                         
  -6 -15   3          4.33          6.87        10.85 o                         
  -5 -15   3        958.07       1018.57        53.71 o                         
  -4 -15   3        625.29        681.98        43.91 o                         
  -3 -15   3       4444.89       4775.98       212.57 o                         
  -2 -15   3         75.44         85.72        14.45 o                         
  -1 -15   3       2123.28       2052.79       103.58 o                         
   0 -15   3        118.17        118.68        14.37 o                         
   1 -15   3       2731.51       2927.22       106.45 o                         
   2 -15   3          4.66          6.01        10.35 o                         
   3 -15   3       3427.95       3303.96        94.17 o                         
   4 -15   3        733.27        715.08        39.54 o                         
   5 -15   3       2182.96       2233.82        67.58 o                         
   6 -15   3        121.18        108.79        15.54 o                         
   7 -15   3       1601.78       1447.73        51.87 o                         
   8 -15   3        194.72        224.87        14.05 o                         
   9 -15   3       2634.42       2618.64       122.70 o                         
  10 -15   3        530.11        424.04        31.43 o                         
  11 -15   3        183.95        122.84        25.15 o                         
  -8 -14   3        447.25        407.86        30.62 o                         
  -7 -14   3        687.59        692.49        29.95 o                         
  -6 -14   3        561.32        502.18        26.30 o                         
  -5 -14   3       1087.32       1105.87        60.97 o                         
  -4 -14   3        394.06        357.76        25.50 o                         
  -3 -14   3       2294.88       2564.94       168.55 o                         
  -2 -14   3       4698.93       5099.74       222.56 o                         
  -1 -14   3         30.04         35.63        13.64 o                         
   0 -14   3       2672.76       2750.96       100.40 o                         
   1 -14   3        242.42        233.15        19.16 o                         
   2 -14   3       2766.79       2734.69        88.85 o                         
   3 -14   3          8.25          7.57        12.35 o                         
   4 -14   3       2093.59       2320.50        79.34 o                         
   5 -14   3        601.80        602.18        27.75 o                         
   6 -14   3       3848.57       3881.13       123.34 o                         
   7 -14   3         19.78         31.41        10.73 o                         
   8 -14   3        189.08        174.08        14.56 o                         
   9 -14   3        207.41        217.85        17.72 o                         
  10 -14   3       1733.96       1551.38        61.64 o                         
  11 -14   3        160.82        169.93        12.68 o                         
  -9 -13   3          1.39          5.14         7.63 o                         
  -8 -13   3         62.92         65.25        11.67 o                         
  -7 -13   3        599.87        578.10        24.78 o                         
  -6 -13   3        546.72        554.44        30.15 o                         
  -5 -13   3          5.41         15.55        14.12 o                         
  -4 -13   3       3227.17       3316.76       121.22 o                         
  -3 -13   3        925.50       1019.91        44.91 o                         
  -2 -13   3       2665.38       2574.09        79.71 o                         
  -1 -13   3        131.82        126.71        15.44 o                         
   0 -13   3        989.34        966.42        35.36 o                         
   1 -13   3       1207.15       1173.74        50.16 o                         
   2 -13   3       5316.60       5426.87       151.20 o                         
   3 -13   3          6.38         -2.82        11.58 o                         
   4 -13   3        314.04        286.26        22.22 o                         
   5 -13   3       1316.49       1331.98        40.48 o                         
   6 -13   3       1144.16       1190.13        39.64 o                         
   7 -13   3        446.17        431.51        21.24 o                         
   8 -13   3        283.38        280.85        21.76 o                         
   9 -13   3       2001.87       1929.15        89.66 o                         
  10 -13   3        618.93        588.52        34.15 o                         
  11 -13   3          6.85         10.26        10.65 o                         
  12 -13   3        676.71        634.54        48.03 o                         
 -10 -12   3        182.02        165.77        16.05 o                         
  -9 -12   3        130.22        158.53        17.78 o                         
  -8 -12   3        426.53        423.98        23.70 o                         
  -7 -12   3       2961.16       3237.80       105.92 o                         
  -6 -12   3         22.38         32.80        18.01 o                         
  -5 -12   3        628.16        611.82        43.43 o                         
  -4 -12   3       1079.98       1143.41       110.43 o                         
  -3 -12   3        366.20        447.39        24.19 o                         
  -2 -12   3        608.72        667.81        31.21 o                         
  -1 -12   3        119.07        104.59        14.51 o                         
   0 -12   3         65.32         50.09        10.89 o                         
   1 -12   3       4830.98       5126.84       132.98 o                         
   2 -12   3          2.21         -7.04        15.03 o                         
   3 -12   3         22.21         29.10         9.50 o                         
   4 -12   3        137.01        163.65        13.29 o                         
   5 -12   3      10209.69      10491.64       195.06 o                         
   6 -12   3        726.72        712.05        27.34 o                         
   7 -12   3        134.99        119.14        12.90 o                         
   8 -12   3         27.77         35.08        17.20 o                         
   9 -12   3        527.73        502.84        27.12 o                         
  10 -12   3         21.93         38.72         9.73 o                         
  11 -12   3        230.36        221.87        23.58 o                         
  12 -12   3         42.51         52.08        15.48 o                         
 -11 -11   3        477.25        425.60        95.26 o                         
 -10 -11   3         12.00          6.98        10.74 o                         
  -9 -11   3         23.04         17.64        14.89 o                         
  -8 -11   3        352.44        323.67        24.83 o                         
  -7 -11   3       1774.39       1764.88        89.95 o                         
  -6 -11   3        350.41        386.52        32.57 o                         
  -5 -11   3         56.47         57.35        15.25 o                         
  -4 -11   3      15245.02      15968.75      1414.06 o                         
  -3 -11   3       1617.01       1579.42        55.93 o                         
  -2 -11   3       2319.91       2457.19        78.31 o                         
  -1 -11   3         32.71         33.09         9.85 o                         
   0 -11   3       8160.81       8820.85       179.49 o                         
   1 -11   3       1016.83        891.28        45.77 o                         
   2 -11   3        278.39        299.20        22.23 o                         
   3 -11   3        491.17        573.58        25.40 o                         
   4 -11   3       1378.15       1390.53        37.70 o                         
   5 -11   3       3398.63       3373.30        74.12 o                         
   6 -11   3        160.16        171.39        12.90 o                         
   7 -11   3          9.37         22.63         8.71 o                         
   8 -11   3       9470.06       9179.90       287.45 o                         
   9 -11   3         42.98         48.97        13.95 o                         
  10 -11   3        151.23        138.34        13.13 o                         
  11 -11   3          4.60          3.04         8.63 o                         
  12 -11   3       2759.41       2400.49       124.26 o                         
  13 -11   3          7.22         12.75        20.43 o                         
 -11 -10   3        255.91        249.17        21.09 o                         
 -10 -10   3        135.57        154.03        27.36 o                         
  -9 -10   3          8.79         31.37        16.08 o                         
  -8 -10   3       3831.53       3959.67       175.33 o                         
  -7 -10   3        717.94        633.98        39.49 o                         
  -6 -10   3        777.85        830.75        51.08 o                         
  -5 -10   3       1925.06       2058.77       177.15 o                         
  -4 -10   3       6989.06       7487.28       521.30 o                         
  -3 -10   3        834.75        783.91        41.55 o                         
  -2 -10   3         65.36         74.53        19.22 o                         
  -1 -10   3       2975.59       2973.91       349.64 o                         
   0 -10   3       3022.52       2647.10       288.48 o                         
   1 -10   3       3587.66       3921.79       209.15 o                         
   2 -10   3         17.76         10.73        10.47 o                         
   3 -10   3       3733.37       3711.57       116.21 o                         
   4 -10   3       4515.82       4592.49       138.81 o                         
   5 -10   3       9574.98       9904.53       191.08 o                         
   6 -10   3       1076.12       1023.63        35.46 o                         
   7 -10   3        554.91        564.89        27.58 o                         
   8 -10   3       1665.17       1599.97        64.68 o                         
   9 -10   3        558.41        586.43        32.49 o                         
  10 -10   3         79.34         71.35        12.05 o                         
  11 -10   3       1074.25       1167.71        47.97 o                         
  12 -10   3         55.14         63.18        12.15 o                         
  13 -10   3         33.11         31.60        16.90 o                         
 -12  -9   3        341.83        332.65        26.25 o                         
 -11  -9   3        785.33        864.96        40.05 o                         
 -10  -9   3        209.91        227.51        26.07 o                         
  -9  -9   3       2244.83       2323.80        91.46 o                         
  -8  -9   3         13.42          4.08        16.14 o                         
  -7  -9   3        266.71        257.97        21.02 o                         
  -6  -9   3         68.48         69.21        17.78 o                         
  -5  -9   3       2952.41       3371.40       265.08 o                         
  -4  -9   3        109.59        171.70        27.73 o                         
  -3  -9   3      11868.56      11408.51       784.65 o                         
  -2  -9   3        584.01        532.26       113.49 o                         
  -1  -9   3       4901.37       4731.28       649.66 o                         
   0  -9   3       1390.63       1613.97       124.43 o                         
   1  -9   3      13143.74      14082.43       356.82 o                         
   2  -9   3        117.49        125.60        15.01 o                         
   3  -9   3       1020.69        911.36        42.26 o                         
   4  -9   3         92.10         99.84        15.41 o                         
   5  -9   3       4040.19       4259.74       214.03 o                         
   6  -9   3       2543.50       2518.03        68.53 o                         
   7  -9   3        868.81        952.69        56.79 o                         
   8  -9   3        141.83        146.75        24.34 o                         
   9  -9   3       2164.09       2186.22        64.14 o                         
  10  -9   3       1142.92       1058.17        38.24 o                         
  11  -9   3       2639.00       2722.83       111.81 o                         
  12  -9   3        238.17        268.44        22.47 o                         
  13  -9   3        578.63        638.43        30.92 o                         
  14  -9   3         39.41          1.86        13.50 o                         
 -12  -8   3        555.96        572.39        28.66 o                         
 -11  -8   3        800.91        866.41        45.30 o                         
 -10  -8   3         21.15         17.82        16.51 o                         
  -9  -8   3       1167.73       1206.02        45.16 o                         
  -8  -8   3       6368.53       6131.89       380.20 o                         
  -7  -8   3         73.91         83.01        17.19 o                         
  -6  -8   3       1292.75       1068.00       104.54 o                         
  -5  -8   3        962.77        954.72       122.36 o                         
  -4  -8   3       1409.30       1272.50       118.24 o                         
  -3  -8   3        719.02        828.43        75.12 o                         
  -2  -8   3       2521.69       2646.89       176.72 o                         
  -1  -8   3       1706.93       1756.68       212.39 o                         
   0  -8   3       7396.09       8124.30       353.82 o                         
   1  -8   3       3022.34       3200.25       109.79 o                         
   2  -8   3       3036.37       2950.80        90.88 o                         
   3  -8   3      10946.53      12077.66       302.02 o                         
   4  -8   3      28127.80      28156.53      1020.19 o                         
   5  -8   3        776.31        620.99        48.31 o                         
   6  -8   3        175.47        188.97        30.59 o                         
   7  -8   3        322.58        362.00        25.52 o                         
   8  -8   3       3545.17       3466.31       102.78 o                         
   9  -8   3       1861.73       1683.93        48.72 o                         
  10  -8   3         95.81        104.29        14.04 o                         
  11  -8   3        155.51        159.16        15.77 o                         
  12  -8   3       2223.59       2575.22        92.64 o                         
  13  -8   3        102.82         75.30        16.04 o                         
  14  -8   3        470.94        382.03        22.41 o                         
 -13  -7   3          4.57         15.03        18.42 o                         
 -12  -7   3        828.62        985.14        40.12 o                         
 -11  -7   3          3.01         -8.17        15.79 o                         
 -10  -7   3        545.59        509.45        40.57 o                         
  -9  -7   3        490.77        436.34        43.79 o                         
  -8  -7   3       3508.07       3575.64       239.42 o                         
  -7  -7   3        318.67        266.53        26.90 o                         
  -6  -7   3       5485.66       4874.15       305.63 o                         
  -5  -7   3       1990.01       2199.35       227.74 o                         
  -4  -7   3       7923.34       7659.93       390.54 o                         
  -3  -7   3         15.89        -14.07        30.12 o                         
  -2  -7   3       4727.23       4236.14       236.93 o                         
  -1  -7   3       7580.27       7443.63       360.41 o                         
   0  -7   3      19956.83      22166.62       664.71 o                         
   1  -7   3       1995.81       2251.12        95.47 o                         
   2  -7   3        244.54        385.56        32.43 o                         
   3  -7   3       9715.47      11606.94       475.80 o                         
   4  -7   3       2467.74       2311.18        98.38 o                         
   5  -7   3         63.30         73.27        18.08 o                         
   6  -7   3       6766.92       7376.36       284.66 o                         
   7  -7   3       6692.72       6398.70       278.75 o                         
   8  -7   3       1269.97       1218.65        44.53 o                         
   9  -7   3       1205.39       1181.93        35.64 o                         
  10  -7   3        892.48        913.82        54.69 o                         
  11  -7   3       2840.73       2798.80        94.97 o                         
  12  -7   3       1932.59       2120.47        79.68 o                         
  13  -7   3        568.57        574.49        32.08 o                         
  14  -7   3          3.60         11.18         9.16 o                         
 -13  -6   3       2018.52       2315.01        79.31 o                         
 -12  -6   3        219.14        225.47        17.99 o                         
 -11  -6   3         43.85         51.45        27.25 o                         
 -10  -6   3         68.04         84.08        17.97 o                         
  -9  -6   3       3556.38       3418.70       220.24 o                         
  -8  -6   3        326.74        291.95        22.36 o                         
  -7  -6   3       2027.84       1569.72        80.19 o                         
  -6  -6   3         57.29         78.15        29.20 o                         
  -5  -6   3      10072.58      11211.84      1193.56 o                         
  -4  -6   3        336.41        303.65        41.65 o                         
  -3  -6   3        180.05        226.19        34.93 o                         
  -2  -6   3         35.97         60.78        28.42 o                         
  -1  -6   3      22528.34      21786.60       961.35 o                         
   0  -6   3       1197.91       1336.34        62.98 o                         
   1  -6   3       2276.55       2486.14        94.54 o                         
   2  -6   3       1294.40       1673.02        77.79 o                         
   3  -6   3      16163.95      16545.07       510.05 o                         
   4  -6   3          3.59         11.46        10.62 o                         
   5  -6   3       2120.83       2265.51        97.83 o                         
   6  -6   3       1114.97       1131.60        67.35 o                         
   7  -6   3       6042.24       5661.36       251.03 o                         
   8  -6   3       2579.56       2316.04        59.34 o                         
   9  -6   3        904.99        900.75        29.47 o                         
  10  -6   3       1367.76       1193.50        45.46 o                         
  11  -6   3       1006.11       1019.03        46.25 o                         
  12  -6   3        108.19        141.12        19.59 o                         
  13  -6   3          1.55          6.70         8.87 o                         
  14  -6   3        821.49        715.80        43.45 o                         
 -14  -5   3         42.21         52.85        19.09 o                         
 -13  -5   3        457.61        547.27        25.49 o                         
 -12  -5   3        926.26        981.11        63.14 o                         
 -11  -5   3         56.75         62.60        19.31 o                         
 -10  -5   3       1659.54       1410.42        59.03 o                         
  -9  -5   3        155.83        203.71        27.17 o                         
  -8  -5   3         65.69         81.68        16.56 o                         
  -7  -5   3        103.18        171.24        45.99 o                         
  -6  -5   3       9583.99       9548.12       355.37 o                         
  -5  -5   3      13123.56      10121.75       671.84 o                         
  -4  -5   3       4049.68       3073.67       237.16 o                         
  -3  -5   3        319.10        404.05        63.34 o                         
  -2  -5   3       8170.36       7880.52       368.41 o                         
  -1  -5   3       7124.26       7012.85       326.04 o                         
   0  -5   3       7779.17       8159.60       255.93 o                         
   1  -5   3         90.75        117.73        13.69 o                         
   2  -5   3       7216.82       8799.04       297.92 o                         
   3  -5   3        200.41        209.34        26.06 o                         
   4  -5   3        566.34        648.83        33.94 o                         
   5  -5   3       7469.30       8157.98       266.65 o                         
   6  -5   3      23062.21      21142.18       620.52 o                         
   7  -5   3       3014.47       2857.14       149.25 o                         
   8  -5   3       3637.99       3601.94        83.38 o                         
   9  -5   3       1254.39       1257.25        53.93 o                         
  10  -5   3       7274.75       6702.39       182.71 o                         
  11  -5   3       1695.18       1881.43       121.34 o                         
  12  -5   3       1193.75       1254.94        49.16 o                         
  13  -5   3        616.51        526.79        26.08 o                         
  14  -5   3       1638.44       1595.28        80.61 o                         
 -14  -4   3        923.00       1084.70        40.41 o                         
 -13  -4   3         13.71         14.18        15.42 o                         
 -12  -4   3       1693.89       1879.56        69.07 o                         
 -11  -4   3          9.91         -1.07        11.84 o                         
 -10  -4   3       8743.01       9134.47       426.50 o                         
  -9  -4   3        523.83        380.47        25.85 o                         
  -8  -4   3       2767.95       2775.36       117.48 o                         
  -7  -4   3          9.84         20.98        25.72 o                         
  -6  -4   3       2280.92       2080.73       111.85 o                         
  -5  -4   3       6657.36       4407.04       333.35 o                         
  -4  -4   3        544.81        379.96        68.23 o                         
  -3  -4   3      13667.06      13460.53       817.18 o                         
  -2  -4   3       4391.16       4430.15       175.15 o                         
  -1  -4   3       2783.38       2651.04       141.07 o                         
   0  -4   3       4815.42       4907.10       141.35 o                         
   1  -4   3       2215.55       2476.99        74.29 o                         
   2  -4   3      15411.16      16715.46       562.46 o                         
   3  -4   3      11644.12      12627.37       387.84 o                         
   4  -4   3       5856.49       6419.09       183.16 o                         
   5  -4   3        890.46        787.87        40.84 o                         
   6  -4   3       2878.73       2565.30       108.16 o                         
   7  -4   3       1670.07       1482.67        64.88 o                         
   8  -4   3       1169.11        957.90        70.12 o                         
   9  -4   3        399.40        360.26        20.17 o                         
  10  -4   3       4144.92       3904.90       136.36 o                         
  11  -4   3        583.21        568.59        31.47 o                         
  12  -4   3         14.05         20.80        12.77 o                         
  13  -4   3        700.96        640.25        36.84 o                         
  14  -4   3       1457.13       1399.14        73.88 o                         
 -14  -3   3        465.45        489.65        41.77 o                         
 -13  -3   3       1562.24       1789.11        63.58 o                         
 -12  -3   3        113.36        110.89        15.93 o                         
 -11  -3   3       1905.63       1884.24        65.27 o                         
 -10  -3   3       2971.87       3063.40        94.14 o                         
  -9  -3   3       6575.90       6061.61       208.95 o                         
  -8  -3   3        162.46        221.52        48.92 o                         
  -7  -3   3       9329.37      10166.88       780.54 o                         
  -6  -3   3        226.57        164.61        37.35 o                         
  -5  -3   3      41476.38      38842.07      1316.96 o                         
  -4  -3   3       1154.54        658.31        82.68 o                         
  -3  -3   3        640.75        541.81        44.07 o                         
  -2  -3   3       2720.69       2695.27       235.64 o                         
  -1  -3   3      60965.51      62525.80      3586.76 o                         
   0  -3   3       1947.34       2130.42        74.17 o                         
   1  -3   3      20683.36      21482.93       563.23 o                         
   2  -3   3       5804.46       6029.91       198.65 o                         
   3  -3   3       4329.09       3942.71       142.92 o                         
   4  -3   3       1846.83       2008.18        78.61 o                         
   5  -3   3      45812.84      42531.65      1431.10 o                         
   6  -3   3        785.42        794.75        91.13 o                         
   7  -3   3       3105.48       2752.85       102.78 o                         
   8  -3   3        941.65        889.70        65.62 o                         
   9  -3   3       4222.61       3983.95       111.32 o                         
  10  -3   3         91.15         63.19        14.18 o                         
  11  -3   3       2704.48       2725.75       147.03 o                         
  12  -3   3         46.42         57.51        13.48 o                         
  13  -3   3        165.86        145.87        18.26 o                         
  14  -3   3        150.35        112.81        16.35 o                         
 -15  -2   3        857.58        763.54        49.48 o                         
 -14  -2   3        473.03        512.25        28.38 o                         
 -13  -2   3        800.06        925.60        40.03 o                         
 -12  -2   3        263.75        292.49        22.18 o                         
 -11  -2   3        853.46        800.49        40.00 o                         
 -10  -2   3       2625.30       2511.78        66.48 o                         
  -9  -2   3       4271.73       3891.26       141.92 o                         
  -8  -2   3        733.37        852.46        65.64 o                         
  -7  -2   3       1471.96       1556.99        89.31 o                         
  -6  -2   3       1682.25       1655.76        90.32 o                         
  -5  -2   3        102.77         81.01        18.91 o                         
  -4  -2   3         29.75         18.41        10.96 o                         
  -3  -2   3      93067.28      91989.91      6314.78 o                         
  -2  -2   3     187335.06     167035.75      5476.80 o                         
  -1  -2   3      27981.13      27704.88      1762.61 o                         
   0  -2   3       5261.75       4871.50       121.81 o                         
   1  -2   3        667.82        568.45        24.60 o                         
   2  -2   3      27401.07      26544.61       685.51 o                         
   3  -2   3      19009.77      18065.07       609.80 o                         
   4  -2   3       6637.97       6180.06       236.91 o                         
   5  -2   3        665.96        763.79        45.30 o                         
   6  -2   3      15283.66      13805.80       433.08 o                         
   7  -2   3        122.17        140.50        25.19 o                         
   8  -2   3        763.69        734.85        47.92 o                         
   9  -2   3        235.38        189.75        19.90 o                         
  10  -2   3       3382.91       3301.35       132.30 o                         
  11  -2   3         43.24         37.56        12.31 o                         
  12  -2   3       1070.91       1125.65        50.46 o                         
  13  -2   3        105.61         74.64        23.25 o                         
  14  -2   3       2282.96       2032.08       179.92 o                         
 -15  -1   3        100.87        108.83        23.69 o                         
 -14  -1   3       1449.51       1739.49        75.05 o                         
 -13  -1   3        117.77        123.38        14.65 o                         
 -12  -1   3         70.98         78.34        15.31 o                         
 -11  -1   3       1559.84       1508.58        55.60 o                         
 -10  -1   3       3126.38       2941.63        90.17 o                         
  -9  -1   3        402.91        378.69        31.21 o                         
  -8  -1   3       2613.46       2502.74       125.76 o                         
  -7  -1   3       6543.50       7677.96       335.55 o                         
  -6  -1   3      15816.12      16718.83       662.94 o                         
  -5  -1   3        647.51        675.46        40.51 o                         
  -4  -1   3       3410.86       3438.11       118.28 o                         
  -3  -1   3      17780.56      14689.06       518.45 o                         
  -2  -1   3      25051.10      23876.02       938.03 o                         
  -1  -1   3       5629.69       5284.54       187.24 o                         
   0  -1   3       1474.82       1509.61        43.11 o                         
   1  -1   3      18409.43      17587.87       384.70 o                         
   2  -1   3       1109.45        854.95        39.50 o                         
   3  -1   3       2029.95       1969.84        72.14 o                         
   4  -1   3       7962.96       7469.52       236.13 o                         
   5  -1   3       9916.41       9590.83       302.53 o                         
   6  -1   3       1485.87       1031.11        67.32 o                         
   7  -1   3       3024.65       2730.06       136.73 o                         
   8  -1   3        992.82        870.92        72.46 o                         
   9  -1   3       3366.66       3090.02       113.61 o                         
  10  -1   3       1277.14       1201.93        63.34 o                         
  11  -1   3         14.11         22.52        12.63 o                         
  12  -1   3        142.37        141.17        17.74 o                         
  13  -1   3        954.69        891.71        48.18 o                         
  14  -1   3        360.19        315.10        38.77 o                         
 -15   0   3       3186.92       3623.22       142.78 o                         
 -14   0   3       1031.93       1134.81        42.82 o                         
 -13   0   3        493.56        475.35        24.55 o                         
 -12   0   3         27.04         31.25        10.72 o                         
 -11   0   3       7765.60       8001.24       175.08 o                         
 -10   0   3       1804.44       1768.54        81.69 o                         
  -9   0   3       3422.52       3234.40       156.84 o                         
  -8   0   3        506.65        587.78        70.03 o                         
  -7   0   3      14828.70      14806.59       527.34 o                         
  -6   0   3          5.22         11.59        13.12 o                         
  -5   0   3       2485.49       2783.46       109.21 o                         
  -4   0   3        156.59        110.13        15.67 o                         
  -3   0   3      23535.70      23343.72       817.65 o                         
  -2   0   3         51.31         63.55        18.31 o                         
  -1   0   3       5044.15       4830.36       131.75 o                         
   0   0   3          0.44          3.00         8.80 o                         
   1   0   3      57601.91      52152.96      1289.59 o                         
   2   0   3       1423.11       1496.54        53.79 o                         
   3   0   3       2189.17       1894.96        81.08 o                         
   4   0   3       8298.35       8849.95       316.03 o                         
   5   0   3       3807.93       3265.34       160.64 o                         
   6   0   3       1908.19       1938.75       101.64 o                         
   7   0   3        496.55        392.72        43.62 o                         
   8   0   3       1876.90       1609.52        79.73 o                         
   9   0   3       5147.64       4862.59       145.82 o                         
  10   0   3        739.40        737.19        40.67 o                         
  11   0   3         54.34         76.32        13.43 o                         
  12   0   3        888.26        891.24        38.25 o                         
  13   0   3       4346.04       4446.15       174.46 o                         
  14   0   3        554.50        482.84        34.64 o                         
 -15   1   3        130.50        127.71        16.18 o                         
 -14   1   3        150.38        173.32        13.98 o                         
 -13   1   3          6.13          8.42         9.85 o                         
 -12   1   3        462.11        494.96        24.82 o                         
 -11   1   3       3257.72       3499.20        91.80 o                         
 -10   1   3       1419.79       1327.30        46.76 o                         
  -9   1   3       2429.43       2204.45       120.78 o                         
  -8   1   3       3181.00       3065.94       172.44 o                         
  -7   1   3      22261.01      22836.92       963.13 o                         
  -6   1   3       8987.37       8778.95       325.75 o                         
  -5   1   3          2.35         14.35        11.70 o                         
  -4   1   3      24128.55      23051.11       788.35 o                         
  -3   1   3      10252.28       9119.17       277.36 o                         
  -2   1   3        352.15        341.88        16.09 o                         
  -1   1   3      20339.40      19416.12       418.53 o                         
   0   1   3       5252.22       5039.09       151.78 o                         
   1   1   3       4205.37       4419.71       187.27 o                         
   2   1   3      11310.60      10601.60       323.22 o                         
   3   1   3         76.08         55.85         9.58 o                         
   4   1   3      11141.68      10997.26       335.50 o                         
   5   1   3       5460.90       5770.87       226.37 o                         
   6   1   3       4270.09       4385.31       187.32 o                         
   7   1   3       2385.62       2239.88       119.93 o                         
   8   1   3       5700.46       5476.40       185.31 o                         
   9   1   3         39.24         26.65        11.14 o                         
  10   1   3        110.85        121.42        16.11 o                         
  11   1   3          2.09         -1.16        11.75 o                         
  12   1   3        600.61        593.10        28.63 o                         
  13   1   3         32.17         53.89        21.08 o                         
  14   1   3        780.89        576.01        47.33 o                         
 -15   2   3        140.05        145.58        13.05 o                         
 -14   2   3       1128.99       1102.15        77.47 o                         
 -13   2   3        433.40        442.72        22.12 o                         
 -12   2   3       6745.64       7091.81       172.53 o                         
 -11   2   3        143.42        116.60        15.77 o                         
 -10   2   3       2118.64       2184.72        63.08 o                         
  -9   2   3       3330.07       3057.60       184.39 o                         
  -8   2   3        599.01        438.76        53.81 o                         
  -7   2   3         62.89         56.36        24.44 o                         
  -6   2   3      10932.79      10014.61       371.55 o                         
  -5   2   3        596.30        520.62        40.66 o                         
  -4   2   3      24068.25      23237.35       685.75 o                         
  -3   2   3      28396.11      28041.73       810.32 o                         
  -2   2   3       6629.96       6764.43       168.60 o                         
  -1   2   3        208.06        223.72        14.95 o                         
   0   2   3      15950.52      16551.61       478.19 o                         
   1   2   3      14844.71      15198.66       582.35 o                         
   2   2   3       7882.88       8020.87       272.45 o                         
   3   2   3       2320.06       2384.23        88.42 o                         
   4   2   3      15112.22      16042.75       594.91 o                         
   5   2   3       4052.42       3857.22       175.25 o                         
   6   2   3       1610.92       1538.71        96.46 o                         
   7   2   3        650.70        642.49        65.39 o                         
   8   2   3       1191.66       1157.34        37.92 o                         
   9   2   3       1038.21       1023.50        38.86 o                         
  10   2   3        295.16        282.45        21.67 o                         
  11   2   3       1808.78       1744.09        57.74 o                         
  12   2   3        121.89        139.92        28.85 o                         
  13   2   3       1760.99       1687.97        82.16 o                         
 -15   3   3        427.00        491.87        26.31 o                         
 -14   3   3        212.44        221.00        16.88 o                         
 -13   3   3        788.81        819.14        37.69 o                         
 -12   3   3         37.34         41.76        12.87 o                         
 -11   3   3       1008.75        996.04        37.34 o                         
 -10   3   3        206.10        218.55        16.64 o                         
  -9   3   3       3191.59       3022.37       185.10 o                         
  -8   3   3         28.82         35.66        25.79 o                         
  -7   3   3       9326.52       8279.17       323.89 o                         
  -6   3   3        418.80        351.80        37.32 o                         
  -5   3   3        920.74        890.22        57.10 o                         
  -4   3   3        681.36        725.45        34.83 o                         
  -3   3   3      42957.57      42711.71      1098.28 o                         
  -2   3   3          1.82          9.52         6.64 o                         
  -1   3   3       2759.14       2684.98        90.01 o                         
   0   3   3       1176.13       1051.12        51.21 o                         
   1   3   3       7690.37       8076.33       325.70 o                         
   2   3   3        604.82        591.91        38.19 o                         
   3   3   3       5671.28       5745.92       223.73 o                         
   4   3   3       1244.48       1177.08        61.65 o                         
   5   3   3      21054.57      23026.35      1240.86 o                         
   6   3   3         12.35         23.18        15.54 o                         
   7   3   3       3785.99       3624.82       100.74 o                         
   8   3   3       1004.79        979.39        33.73 o                         
   9   3   3       7732.88       7411.38       178.65 o                         
  10   3   3         30.01         29.58        12.68 o                         
  11   3   3        662.87        619.67        49.15 o                         
  12   3   3        451.24        375.05        37.15 o                         
  13   3   3        114.39         72.63        23.77 o                         
 -15   4   3        601.56        548.84        37.79 o                         
 -14   4   3          3.53          3.26        12.63 o                         
 -13   4   3        652.56        656.53        29.45 o                         
 -12   4   3       1088.05       1227.57        48.04 o                         
 -11   4   3       3152.61       3193.28        82.10 o                         
 -10   4   3        107.12        101.94        14.65 o                         
  -9   4   3       2710.15       2822.21       113.49 o                         
  -8   4   3      10148.64       9327.65       371.16 o                         
  -7   4   3         89.55         63.80        22.16 o                         
  -6   4   3        471.14        478.13        45.94 o                         
  -5   4   3        954.29        871.68        43.57 o                         
  -4   4   3       3800.44       3570.31       110.79 o                         
  -3   4   3       2501.71       2501.51       121.36 o                         
  -2   4   3        153.00        130.88        15.28 o                         
  -1   4   3        370.39        321.60        24.22 o                         
   0   4   3      10989.94      11035.98       383.59 o                         
   1   4   3       3540.24       3532.25       175.02 o                         
   2   4   3       2587.08       2766.68       116.30 o                         
   3   4   3       4583.65       5342.06       201.55 o                         
   4   4   3      22760.36      22525.08       678.45 o                         
   5   4   3         21.30         41.31        15.08 o                         
   6   4   3         25.85         40.07        16.97 o                         
   7   4   3         28.22         33.08        10.65 o                         
   8   4   3       3424.33       3216.23        95.45 o                         
   9   4   3       2564.02       2490.74        78.75 o                         
  10   4   3          4.95          3.31        22.09 o                         
  11   4   3        142.13         82.51        26.68 o                         
  12   4   3       4914.69       5354.71       270.60 o                         
  13   4   3         26.59         39.61        15.41 o                         
 -15   5   3        270.55        278.39        28.05 o                         
 -14   5   3        200.14        180.11        18.66 o                         
 -13   5   3        121.45        112.06        16.32 o                         
 -12   5   3       3386.21       3576.10       107.64 o                         
 -11   5   3         13.77         36.25        13.43 o                         
 -10   5   3          5.71         13.73         9.60 o                         
  -9   5   3       1916.16       2071.79        62.70 o                         
  -8   5   3      10010.11       9051.57       366.95 o                         
  -7   5   3        618.64        529.77        54.50 o                         
  -6   5   3        253.16        275.79        36.59 o                         
  -5   5   3       4071.27       4242.42       140.65 o                         
  -4   5   3      11846.49      12242.19       376.76 o                         
  -3   5   3       7641.95       8168.97       257.21 o                         
  -2   5   3        892.27        904.64        45.28 o                         
  -1   5   3       2301.63       2245.77        75.24 o                         
   0   5   3      17161.94      17818.16       518.98 o                         
   1   5   3       3787.24       4252.54       201.84 o                         
   2   5   3       6565.93       6884.97       258.34 o                         
   3   5   3       1637.64       1610.27        81.13 o                         
   4   5   3      12255.20      12665.33       403.81 o                         
   5   5   3       3957.27       3865.62       157.29 o                         
   6   5   3        394.41        337.06        22.05 o                         
   7   5   3       5592.00       5050.98       199.51 o                         
   8   5   3       1352.87       1417.01        94.44 o                         
   9   5   3        341.69        285.63        40.32 o                         
  10   5   3        392.47        414.67        71.77 o                         
  11   5   3        367.86        350.31        85.34 o                         
  12   5   3        580.08        603.33        45.28 o                         
 -15   6   3        754.67        803.94        53.05 o                         
 -14   6   3         22.73         28.12         9.65 o                         
 -13   6   3       1512.33       1689.74        55.55 o                         
 -12   6   3        516.01        458.46        26.63 o                         
 -11   6   3        605.71        588.64        25.84 o                         
 -10   6   3       3988.21       4349.37       119.99 o                         
  -9   6   3       1888.32       1839.33       107.29 o                         
  -8   6   3        194.24        145.04        35.29 o                         
  -7   6   3       4740.03       4735.57       216.48 o                         
  -6   6   3       1333.78       1305.43        85.33 o                         
  -5   6   3      24750.76      26010.83       779.31 o                         
  -4   6   3        900.12        890.24        52.63 o                         
  -3   6   3       5960.59       6443.71       245.73 o                         
  -2   6   3        158.55        158.33        19.68 o                         
  -1   6   3      41451.89      44208.43      1143.97 o                         
   0   6   3       5153.73       5912.06       237.35 o                         
   1   6   3       3801.63       3816.15       156.39 o                         
   2   6   3        866.36       1022.89        63.76 o                         
   3   6   3      10699.76      11253.46       501.84 o                         
   4   6   3       1982.65       2106.40       135.01 o                         
   5   6   3        417.33        481.49        37.46 o                         
   6   6   3         19.29          4.67        10.83 o                         
   7   6   3       4687.49       4761.63       174.92 o                         
   8   6   3       2522.06       2548.41       118.01 o                         
   9   6   3        242.17        260.85        38.03 o                         
  10   6   3       1160.03       1336.78       122.50 o                         
  11   6   3       3223.06       3443.15       173.30 o                         
  12   6   3         45.90         45.14        12.89 o                         
 -15   7   3        290.13        243.01        20.62 o                         
 -14   7   3        949.57       1008.99        48.67 o                         
 -13   7   3        557.34        613.62        30.03 o                         
 -12   7   3       3196.78       3420.15        96.91 o                         
 -11   7   3        177.69        185.94        15.17 o                         
 -10   7   3        744.21        808.88        39.54 o                         
  -9   7   3       3972.41       4165.46       214.58 o                         
  -8   7   3       1672.69       1524.06        56.77 o                         
  -7   7   3       2319.02       2104.01       125.71 o                         
  -6   7   3       1487.14       1346.32        76.43 o                         
  -5   7   3      16306.26      16636.24       516.64 o                         
  -4   7   3       4144.16       3978.63       172.20 o                         
  -3   7   3        284.42        221.32        28.86 o                         
  -2   7   3       6903.82       7185.97       235.54 o                         
  -1   7   3       3164.68       3434.63       126.98 o                         
   0   7   3       7730.04       8200.04       376.96 o                         
   1   7   3         28.41         25.57        11.14 o                         
   2   7   3      11300.32      12884.60       406.72 o                         
   3   7   3        523.96        563.36        54.89 o                         
   4   7   3       4327.98       4642.86       210.94 o                         
   5   7   3         13.18         12.67        13.50 o                         
   6   7   3       1584.01       1637.97        76.64 o                         
   7   7   3        735.27        639.82        59.04 o                         
   8   7   3        956.44       1158.89       121.31 o                         
   9   7   3        743.59        716.94        64.61 o                         
  10   7   3       1594.34       1646.96        77.62 o                         
  11   7   3          1.21          4.02         6.92 o                         
 -15   8   3        269.60        209.32        21.10 o                         
 -14   8   3       2210.47       2243.80       160.32 o                         
 -13   8   3        162.76        169.93        13.37 o                         
 -12   8   3       1972.33       2229.46        67.80 o                         
 -11   8   3       1519.11       1754.02        50.41 o                         
 -10   8   3       3652.66       4008.14       101.08 o                         
  -9   8   3        574.06        584.27        40.12 o                         
  -8   8   3       1511.91       1473.02        53.17 o                         
  -7   8   3       1562.78       1518.84       103.93 o                         
  -6   8   3       6062.81       6439.14       234.54 o                         
  -5   8   3       4712.96       4674.18       176.43 o                         
  -4   8   3       5268.07       5279.84       221.44 o                         
  -3   8   3        456.11        462.01        37.50 o                         
  -2   8   3       8132.04       8771.91       282.15 o                         
  -1   8   3       2823.36       2750.42       142.31 o                         
   0   8   3      14648.41      16436.86       580.91 o                         
   1   8   3        345.39        476.58        55.05 o                         
   2   8   3       1707.03       1925.09        84.63 o                         
   3   8   3       4569.81       4921.02       319.52 o                         
   4   8   3       2780.70       2433.01        73.58 o                         
   5   8   3       3264.86       3268.57       161.45 o                         
   6   8   3         92.29         92.76        18.54 o                         
   7   8   3       1459.03       1564.44       111.45 o                         
   8   8   3        368.58        462.21        48.85 o                         
   9   8   3          5.37         -9.51        18.49 o                         
  10   8   3       1634.44       1535.47        52.89 o                         
  11   8   3       1525.28       1389.92       100.14 o                         
 -14   9   3         22.80          6.50        11.29 o                         
 -13   9   3        351.78        356.41        17.62 o                         
 -12   9   3         30.70         34.62         9.66 o                         
 -11   9   3         33.50         57.87        10.92 o                         
 -10   9   3        990.69        987.41        45.81 o                         
  -9   9   3       9237.62       9094.64       360.29 o                         
  -8   9   3         93.03         81.24        13.70 o                         
  -7   9   3        734.17        764.06        52.97 o                         
  -6   9   3        395.80        427.52        26.35 o                         
  -5   9   3      16090.57      15691.22       534.01 o                         
  -4   9   3       2224.60       2178.43        95.99 o                         
  -3   9   3       2080.05       2159.76        93.61 o                         
  -2   9   3       1417.97       1376.73        67.52 o                         
  -1   9   3       8798.01       9861.02       438.27 o                         
   0   9   3        308.24        317.30        32.93 o                         
   1   9   3        928.65        925.54        57.95 o                         
   2   9   3          9.36         11.07        10.28 o                         
   3   9   3       9196.71       9030.95       211.37 o                         
   4   9   3       1534.59       1604.48        59.12 o                         
   5   9   3        616.24        630.65        33.58 o                         
   6   9   3         48.20         36.21        14.63 o                         
   7   9   3       4164.83       4193.72       272.64 o                         
   8   9   3        124.03        101.55        17.30 o                         
   9   9   3        111.95         86.80        24.02 o                         
  10   9   3         36.81         48.94         9.98 o                         
 -14  10   3        370.52        365.31        58.37 o                         
 -13  10   3       1385.52       1415.82        43.02 o                         
 -12  10   3        246.82        290.61        16.63 o                         
 -11  10   3        662.35        671.55        26.23 o                         
 -10  10   3       1602.09       1713.82        70.66 o                         
  -9  10   3       3302.16       3621.38       128.80 o                         
  -8  10   3        231.66        265.49        20.79 o                         
  -7  10   3        104.78        114.63        19.47 o                         
  -6  10   3       6531.53       6829.32       165.04 o                         
  -5  10   3       2192.82       2436.61        61.50 o                         
  -4  10   3       1127.08       1158.41        39.50 o                         
  -3  10   3        388.19        403.42        28.91 o                         
  -2  10   3      19846.53      21451.33       737.55 o                         
  -1  10   3       3866.11       4133.33       159.17 o                         
   0  10   3        660.25        686.81        32.84 o                         
   1  10   3       1638.38       1560.70        47.56 o                         
   2  10   3       4845.61       5016.89       162.39 o                         
   3  10   3       2872.17       2874.55        88.98 o                         
   4  10   3        177.80        169.41        17.01 o                         
   5  10   3       1656.29       1557.69        49.99 o                         
   6  10   3       9850.75      10201.29       453.55 o                         
   7  10   3         43.85         95.66        30.61 o                         
   8  10   3         29.59         19.48        15.41 o                         
   9  10   3        161.79        171.65        19.63 o                         
 -14  11   3       1638.06       1339.61        85.44 o                         
 -13  11   3        314.68        298.55        18.03 o                         
 -12  11   3         33.04         24.15         7.55 o                         
 -11  11   3       1641.23       1855.78        52.65 o                         
 -10  11   3       3912.75       4470.96       133.23 o                         
  -9  11   3         53.35         53.17        13.01 o                         
  -8  11   3        690.68        621.71        42.45 o                         
  -7  11   3         39.72         49.50        13.20 o                         
  -6  11   3       9331.80      10068.28       246.03 o                         
  -5  11   3         55.12         39.91         8.55 o                         
  -4  11   3         14.24         35.84         9.17 o                         
  -3  11   3       4225.73       4237.70       128.81 o                         
  -2  11   3       4170.61       4030.36       202.67 o                         
  -1  11   3       1097.75       1217.07       112.55 o                         
   0  11   3        995.58       1114.22        52.31 o                         
   1  11   3       5236.79       5318.29       199.95 o                         
   2  11   3       7559.92       7898.46       196.50 o                         
   3  11   3       1000.88       1048.69        47.54 o                         
   4  11   3        408.61        427.34        27.00 o                         
   5  11   3        307.75        342.89        60.73 o                         
   6  11   3       3178.92       3355.87       140.94 o                         
   7  11   3       1591.90       1739.31        61.03 o                         
   8  11   3          6.26          1.79        11.71 o                         
   9  11   3        736.14        537.28        44.81 o                         
 -13  12   3        638.03        572.13        45.10 o                         
 -12  12   3          5.54         -4.35         7.29 o                         
 -11  12   3       3746.00       4237.97       110.28 o                         
 -10  12   3        104.52        104.31        13.27 o                         
  -9  12   3         45.11         35.87        13.05 o                         
  -8  12   3        425.51        527.88        36.19 o                         
  -7  12   3       7428.00       8094.91       252.45 o                         
  -6  12   3         23.90         14.54        10.81 o                         
  -5  12   3        856.68        896.66        32.28 o                         
  -4  12   3        279.08        286.22        18.07 o                         
  -3  12   3       5287.33       5712.81       152.92 o                         
  -2  12   3          0.69          6.30        11.65 o                         
  -1  12   3       1005.90       1243.51       115.55 o                         
   0  12   3        583.81        559.86        37.79 o                         
   1  12   3       1095.62       1303.24        84.11 o                         
   2  12   3          9.47         13.16        15.54 o                         
   3  12   3        510.62        583.99        32.82 o                         
   4  12   3        188.94        189.80        17.28 o                         
   5  12   3       1539.50       1567.09        68.47 o                         
   6  12   3        199.01        181.41        19.84 o                         
   7  12   3        351.25        342.90        25.79 o                         
   8  12   3        116.64         82.02        22.99 o                         
 -12  13   3         24.04         27.22         7.17 o                         
 -11  13   3       2430.31       2576.50        69.77 o                         
 -10  13   3       3021.75       3488.45        93.54 o                         
  -9  13   3         41.29         50.19        12.57 o                         
  -8  13   3        455.40        489.45        27.11 o                         
  -7  13   3        762.40        790.15        37.26 o                         
  -6  13   3        740.25        799.45        56.41 o                         
  -5  13   3         93.52        105.04        13.78 o                         
  -4  13   3       1207.53       1267.68        43.66 o                         
  -3  13   3        815.13        894.53        38.62 o                         
  -2  13   3       3061.49       3215.41       127.70 o                         
  -1  13   3         30.34         27.22        12.77 o                         
   0  13   3       2727.18       2893.85       122.24 o                         
   1  13   3        996.27       1085.46        56.84 o                         
   2  13   3       5092.81       5500.93       251.36 o                         
   3  13   3          0.07         26.06        15.03 o                         
   4  13   3       1459.77       1517.25        70.49 o                         
   5  13   3        157.42        157.05        21.98 o                         
   6  13   3       1201.14       1213.71        94.06 o                         
   7  13   3         49.82         26.71         8.81 o                         
 -12  14   3        385.11        292.82        24.45 o                         
 -11  14   3        255.26        296.21        13.90 o                         
 -10  14   3        705.11        785.06        29.42 o                         
  -9  14   3        206.54        207.07        20.09 o                         
  -8  14   3       1073.25       1123.69        71.30 o                         
  -7  14   3       2230.76       2587.47        90.78 o                         
  -6  14   3       4251.29       4627.86       197.45 o                         
  -5  14   3        167.71        220.07        19.65 o                         
  -4  14   3       2812.75       2898.91        92.27 o                         
  -3  14   3       1579.56       1692.35        77.00 o                         
  -2  14   3       5459.54       6194.24       223.82 o                         
  -1  14   3        275.23        245.12        46.41 o                         
   0  14   3        337.92        308.72        28.59 o                         
   1  14   3        915.08        982.13        50.83 o                         
   2  14   3       1912.64       1847.68        78.98 o                         
   3  14   3         34.02         18.87        16.01 o                         
   4  14   3       1055.26        985.52        58.55 o                         
   5  14   3       1844.13       2083.12        91.97 o                         
   6  14   3         22.35         10.63        10.65 o                         
 -10  15   3        251.87        270.18        14.65 o                         
  -9  15   3          3.57         13.70        17.95 o                         
  -8  15   3         24.41         32.85        13.33 o                         
  -7  15   3       2087.71       2326.63        79.00 o                         
  -6  15   3        939.80        983.56        42.08 o                         
  -5  15   3        121.01        157.12        17.01 o                         
  -4  15   3         13.81         14.66        10.68 o                         
  -3  15   3       5266.87       5821.48       180.83 o                         
  -2  15   3         94.27        110.02        13.52 o                         
  -1  15   3        638.31        684.52        72.74 o                         
   0  15   3        110.56        136.78        19.27 o                         
   1  15   3       2879.76       3006.47       122.70 o                         
   2  15   3         12.23          6.49         8.94 o                         
   3  15   3         11.73         24.44        11.73 o                         
   4  15   3         70.63         71.99        16.97 o                         
  -9  16   3         13.23         17.13         4.80 o                         
  -8  16   3       3201.85       3115.20       111.42 o                         
  -7  16   3        127.18        139.88        14.00 o                         
  -6  16   3        170.09        145.80        14.97 o                         
  -5  16   3         63.27         54.83        12.02 o                         
  -4  16   3       1655.22       1624.80        69.84 o                         
  -3  16   3        788.60        764.36        35.29 o                         
  -2  16   3        259.87        234.29        18.65 o                         
  -1  16   3         84.08         73.86        15.59 o                         
   0  16   3       1977.93       1837.37        94.34 o                         
   1  16   3         19.11         26.89         9.25 o                         
   2  16   3          5.73         -1.84         9.16 o                         
  -7  17   3          9.18          4.22         5.74 o                         
  -6  17   3        268.69        223.50        23.58 o                         
  -5  17   3       1290.22       1239.68        84.06 o                         
  -4  17   3       1362.07       1237.29        71.60 o                         
  -3  17   3        747.04        642.08        35.90 o                         
  -2  17   3         19.99         21.14         8.69 o                         
  -1  17   3         70.02         49.47        11.74 o                         
   0  17   3       1246.49        943.98        46.42 o                         
  -2 -18   4        365.54        249.00        18.53 o                         
  -1 -18   4         81.54         50.14        15.74 o                         
   0 -18   4        430.65        328.90        30.94 o                         
   1 -18   4        469.86        438.80        22.42 o                         
   2 -18   4        152.64        111.69        16.88 o                         
   3 -18   4        683.55        655.93        60.27 o                         
   4 -18   4         10.83          5.91        15.41 o                         
   5 -18   4       2362.06       1847.01       120.19 o                         
   6 -18   4         48.65         38.60        11.24 o                         
  -4 -17   4        349.61        318.03        20.20 o                         
  -3 -17   4        722.45        597.56        42.14 o                         
  -2 -17   4        857.64        718.51        36.02 o                         
  -1 -17   4        183.65        176.84        13.36 o                         
   0 -17   4        207.43        185.51        12.05 o                         
   1 -17   4        770.79        678.20        28.60 o                         
   2 -17   4        347.90        316.08        21.19 o                         
   3 -17   4       1023.40        816.24        53.59 o                         
   4 -17   4        269.71        271.22        34.89 o                         
   5 -17   4        778.59        765.75        41.36 o                         
   6 -17   4        348.53        338.51        23.85 o                         
   7 -17   4       1101.58        849.58       134.20 o                         
   8 -17   4        189.38        145.37        34.36 o                         
  -6 -16   4       1191.76        937.67        45.56 o                         
  -5 -16   4          9.20          7.91        11.07 o                         
  -4 -16   4       1178.40       1183.73        43.47 o                         
  -3 -16   4        167.36        145.73        16.49 o                         
  -2 -16   4       1633.48       1592.00        78.25 o                         
  -1 -16   4        115.11        111.49        13.11 o                         
   0 -16   4       1835.43       1815.95        61.58 o                         
   1 -16   4        766.78        663.43        26.05 o                         
   2 -16   4       1050.84        917.50        40.67 o                         
   3 -16   4        183.25        167.36        15.82 o                         
   4 -16   4        858.23        800.40        41.62 o                         
   5 -16   4         67.51         76.62        14.06 o                         
   6 -16   4       2230.81       2529.67       119.63 o                         
   7 -16   4         93.25         82.88        13.91 o                         
   8 -16   4       2914.32       3097.89       318.89 o                         
   9 -16   4        328.21        278.18        46.94 o                         
  -7 -15   4        811.84        734.80        41.04 o                         
  -6 -15   4        232.82        236.99        17.76 o                         
  -5 -15   4        111.73        117.43        25.26 o                         
  -4 -15   4         53.74         49.14        15.75 o                         
  -3 -15   4       1780.50       1589.78        83.37 o                         
  -2 -15   4       1138.97       1049.10        53.07 o                         
  -1 -15   4         86.20         98.29        14.72 o                         
   0 -15   4       3283.35       3327.88        94.84 o                         
   1 -15   4       5268.11       5503.36       135.77 o                         
   2 -15   4         54.35         59.62        12.94 o                         
   3 -15   4        472.88        485.90        29.90 o                         
   4 -15   4        195.89        201.65        16.91 o                         
   5 -15   4       1145.65       1136.18        41.37 o                         
   6 -15   4         66.25         97.70        13.51 o                         
   7 -15   4        420.81        457.61        27.62 o                         
   8 -15   4         10.32         15.63         8.14 o                         
   9 -15   4       1507.42       1597.05       133.06 o                         
  10 -15   4         35.59         25.34        15.18 o                         
  -7 -14   4       1589.73       1660.71        69.36 o                         
  -6 -14   4         47.20         33.08        10.12 o                         
  -5 -14   4         51.59         38.68        15.92 o                         
  -4 -14   4         68.13         73.02        21.45 o                         
  -3 -14   4       3121.49       3269.26       126.14 o                         
  -2 -14   4          5.59          1.93        11.25 o                         
  -1 -14   4         39.30         43.00        13.94 o                         
   0 -14   4        865.35        869.05        40.49 o                         
   1 -14   4       6752.09       6707.24       163.30 o                         
   2 -14   4        901.17        934.48        38.77 o                         
   3 -14   4        930.90        922.50        35.82 o                         
   4 -14   4       4608.81       4830.58       131.68 o                         
   5 -14   4       2020.08       2038.69        55.94 o                         
   6 -14   4        206.81        229.88        16.74 o                         
   7 -14   4          4.42         10.54         9.63 o                         
   8 -14   4       1176.19       1100.79        39.33 o                         
   9 -14   4       1459.19       1424.18        53.22 o                         
  10 -14   4          2.14          6.57        11.38 o                         
  11 -14   4         58.29         81.54        29.30 o                         
  -9 -13   4          7.83         -1.87         8.11 o                         
  -8 -13   4       1463.36       1608.04        59.94 o                         
  -7 -13   4        449.77        457.16        22.03 o                         
  -6 -13   4        509.64        525.00        28.11 o                         
  -5 -13   4        320.52        269.26        24.10 o                         
  -4 -13   4       3247.06       3386.96       147.38 o                         
  -3 -13   4        887.09        950.30        64.66 o                         
  -2 -13   4        126.29        146.05        16.54 o                         
  -1 -13   4         27.76         33.05        12.88 o                         
   0 -13   4       3271.94       3519.01        99.87 o                         
   1 -13   4         22.38         28.26        12.44 o                         
   2 -13   4        942.53        880.36        31.76 o                         
   3 -13   4        269.94        280.50        19.21 o                         
   4 -13   4       5527.41       5977.32       132.13 o                         
   5 -13   4        162.18        186.14        14.03 o                         
   6 -13   4         21.27         35.06         9.48 o                         
   7 -13   4        936.60        931.49        43.46 o                         
   8 -13   4       2207.83       2164.54        74.27 o                         
   9 -13   4        289.45        229.67        16.01 o                         
  10 -13   4        247.03        233.29        16.98 o                         
  11 -13   4        520.65        572.09        35.04 o                         
  12 -13   4       1567.34       1278.89       110.23 o                         
 -10 -12   4         79.09         96.14         9.95 o                         
  -9 -12   4         85.16         94.19        13.89 o                         
  -8 -12   4       1706.25       1767.87        56.28 o                         
  -7 -12   4       1640.10       1708.15        66.45 o                         
  -6 -12   4        356.20        387.98        32.62 o                         
  -5 -12   4        417.70        387.16        28.19 o                         
  -4 -12   4       5772.91       5926.60       292.91 o                         
  -3 -12   4       2916.78       3134.05       141.50 o                         
  -2 -12   4        287.29        277.45        18.18 o                         
  -1 -12   4       7312.76       7516.92       150.62 o                         
   0 -12   4         66.86         87.60        12.02 o                         
   1 -12   4       1170.66       1238.79        41.02 o                         
   2 -12   4          2.42          9.90         9.67 o                         
   3 -12   4       8941.85       9331.00       184.86 o                         
   4 -12   4        197.59        205.92        14.63 o                         
   5 -12   4       3441.48       3453.23        72.44 o                         
   6 -12   4       1925.03       1855.60        49.75 o                         
   7 -12   4       3471.98       3442.37        90.38 o                         
   8 -12   4        484.64        497.09        26.61 o                         
   9 -12   4        665.24        638.39        34.00 o                         
  10 -12   4        532.52        559.43        31.35 o                         
  11 -12   4       2591.19       2701.10       179.98 o                         
  12 -12   4        424.02        489.27        37.27 o                         
 -11 -11   4        684.58        550.22        27.42 o                         
 -10 -11   4         34.94         38.91        10.61 o                         
  -9 -11   4       1848.68       2172.51        72.68 o                         
  -8 -11   4        818.97        798.01        45.97 o                         
  -7 -11   4        341.57        302.60        29.80 o                         
  -6 -11   4        239.97        215.85        38.75 o                         
  -5 -11   4       3480.87       3595.14       323.77 o                         
  -4 -11   4        835.60        889.85        78.80 o                         
  -3 -11   4       1502.34       1266.41        58.69 o                         
  -2 -11   4        980.12        969.38        33.50 o                         
  -1 -11   4       9748.25      10161.89       195.31 o                         
   0 -11   4       2038.90       2168.68        53.80 o                         
   1 -11   4       1741.04       1809.09        56.96 o                         
   2 -11   4        763.77        834.05        31.38 o                         
   3 -11   4        474.39        478.97        19.96 o                         
   4 -11   4       4986.23       5066.03       101.53 o                         
   5 -11   4       2311.10       2455.29        55.30 o                         
   6 -11   4       2368.26       2427.66        61.76 o                         
   7 -11   4         76.97         97.06        13.31 o                         
   8 -11   4       5875.31       5447.27       161.25 o                         
   9 -11   4         54.29         64.44        10.93 o                         
  10 -11   4         34.69         34.42         9.92 o                         
  11 -11   4       1831.60       1948.45       121.63 o                         
  12 -11   4       2741.54       3304.55       119.03 o                         
  13 -11   4        115.12         87.97        15.60 o                         
 -11 -10   4         22.59         13.47         8.79 o                         
 -10 -10   4        660.22        698.27        29.36 o                         
  -9 -10   4        265.28        288.97        23.56 o                         
  -8 -10   4       2365.11       2377.57        79.86 o                         
  -7 -10   4        143.29        120.63        21.85 o                         
  -6 -10   4        750.92        789.11        49.27 o                         
  -5 -10   4        106.48        116.68        17.21 o                         
  -4 -10   4       2278.27       2123.58       138.16 o                         
  -3 -10   4       3029.06       2763.74        94.97 o                         
  -2 -10   4        127.89        123.18        48.30 o                         
  -1 -10   4        359.22        466.61        57.23 o                         
   0 -10   4       5202.98       5132.02       426.61 o                         
   1 -10   4         61.09         64.32        15.12 o                         
   2 -10   4       4421.91       4830.08       143.28 o                         
   3 -10   4       1145.12       1320.04        56.50 o                         
   4 -10   4       7614.36       8615.44       213.57 o                         
   5 -10   4         65.95         91.35        10.05 o                         
   6 -10   4       5173.57       5161.85       122.20 o                         
   7 -10   4         82.86         82.33        14.22 o                         
   8 -10   4      10642.07      10316.34       293.53 o                         
   9 -10   4       2486.74       2626.36        96.91 o                         
  10 -10   4        437.63        456.31        24.51 o                         
  11 -10   4        508.87        504.36        22.62 o                         
  12 -10   4       1078.82       1274.70        75.96 o                         
  13 -10   4         42.77         40.10         7.93 o                         
 -12  -9   4        831.92        941.46        51.42 o                         
 -11  -9   4        117.72        138.78        16.58 o                         
 -10  -9   4         19.38         11.69        16.31 o                         
  -9  -9   4        598.21        562.66        31.45 o                         
  -8  -9   4       2806.30       2659.14       137.51 o                         
  -7  -9   4          8.23          8.40        15.93 o                         
  -6  -9   4        790.22        776.33        58.59 o                         
  -5  -9   4      15621.26      14016.98       820.26 o                         
  -4  -9   4        433.95        438.12        80.20 o                         
  -3  -9   4        910.20        887.63       106.11 o                         
  -2  -9   4       2145.88       2351.68       123.03 o                         
  -1  -9   4       4461.73       5174.52       360.11 o                         
   0  -9   4       2658.09       2804.98       155.57 o                         
   1  -9   4        798.79       1125.80        47.58 o                         
   2  -9   4       1281.54       1471.64        57.06 o                         
   3  -9   4       6451.27       7542.20       205.39 o                         
   4  -9   4        796.45        866.38        41.60 o                         
   5  -9   4        684.35        744.34        55.48 o                         
   6  -9   4        919.51        977.42        35.38 o                         
   7  -9   4       5436.13       5394.05       153.01 o                         
   8  -9   4        445.58        473.71        29.27 o                         
   9  -9   4         11.57         25.59        18.73 o                         
  10  -9   4        372.52        372.16        23.58 o                         
  11  -9   4       4184.63       4340.30       209.03 o                         
  12  -9   4        799.05        875.60        38.20 o                         
  13  -9   4        336.63        335.08        19.72 o                         
 -13  -8   4        763.40        740.94        53.95 o                         
 -12  -8   4        602.57        695.22        43.91 o                         
 -11  -8   4        181.25        182.46        17.32 o                         
 -10  -8   4         15.63         32.17        15.36 o                         
  -9  -8   4       2511.71       2629.01       130.21 o                         
  -8  -8   4        491.18        401.22        38.98 o                         
  -7  -8   4       1019.83        924.82        48.94 o                         
  -6  -8   4        445.53        307.45        32.65 o                         
  -5  -8   4      15526.60      12959.58      1099.88 o                         
  -4  -8   4       2215.65       1909.04       164.32 o                         
  -3  -8   4        254.83        318.38        43.34 o                         
  -2  -8   4      12732.50      11980.34       650.98 o                         
  -1  -8   4       4413.48       4800.13       296.66 o                         
   0  -8   4         42.42         54.31        12.92 o                         
   1  -8   4       1437.98       1434.40        53.44 o                         
   2  -8   4       9632.48      11906.71       302.24 o                         
   3  -8   4       9127.68      11112.47       283.39 o                         
   4  -8   4         52.22         48.07        15.61 o                         
   5  -8   4       1886.88       2014.39        95.92 o                         
   6  -8   4       1421.15       1494.66        84.79 o                         
   7  -8   4      14354.09      15155.56       447.63 o                         
   8  -8   4       2110.60       1892.27        72.93 o                         
   9  -8   4       1190.34       1064.79        36.93 o                         
  10  -8   4       5219.46       5367.46       229.31 o                         
  11  -8   4        123.92         88.11        18.36 o                         
  12  -8   4         11.59          4.00        14.74 o                         
  13  -8   4        364.84        355.89        16.07 o                         
 -13  -7   4         87.25        103.64        26.91 o                         
 -12  -7   4        599.58        609.56        32.41 o                         
 -11  -7   4          2.36         16.49        16.73 o                         
 -10  -7   4       1622.34       1561.88        63.24 o                         
  -9  -7   4          4.29         22.34        17.66 o                         
  -8  -7   4       1615.85       1170.49        64.29 o                         
  -7  -7   4        532.48        451.03        37.75 o                         
  -6  -7   4       3856.94       3112.43       310.13 o                         
  -5  -7   4       1042.95        851.20        77.26 o                         
  -4  -7   4       1716.77       1277.69       131.77 o                         
  -3  -7   4       2705.31       2909.85       210.72 o                         
  -2  -7   4       9284.75       8190.50       536.98 o                         
  -1  -7   4         74.13         95.44        32.09 o                         
   0  -7   4       8196.78       8606.11       322.45 o                         
   1  -7   4        607.35        879.42        51.63 o                         
   2  -7   4      16581.82      19675.80       592.46 o                         
   3  -7   4        268.48        308.18        29.10 o                         
   4  -7   4        561.37        540.35        42.08 o                         
   5  -7   4         33.20         31.22        14.94 o                         
   6  -7   4       8458.43       8498.33       412.52 o                         
   7  -7   4        147.27        157.72        26.31 o                         
   8  -7   4        502.59        495.11        25.80 o                         
   9  -7   4        730.04        659.68        29.69 o                         
  10  -7   4       4395.91       4390.09       189.48 o                         
  11  -7   4        999.21       1067.18       135.45 o                         
  12  -7   4         54.42         56.88        16.60 o                         
  13  -7   4        303.00        297.44        16.31 o                         
  14  -7   4        499.10        353.05        34.72 o                         
 -14  -6   4        224.06        173.47        19.44 o                         
 -13  -6   4       1134.61       1282.04        58.55 o                         
 -12  -6   4        302.64        277.84        25.64 o                         
 -11  -6   4         37.46         52.18        18.92 o                         
 -10  -6   4        399.95        365.52        28.54 o                         
  -9  -6   4       5102.52       4498.16       159.71 o                         
  -8  -6   4        336.27        351.63        25.12 o                         
  -7  -6   4       2929.55       2847.16       218.37 o                         
  -6  -6   4        106.90         68.51        20.41 o                         
  -5  -6   4        502.28        290.98        43.49 o                         
  -4  -6   4       1081.69       1060.72        67.44 o                         
  -3  -6   4       2692.01       2619.47       128.61 o                         
  -2  -6   4       2058.72       2153.16       141.71 o                         
  -1  -6   4       3381.08       3167.96       178.15 o                         
   0  -6   4         47.27         79.13        13.90 o                         
   1  -6   4       2545.51       2506.59        86.50 o                         
   2  -6   4       6615.00       7892.99       220.71 o                         
   3  -6   4      23811.73      28520.30       928.43 o                         
   4  -6   4          6.09         20.67        12.32 o                         
   5  -6   4       5051.65       5852.39       274.23 o                         
   6  -6   4         83.77         41.77        19.23 o                         
   7  -6   4       1918.90       1656.19       106.22 o                         
   8  -6   4       5792.83       5622.31       127.13 o                         
   9  -6   4       7079.74       6879.34       213.31 o                         
  10  -6   4       3564.20       3472.08       176.57 o                         
  11  -6   4       4034.91       4341.38       583.20 o                         
  12  -6   4        280.06        249.51        22.16 o                         
  13  -6   4       7433.93       7840.27       211.87 o                         
  14  -6   4         11.45          5.59         7.05 o                         
 -14  -5   4        236.01        252.45        20.27 o                         
 -13  -5   4        831.17        976.47        43.55 o                         
 -12  -5   4       1752.87       1991.37        79.22 o                         
 -11  -5   4       1252.87       1329.04        62.53 o                         
 -10  -5   4        131.04        101.55        18.91 o                         
  -9  -5   4       2386.28       2446.32       109.74 o                         
  -8  -5   4         58.57         69.49        12.71 o                         
  -7  -5   4       8293.14       9401.48       572.50 o                         
  -6  -5   4       1667.32       1545.31       104.94 o                         
  -5  -5   4       3728.68       4667.00       206.99 o                         
  -4  -5   4        231.38        270.98        39.62 o                         
  -3  -5   4       4184.27       3690.79       135.58 o                         
  -2  -5   4        496.90        463.19        54.00 o                         
  -1  -5   4      11817.77      11583.29       522.48 o                         
   0  -5   4         35.36         43.91        10.16 o                         
   1  -5   4       2671.40       3016.97        96.68 o                         
   2  -5   4       7449.76       7750.06       215.77 o                         
   3  -5   4       3279.88       2931.66       106.48 o                         
   4  -5   4       4501.31       5060.21       304.60 o                         
   5  -5   4       7085.32       6980.35       325.40 o                         
   6  -5   4      18789.23      17252.62       518.40 o                         
   7  -5   4         65.40         60.10        16.01 o                         
   8  -5   4         33.16         45.09         8.15 o                         
   9  -5   4       1379.71       1219.06        42.60 o                         
  10  -5   4       3058.03       3002.89       196.29 o                         
  11  -5   4        640.69        592.72        40.39 o                         
  12  -5   4        209.17        201.99        21.40 o                         
  13  -5   4        770.94        735.73        33.55 o                         
  14  -5   4        313.75        227.90        15.97 o                         
 -14  -4   4       2700.22       3419.49       117.65 o                         
 -13  -4   4        205.22        233.12        27.18 o                         
 -12  -4   4        734.52        794.70        50.40 o                         
 -11  -4   4        789.10        810.23        42.37 o                         
 -10  -4   4       7672.44       7427.67       190.76 o                         
  -9  -4   4        249.18        240.74        23.07 o                         
  -8  -4   4         60.56         60.42        16.12 o                         
  -7  -4   4       1667.56       1827.45       106.54 o                         
  -6  -4   4      17980.31      17760.00       547.82 o                         
  -5  -4   4        260.36        223.91        37.18 o                         
  -4  -4   4       1686.63       1700.21       103.94 o                         
  -3  -4   4        230.36        338.46        29.32 o                         
  -2  -4   4      17790.37      16224.63       683.20 o                         
  -1  -4   4       9057.20       9217.72       512.90 o                         
   0  -4   4       7975.65       8162.57       225.89 o                         
   1  -4   4        410.53        449.08        20.31 o                         
   2  -4   4      11033.91      10577.01       258.89 o                         
   3  -4   4       1643.85       1736.15        59.97 o                         
   4  -4   4       2942.23       3442.34       111.03 o                         
   5  -4   4       7690.27       7791.04       219.23 o                         
   6  -4   4       4407.20       3622.84       119.94 o                         
   7  -4   4        121.01         96.79        16.89 o                         
   8  -4   4       8485.76       8371.50       213.78 o                         
   9  -4   4       1127.09       1018.33        48.48 o                         
  10  -4   4       1094.60       1026.20        56.82 o                         
  11  -4   4         48.07         36.83        13.68 o                         
  12  -4   4        413.27        458.66        34.17 o                         
  13  -4   4        575.22        560.55        24.80 o                         
  14  -4   4        920.39        853.92        33.24 o                         
 -15  -3   4        379.35        321.58        31.29 o                         
 -14  -3   4        727.81        915.74        53.93 o                         
 -13  -3   4        643.30        640.39        30.68 o                         
 -12  -3   4         92.27         78.85        15.24 o                         
 -11  -3   4       3540.81       3499.25       105.05 o                         
 -10  -3   4        137.93        158.87        15.97 o                         
  -9  -3   4         51.91         62.78        12.72 o                         
  -8  -3   4       1217.27       1742.99       120.04 o                         
  -7  -3   4       9580.66      11648.91       494.50 o                         
  -6  -3   4       2139.86       2071.36        93.19 o                         
  -5  -3   4       2420.34       2226.05       134.79 o                         
  -4  -3   4        538.48        756.47        95.62 o                         
  -3  -3   4       2850.04       2463.49       104.08 o                         
  -2  -3   4      10924.12      10858.59       374.44 o                         
  -1  -3   4        176.73        251.85        39.98 o                         
   0  -3   4       1103.81       1135.41        41.10 o                         
   1  -3   4      48051.01      46706.12      1090.32 o                         
   2  -3   4         38.90         44.96         8.17 o                         
   3  -3   4       3462.52       3996.17       110.23 o                         
   4  -3   4        172.21        192.77        19.44 o                         
   5  -3   4      14705.11      13639.68       375.77 o                         
   6  -3   4        679.57        563.07        32.57 o                         
   7  -3   4       2552.18       2428.30        86.44 o                         
   8  -3   4       3207.67       3170.43        98.66 o                         
   9  -3   4       5085.09       4678.20       152.20 o                         
  10  -3   4         28.04          0.62        18.89 o                         
  11  -3   4         50.93         60.30        15.26 o                         
  12  -3   4        138.39        152.62        18.88 o                         
  13  -3   4        887.33        883.40        38.12 o                         
  14  -3   4         26.29         20.47        11.00 o                         
 -15  -2   4        647.69        720.61        55.39 o                         
 -14  -2   4        409.57        469.67        30.25 o                         
 -13  -2   4        232.11        289.57        22.89 o                         
 -12  -2   4         58.90         59.20        12.93 o                         
 -11  -2   4       7419.01       7636.47       172.11 o                         
 -10  -2   4        451.33        424.49        25.05 o                         
  -9  -2   4        334.36        349.77        21.80 o                         
  -8  -2   4       3010.37       3782.95       246.86 o                         
  -7  -2   4       6210.02       6725.45       345.58 o                         
  -6  -2   4        458.39        612.30        59.22 o                         
  -5  -2   4       3245.99       3263.69       255.27 o                         
  -4  -2   4      51905.92      44433.95      1429.18 o                         
  -3  -2   4       1424.29       1107.97        47.78 o                         
  -2  -2   4       3452.42       3103.81       101.52 o                         
  -1  -2   4        175.65        165.10        12.88 o                         
   0  -2   4       1332.65       1318.07        38.16 o                         
   1  -2   4      19857.72      18594.04       407.52 o                         
   2  -2   4       6761.30       6183.38       169.71 o                         
   3  -2   4       4517.54       4677.82       135.24 o                         
   4  -2   4       1726.33       1445.27        56.05 o                         
   5  -2   4       9070.38       8425.74       271.38 o                         
   6  -2   4        142.07        223.34        26.44 o                         
   7  -2   4       2678.94       2369.59       158.15 o                         
   8  -2   4       2157.54       1927.10        70.81 o                         
   9  -2   4       3182.88       3118.74        97.54 o                         
  10  -2   4       1545.15       1477.11        73.92 o                         
  11  -2   4        131.13        143.23        17.48 o                         
  12  -2   4        517.30        522.30        41.79 o                         
  13  -2   4        679.53        648.14        39.40 o                         
  14  -2   4        473.08        415.83        36.58 o                         
 -15  -1   4        882.83       1033.90        80.41 o                         
 -14  -1   4        226.09        254.19        32.46 o                         
 -13  -1   4        988.24       1045.04        40.02 o                         
 -12  -1   4       3538.26       3863.43       152.50 o                         
 -11  -1   4        511.03        555.88        23.91 o                         
 -10  -1   4       3236.49       3387.72        95.20 o                         
  -9  -1   4        270.44        348.17        77.24 o                         
  -8  -1   4      19328.86      22273.10       892.60 o                         
  -7  -1   4       1333.08       1302.41        75.17 o                         
  -6  -1   4       7173.83       7302.12       450.29 o                         
  -5  -1   4        749.66        715.30        61.12 o                         
  -4  -1   4       6286.03       5979.73       192.95 o                         
  -3  -1   4        968.41        863.25        42.95 o                         
  -2  -1   4      11669.71       9525.30       337.54 o                         
  -1  -1   4        517.08        472.48        25.09 o                         
   0  -1   4      13352.88      13364.32       307.80 o                         
   1  -1   4         67.37        101.78         9.11 o                         
   2  -1   4        301.87        246.38        13.50 o                         
   3  -1   4        230.81        241.89        18.08 o                         
   4  -1   4      10418.54       9273.26       284.21 o                         
   5  -1   4       2936.09       2727.13       120.82 o                         
   6  -1   4       2408.52       2373.07       115.93 o                         
   7  -1   4       1147.51       1218.58        80.23 o                         
   8  -1   4       7273.15       6828.09       170.88 o                         
   9  -1   4        109.43        114.41        16.65 o                         
  10  -1   4       5313.06       5354.90       183.77 o                         
  11  -1   4          9.55         27.67        12.48 o                         
  12  -1   4       2850.83       2840.43       147.32 o                         
  13  -1   4         46.57         29.03        14.13 o                         
  14  -1   4        158.15        127.24        13.66 o                         
 -15   0   4        562.68        601.95        28.47 o                         
 -14   0   4         13.68          9.45         9.00 o                         
 -13   0   4         47.36         57.57        11.44 o                         
 -12   0   4       1651.48       1851.30        57.52 o                         
 -11   0   4       1074.47       1215.04        37.87 o                         
 -10   0   4       1076.64       1031.13        47.38 o                         
  -9   0   4        209.85        228.61        33.84 o                         
  -8   0   4      13442.36      13883.38       501.72 o                         
  -7   0   4       4287.94       4259.20       213.70 o                         
  -6   0   4        772.53        776.11        46.60 o                         
  -5   0   4       1368.56       1143.71        56.20 o                         
  -4   0   4       6634.72       6797.31       196.58 o                         
  -3   0   4      58794.86      59304.39      1401.76 o                         
  -2   0   4       4823.34       4721.07       123.77 o                         
  -1   0   4       8639.12       7547.39       255.16 o                         
   0   0   4        620.46        644.00        40.33 o                         
   1   0   4      34315.39      32141.56      1040.32 o                         
   2   0   4       1123.65       1092.76        38.25 o                         
   3   0   4       3269.23       3377.48       147.48 o                         
   4   0   4       3803.00       3740.84       154.38 o                         
   5   0   4      11793.37      10998.65       392.28 o                         
   6   0   4          5.05         -1.89        12.04 o                         
   7   0   4       1284.55       1181.64        78.50 o                         
   8   0   4       2085.31       2017.44       111.35 o                         
   9   0   4       3005.91       2772.16       116.19 o                         
  10   0   4          6.64         -6.52        11.84 o                         
  11   0   4       2453.22       2397.89       105.97 o                         
  12   0   4        200.01        150.31        19.21 o                         
  13   0   4        846.21        919.99        67.70 o                         
 -15   1   4       2033.84       2130.73       102.82 o                         
 -14   1   4        691.36        686.46        36.05 o                         
 -13   1   4       1800.80       1930.49        59.49 o                         
 -12   1   4        861.05        875.36        33.04 o                         
 -11   1   4       2445.82       2542.06        69.89 o                         
 -10   1   4          0.65         -1.43        10.43 o                         
  -9   1   4       3247.44       3140.79       151.63 o                         
  -8   1   4       2891.55       2841.65       161.56 o                         
  -7   1   4       8204.29       8071.79       310.73 o                         
  -6   1   4       1659.37       1764.47        91.30 o                         
  -5   1   4      14563.99      14458.56       510.66 o                         
  -4   1   4        477.52        432.98        32.03 o                         
  -3   1   4       2893.96       2603.08        89.63 o                         
  -2   1   4          0.56         12.93         5.93 o                         
  -1   1   4      13252.09      12462.81       322.79 o                         
   0   1   4      17122.29      17753.11       456.65 o                         
   1   1   4      10802.01      10951.49       240.28 o                         
   2   1   4        349.07        274.62        15.63 o                         
   3   1   4       8782.65       9230.26       279.12 o                         
   4   1   4      17582.04      17824.43       610.67 o                         
   5   1   4       2923.90       2710.83       122.11 o                         
   6   1   4        799.72        637.04        56.62 o                         
   7   1   4       3680.02       3459.32       162.49 o                         
   8   1   4      13182.29      12678.07       426.72 o                         
   9   1   4       1267.61       1243.83        48.10 o                         
  10   1   4         49.04         68.10        13.24 o                         
  11   1   4         47.01         55.31        13.48 o                         
  12   1   4       1881.12       1754.55        97.11 o                         
  13   1   4        202.15        178.42        17.05 o                         
 -15   2   4        127.34        106.77        46.75 o                         
 -14   2   4          1.56          9.59         9.77 o                         
 -13   2   4       1066.36       1146.26        40.26 o                         
 -12   2   4       7276.81       7936.48       177.74 o                         
 -11   2   4        281.06        339.01        24.67 o                         
 -10   2   4         24.62         25.13         9.93 o                         
  -9   2   4        765.94        670.01        61.74 o                         
  -8   2   4       8092.74       8394.12       328.58 o                         
  -7   2   4        194.03        278.21        42.58 o                         
  -6   2   4        237.96        192.20        27.03 o                         
  -5   2   4        634.08        654.76        45.66 o                         
  -4   2   4      15080.48      13838.79       416.39 o                         
  -3   2   4        419.41        349.28        17.82 o                         
  -2   2   4       1049.47        972.00        33.38 o                         
  -1   2   4         15.25         21.29         5.56 o                         
   0   2   4      36953.21      36369.68       920.91 o                         
   1   2   4       1780.26       1787.14        68.00 o                         
   2   2   4       1985.65       2167.78        91.98 o                         
   3   2   4       9386.86      10342.80       273.48 o                         
   4   2   4      10917.97      11357.15       377.85 o                         
   5   2   4          3.77         26.70        14.55 o                         
   6   2   4        897.27        943.25        65.68 o                         
   7   2   4       1709.32       1686.53        66.01 o                         
   8   2   4       3852.64       3763.37       111.82 o                         
   9   2   4         67.01         58.16        13.43 o                         
  10   2   4        334.42        269.05        22.37 o                         
  11   2   4        550.21        529.12        56.80 o                         
  12   2   4       2955.91       2810.04       135.83 o                         
  13   2   4        273.90        210.81        25.14 o                         
 -15   3   4         28.05         21.63         9.17 o                         
 -14   3   4          2.57          0.46         9.77 o                         
 -13   3   4       2862.23       3122.57       100.93 o                         
 -12   3   4       1733.49       1760.33        49.57 o                         
 -11   3   4        391.67        397.70        24.18 o                         
 -10   3   4       1834.66       1936.82        61.18 o                         
  -9   3   4       4784.98       4725.02       179.55 o                         
  -8   3   4       5123.96       4906.26       216.28 o                         
  -7   3   4        681.03        542.42        49.99 o                         
  -6   3   4        944.78        936.07        63.39 o                         
  -5   3   4      19054.86      17795.51       476.39 o                         
  -4   3   4       8871.47       8485.99       249.48 o                         
  -3   3   4       3053.64       3001.46        85.50 o                         
  -2   3   4        418.19        514.20        24.46 o                         
  -1   3   4       8220.68       7994.70       241.90 o                         
   0   3   4       2563.09       2343.08        82.33 o                         
   1   3   4       2900.41       2948.52       134.15 o                         
   2   3   4         29.35         53.61        11.19 o                         
   3   3   4      16900.95      16586.22       589.37 o                         
   4   3   4         53.98         78.82        14.30 o                         
   5   3   4        219.14        215.69        22.16 o                         
   6   3   4        214.70        183.74        25.40 o                         
   7   3   4       9681.00       9646.71       339.81 o                         
   8   3   4        247.70        265.35        21.84 o                         
   9   3   4        936.00        841.98        42.48 o                         
  10   3   4         16.71         16.70        17.53 o                         
  11   3   4       2118.20       1992.10       108.01 o                         
  12   3   4        147.16        163.00        24.20 o                         
 -15   4   4         33.66         45.24        10.55 o                         
 -14   4   4         57.16         67.49        10.45 o                         
 -13   4   4       2819.93       2885.40        90.02 o                         
 -12   4   4        178.05        198.76        19.55 o                         
 -11   4   4       2583.86       2762.07       106.65 o                         
 -10   4   4         27.37         31.16         9.45 o                         
  -9   4   4       7929.42       8374.85       263.14 o                         
  -8   4   4        139.88        114.04        27.57 o                         
  -7   4   4       1962.76       1907.12        91.54 o                         
  -6   4   4       4786.38       4825.79       155.87 o                         
  -5   4   4      15549.25      16299.32       470.64 o                         
  -4   4   4      13618.52      13582.47       432.41 o                         
  -3   4   4        359.11        363.04        22.78 o                         
  -2   4   4       7784.24       7801.28       242.17 o                         
  -1   4   4      30152.66      31234.72       903.54 o                         
   0   4   4       5289.90       5249.75       196.76 o                         
   1   4   4       2494.91       2802.05        84.52 o                         
   2   4   4       4792.83       5531.41       234.88 o                         
   3   4   4      12465.65      12179.04       394.93 o                         
   4   4   4       3452.84       3434.06       150.88 o                         
   5   4   4         61.23         47.76        17.62 o                         
   6   4   4       2958.14       2657.97       174.93 o                         
   7   4   4       3740.92       3612.16       128.43 o                         
   8   4   4       1898.21       1738.50        65.03 o                         
   9   4   4          0.52         19.42        30.73 o                         
  10   4   4       1793.03       1910.47       161.66 o                         
  11   4   4        280.41        279.65        27.57 o                         
  12   4   4        587.75        517.32        38.11 o                         
 -15   5   4        323.45        340.26        23.49 o                         
 -14   5   4       1739.79       1911.20       159.50 o                         
 -13   5   4        228.32        239.63        20.23 o                         
 -12   5   4       1844.89       2052.35        70.87 o                         
 -11   5   4         22.54          7.33        10.31 o                         
 -10   5   4       3548.50       3816.16        90.26 o                         
  -9   5   4        648.91        672.41        26.60 o                         
  -8   5   4       6246.39       5940.76       258.54 o                         
  -7   5   4        898.06        878.41        70.49 o                         
  -6   5   4      14885.03      15046.58       471.34 o                         
  -5   5   4        886.46       1151.41        58.44 o                         
  -4   5   4      16268.89      16406.99       495.32 o                         
  -3   5   4       6063.71       6727.50       217.52 o                         
  -2   5   4      26151.52      27364.31       798.73 o                         
  -1   5   4       1844.39       2014.26        79.10 o                         
   0   5   4       3480.64       3604.73       146.10 o                         
   1   5   4       5242.17       5847.53       199.50 o                         
   2   5   4       5763.32       5864.77       201.26 o                         
   3   5   4        970.56        958.17        52.60 o                         
   4   5   4       4458.40       4275.81       143.55 o                         
   5   5   4        533.24        544.00        53.49 o                         
   6   5   4      14116.77      14375.26       595.13 o                         
   7   5   4        999.81        985.96        61.45 o                         
   8   5   4       3205.38       3169.02       130.13 o                         
   9   5   4         47.45         26.53        36.68 o                         
  10   5   4       3274.13       3263.15       195.78 o                         
  11   5   4        466.37        452.37        62.02 o                         
  12   5   4        248.27        202.93        14.61 o                         
 -15   6   4        105.34        110.03        11.73 o                         
 -14   6   4       1993.52       2427.66       109.29 o                         
 -13   6   4       2051.47       2088.39        80.70 o                         
 -12   6   4       1051.65       1053.69        45.41 o                         
 -11   6   4       2068.18       2411.96        74.40 o                         
 -10   6   4       2742.05       2996.97       107.19 o                         
  -9   6   4       6235.57       6796.79       283.27 o                         
  -8   6   4       1153.25       1024.57        92.98 o                         
  -7   6   4       3907.73       3839.94       186.39 o                         
  -6   6   4       1880.94       2054.23        97.30 o                         
  -5   6   4       4813.30       4835.77       172.83 o                         
  -4   6   4        101.70        124.14        23.28 o                         
  -3   6   4        652.50        765.36        44.88 o                         
  -2   6   4        899.32        746.72        43.17 o                         
  -1   6   4      10744.71      10282.77       318.99 o                         
   0   6   4        771.10        666.18        47.60 o                         
   1   6   4       4416.31       4365.57       151.45 o                         
   2   6   4       4966.71       5530.41       171.91 o                         
   3   6   4       6578.66       7031.68       242.77 o                         
   4   6   4       1310.37       1340.36        74.89 o                         
   5   6   4       4641.82       5006.78       221.08 o                         
   6   6   4         14.33         38.61        19.04 o                         
   7   6   4       2215.11       2168.85        91.91 o                         
   8   6   4        798.17        794.95        68.66 o                         
   9   6   4        288.09        250.98        50.77 o                         
  10   6   4        243.21        260.31        32.59 o                         
  11   6   4       1686.19       1745.64        85.12 o                         
 -15   7   4        600.05        549.36        30.38 o                         
 -14   7   4         36.42         26.69        14.35 o                         
 -13   7   4       1828.33       1771.67        71.16 o                         
 -12   7   4         63.21         59.77        13.84 o                         
 -11   7   4       1672.13       1914.81        78.07 o                         
 -10   7   4         72.72         94.44        10.58 o                         
  -9   7   4       7159.28       7483.80       248.38 o                         
  -8   7   4        150.80        124.19        13.38 o                         
  -7   7   4       6327.25       6274.00       241.36 o                         
  -6   7   4       2095.24       1957.45        95.99 o                         
  -5   7   4        926.02        740.40        49.87 o                         
  -4   7   4        690.29        746.27        47.28 o                         
  -3   7   4       2275.67       2174.95        87.21 o                         
  -2   7   4       3080.49       3054.24       117.12 o                         
  -1   7   4       3265.99       3291.17       175.60 o                         
   0   7   4        220.37        279.84        32.29 o                         
   1   7   4       5682.46       6140.50       284.64 o                         
   2   7   4      10717.15      10974.81       310.96 o                         
   3   7   4       5964.01       6192.87       255.38 o                         
   4   7   4        129.05        150.01        27.60 o                         
   5   7   4        539.69        502.39        46.72 o                         
   6   7   4       1917.63       1891.66       101.79 o                         
   7   7   4       9942.43      10441.26       375.26 o                         
   8   7   4        423.16        409.38        35.32 o                         
   9   7   4         88.08         83.89        21.88 o                         
  10   7   4       1866.73       1864.80        89.57 o                         
  11   7   4       1065.08        846.40        64.90 o                         
 -15   8   4          1.51          4.95         7.51 o                         
 -14   8   4       1258.81       1116.79        45.41 o                         
 -13   8   4        861.48        906.37        38.50 o                         
 -12   8   4        589.08        623.01        28.79 o                         
 -11   8   4         25.02         36.11         9.58 o                         
 -10   8   4       1891.84       2054.84        77.47 o                         
  -9   8   4        667.52        740.39        30.00 o                         
  -8   8   4        317.23        350.14        25.78 o                         
  -7   8   4          0.13         14.84        12.10 o                         
  -6   8   4      18580.95      19241.54      1028.44 o                         
  -5   8   4        307.58        265.81        30.99 o                         
  -4   8   4        819.63        737.10        40.60 o                         
  -3   8   4          3.11         21.60        10.80 o                         
  -2   8   4      18279.46      19524.24       593.33 o                         
  -1   8   4         66.02         55.68        27.22 o                         
   0   8   4        189.96        222.76        39.19 o                         
   1   8   4         64.15         87.89        21.14 o                         
   2   8   4      16356.86      18000.78       711.05 o                         
   3   8   4       1081.70        969.80        69.63 o                         
   4   8   4         32.39         42.03        15.55 o                         
   5   8   4        695.26        602.74        36.73 o                         
   6   8   4       1838.79       1961.14        95.07 o                         
   7   8   4       1285.24       1432.87        74.90 o                         
   8   8   4        810.55        828.83        50.42 o                         
   9   8   4        508.99        494.96        36.67 o                         
  10   8   4       2397.67       2346.40        93.80 o                         
 -14   9   4       1771.53       1700.97        66.97 o                         
 -13   9   4        366.99        393.12        21.28 o                         
 -12   9   4         43.18         56.91         9.95 o                         
 -11   9   4       2430.25       2613.29        66.21 o                         
 -10   9   4       2708.74       3121.89       128.02 o                         
  -9   9   4       2368.28       2504.02       105.08 o                         
  -8   9   4        390.35        389.91        30.96 o                         
  -7   9   4        430.45        405.29        30.45 o                         
  -6   9   4      14348.61      15098.44       356.57 o                         
  -5   9   4       4393.12       4517.20       134.38 o                         
  -4   9   4       1824.94       1824.18        75.44 o                         
  -3   9   4       9461.08       9927.23       322.19 o                         
  -2   9   4       1000.60       1014.52        70.42 o                         
  -1   9   4        366.11        407.56        86.10 o                         
   0   9   4        136.39        121.63        40.20 o                         
   1   9   4      13501.73      13853.02       402.43 o                         
   2   9   4       2626.26       2395.64        96.01 o                         
   3   9   4        470.92        516.43        29.17 o                         
   4   9   4       3027.90       2959.79        91.84 o                         
   5   9   4       8499.94       8527.15       240.31 o                         
   6   9   4       2129.51       2061.39        83.16 o                         
   7   9   4        796.10        782.92        42.21 o                         
   8   9   4         66.34         68.49        15.68 o                         
   9   9   4       2942.50       2956.54       137.68 o                         
  10   9   4         91.89         80.67        12.41 o                         
 -14  10   4         49.48         43.32         9.52 o                         
 -13  10   4       1064.15        979.31        35.38 o                         
 -12  10   4        126.74        122.62        15.13 o                         
 -11  10   4       2544.96       2847.00        84.44 o                         
 -10  10   4       1442.65       1572.81        49.39 o                         
  -9  10   4        121.92        144.48        17.23 o                         
  -8  10   4       1515.97       1577.28        81.75 o                         
  -7  10   4       2807.74       3119.59       122.27 o                         
  -6  10   4       2088.75       2219.10        79.81 o                         
  -5  10   4         43.29         39.34        10.11 o                         
  -4  10   4        964.50        841.76        30.80 o                         
  -3  10   4      16171.05      16541.75       355.06 o                         
  -2  10   4        360.06        333.42        29.63 o                         
  -1  10   4       1517.17       1556.18       119.48 o                         
   0  10   4        749.10        635.42        41.12 o                         
   1  10   4      10043.75      10012.13       423.43 o                         
   2  10   4       2043.76       2068.50        98.44 o                         
   3  10   4        203.69        215.58        18.39 o                         
   4  10   4       2513.99       2618.21        88.44 o                         
   5  10   4       1226.74       1365.17        62.11 o                         
   6  10   4       1173.79       1214.24        92.72 o                         
   7  10   4        116.40        106.14        14.98 o                         
   8  10   4        248.17        256.63        20.67 o                         
   9  10   4        656.65        582.29        30.74 o                         
 -13  11   4         22.47         24.12         7.42 o                         
 -12  11   4       1297.04       1254.19        47.23 o                         
 -11  11   4        631.43        655.98        25.49 o                         
 -10  11   4       2223.14       2540.64        81.79 o                         
  -9  11   4         53.06         42.98        13.04 o                         
  -8  11   4       6596.92       7411.90       333.53 o                         
  -7  11   4        839.21        884.94        45.47 o                         
  -6  11   4       1674.54       1792.82        63.36 o                         
  -5  11   4       3663.12       3798.49        94.14 o                         
  -4  11   4        773.79        792.12        28.40 o                         
  -3  11   4          0.86         -6.98        10.82 o                         
  -2  11   4       1302.96       1370.92       113.65 o                         
  -1  11   4       5253.51       5141.55       211.81 o                         
   0  11   4       4816.38       4843.19       239.09 o                         
   1  11   4       3517.57       3305.51       189.31 o                         
   2  11   4        369.90        430.62        24.38 o                         
   3  11   4       1769.99       1821.68        81.39 o                         
   4  11   4       3341.34       3338.61       141.83 o                         
   5  11   4        113.58        102.97        24.25 o                         
   6  11   4       1944.01       1984.49        77.63 o                         
   7  11   4        408.45        440.32        27.39 o                         
   8  11   4        815.42        730.34        44.30 o                         
 -13  12   4        170.00        143.13        19.00 o                         
 -12  12   4         62.06         63.98         8.91 o                         
 -11  12   4        274.14        274.71        15.05 o                         
 -10  12   4       2236.58       2518.76        72.34 o                         
  -9  12   4        539.40        591.29        38.24 o                         
  -8  12   4        528.91        587.17        36.31 o                         
  -7  12   4       4532.66       5235.24       308.78 o                         
  -6  12   4        208.36        212.46        21.34 o                         
  -5  12   4         68.05         63.92        12.65 o                         
  -4  12   4        692.68        700.61        29.54 o                         
  -3  12   4       5724.36       6188.35       180.97 o                         
  -2  12   4       1066.48        983.42        62.48 o                         
  -1  12   4         36.08         34.01        13.26 o                         
   0  12   4       2104.00       2168.16       105.54 o                         
   1  12   4       4924.76       4839.32       302.27 o                         
   2  12   4        350.23        341.08        30.17 o                         
   3  12   4        300.15        309.97        24.77 o                         
   4  12   4        435.36        422.04        30.40 o                         
   5  12   4       5375.67       5731.03       209.83 o                         
   6  12   4        153.54        137.13        23.71 o                         
   7  12   4        899.09        811.32        37.69 o                         
 -12  13   4        372.24        341.14        23.87 o                         
 -11  13   4       1338.48       1362.65        34.75 o                         
 -10  13   4        105.13        113.41        11.14 o                         
  -9  13   4         71.94         99.08        14.81 o                         
  -8  13   4        228.85        239.15        28.01 o                         
  -7  13   4       6886.30       7709.84       236.96 o                         
  -6  13   4        639.69        667.08        44.06 o                         
  -5  13   4        130.78        135.85        15.79 o                         
  -4  13   4       2988.19       3255.43       113.93 o                         
  -3  13   4       3631.26       4126.20       149.50 o                         
  -2  13   4        592.40        601.66       138.35 o                         
  -1  13   4        373.97        403.53        45.98 o                         
   0  13   4       2537.65       2762.52       217.60 o                         
   1  13   4       3081.50       3171.07       130.10 o                         
   2  13   4        729.14        749.75        44.27 o                         
   3  13   4       1906.92       1930.43        82.43 o                         
   4  13   4        383.30        411.13        36.89 o                         
   5  13   4       1357.55       1363.14        62.99 o                         
   6  13   4        140.79        116.64        14.51 o                         
 -11  14   4         60.60         56.58         5.78 o                         
 -10  14   4         21.74         25.42         6.91 o                         
  -9  14   4       1604.46       1834.77        64.38 o                         
  -8  14   4       3410.81       3815.94       141.51 o                         
  -7  14   4         11.57          9.08         9.20 o                         
  -6  14   4         14.73         26.80        11.38 o                         
  -5  14   4         65.17         81.01        12.71 o                         
  -4  14   4       4502.60       4868.95       140.87 o                         
  -3  14   4        241.77        226.74        25.30 o                         
  -2  14   4        104.42         86.10        21.18 o                         
  -1  14   4          2.55        -14.30        19.85 o                         
   0  14   4       4215.58       4407.89       166.51 o                         
   1  14   4         13.53          7.54        14.45 o                         
   2  14   4         60.16         53.23        13.64 o                         
   3  14   4        563.84        556.16        38.26 o                         
   4  14   4       1469.74       1532.19       145.05 o                         
   5  14   4         14.74         14.50        15.50 o                         
 -10  15   4          1.33          5.55         5.17 o                         
  -9  15   4        980.45        994.22        33.19 o                         
  -8  15   4        300.08        312.73        36.52 o                         
  -7  15   4        143.33        152.64        19.44 o                         
  -6  15   4        366.97        419.73        27.22 o                         
  -5  15   4       2398.44       2666.63       106.27 o                         
  -4  15   4        276.75        278.60        19.85 o                         
  -3  15   4        853.74        850.19        39.46 o                         
  -2  15   4        146.98        125.75        27.18 o                         
  -1  15   4       2026.22       1963.82        97.07 o                         
   0  15   4        359.42        379.72        35.73 o                         
   1  15   4       1908.53       1938.09        78.91 o                         
   2  15   4        338.55        309.48        33.64 o                         
   3  15   4       2921.95       2798.17       333.63 o                         
  -9  16   4       2639.69       2088.63       133.84 o                         
  -8  16   4        672.17        642.71        35.19 o                         
  -7  16   4       1606.02       1545.25        62.62 o                         
  -6  16   4         20.75         23.78         9.36 o                         
  -5  16   4       3774.91       3807.48       118.22 o                         
  -4  16   4        160.81        134.04        33.04 o                         
  -3  16   4        662.14        662.26        29.92 o                         
  -2  16   4        238.96        268.98        28.10 o                         
  -1  16   4       1579.37       1610.02        58.11 o                         
   0  16   4       1445.29       1549.39        71.68 o                         
   1  16   4        476.82        456.56        53.06 o                         
   2  16   4        151.06         64.27        14.05 o                         
  -6  17   4        906.08        628.87        48.38 o                         
  -5  17   4        384.59        307.02        27.58 o                         
  -4  17   4       2404.37       2031.97        89.95 o                         
  -3  17   4        104.19         98.35         9.98 o                         
  -2  17   4       2506.58       2116.56        87.08 o                         
  -1  17   4        213.08        166.78        24.06 o                         
  -2 -18   5        286.82        215.05        19.66 o                         
  -1 -18   5         79.35         67.47        10.88 o                         
   0 -18   5        157.00        167.31        19.67 o                         
   1 -18   5        222.88        184.69        16.23 o                         
   2 -18   5        715.45        637.25        39.43 o                         
   3 -18   5        583.35        460.47        44.51 o                         
   4 -18   5         87.42         65.77        11.57 o                         
   5 -18   5        520.90        375.36        35.10 o                         
   6 -18   5        764.41        462.54        53.93 o                         
  -4 -17   5        104.67         77.44         9.09 o                         
  -3 -17   5       1388.89       1209.44        97.36 o                         
  -2 -17   5        328.02        271.28        17.52 o                         
  -1 -17   5         19.79         19.63        10.62 o                         
   0 -17   5         66.98         73.96         9.88 o                         
   1 -17   5       3527.26       3246.25        96.99 o                         
   2 -17   5        131.21         98.59        16.14 o                         
   3 -17   5        750.41        787.42        39.26 o                         
   4 -17   5        292.37        277.57        23.00 o                         
   5 -17   5       1787.51       1890.53       121.02 o                         
   6 -17   5        730.77        724.96        43.30 o                         
   7 -17   5         69.70         71.45        16.10 o                         
   8 -17   5         85.64         62.87        20.19 o                         
  -6 -16   5        396.72        357.68        18.87 o                         
  -5 -16   5         50.78         43.30        10.99 o                         
  -4 -16   5        397.72        327.92        30.03 o                         
  -3 -16   5        857.38        755.35        46.15 o                         
  -2 -16   5          8.16         -0.55        14.64 o                         
  -1 -16   5        822.73        755.42        35.70 o                         
   0 -16   5       1637.77       1470.51        46.37 o                         
   1 -16   5        402.56        395.41        24.60 o                         
   2 -16   5         48.00         56.32        11.90 o                         
   3 -16   5        180.75        161.08        16.75 o                         
   4 -16   5       2724.80       2806.81        97.79 o                         
   5 -16   5        111.71         86.02        14.39 o                         
   6 -16   5          2.13          3.70        10.70 o                         
   7 -16   5         78.62         74.17        12.81 o                         
   8 -16   5       1185.19       1220.91        54.56 o                         
   9 -16   5        368.35        291.88        20.35 o                         
  -7 -15   5        133.60        111.94        14.16 o                         
  -6 -15   5        163.25        151.26        15.45 o                         
  -5 -15   5        672.41        582.75        57.74 o                         
  -4 -15   5       1190.45       1094.60       127.51 o                         
  -3 -15   5        640.16        562.64        58.53 o                         
  -2 -15   5        356.29        389.70        27.34 o                         
  -1 -15   5       1123.25       1146.04        43.33 o                         
   0 -15   5       1272.84       1313.03        49.10 o                         
   1 -15   5         27.93         26.33         8.96 o                         
   2 -15   5        290.04        289.63        22.47 o                         
   3 -15   5        340.26        397.51        21.95 o                         
   4 -15   5       4501.38       4430.06       131.57 o                         
   5 -15   5        766.83        768.39        41.11 o                         
   6 -15   5        267.45        269.55        21.15 o                         
   7 -15   5       2486.19       2471.18        84.99 o                         
   8 -15   5        279.58        300.94        21.56 o                         
   9 -15   5        121.88        114.71        23.88 o                         
  10 -15   5          4.83         15.91        21.75 o                         
  -8 -14   5        291.85        352.26        38.14 o                         
  -7 -14   5        427.25        443.48        24.87 o                         
  -6 -14   5        145.12        154.76        14.53 o                         
  -5 -14   5       1498.75       1441.12        84.03 o                         
  -4 -14   5          0.51          5.44        19.29 o                         
  -3 -14   5       1161.11       1146.42        46.36 o                         
  -2 -14   5        100.66        113.83        13.53 o                         
  -1 -14   5       2057.08       2167.89        61.16 o                         
   0 -14   5       2480.77       2705.43       100.40 o                         
   1 -14   5        200.33        210.03        17.68 o                         
   2 -14   5        515.71        517.11        22.73 o                         
   3 -14   5        957.01       1028.16        35.27 o                         
   4 -14   5        307.90        338.13        20.18 o                         
   5 -14   5        146.58        147.15        15.34 o                         
   6 -14   5          5.82          8.52         9.56 o                         
   7 -14   5       3820.58       3821.86       105.90 o                         
   8 -14   5        420.90        390.03        20.79 o                         
   9 -14   5        945.02        799.77        38.17 o                         
  10 -14   5        618.54        709.01        44.93 o                         
  11 -14   5         77.74         61.57        13.86 o                         
  -9 -13   5        219.12        227.12        48.45 o                         
  -8 -13   5       1150.07       1184.24        39.92 o                         
  -7 -13   5         52.96         29.94        11.69 o                         
  -6 -13   5        592.36        495.75        30.50 o                         
  -5 -13   5       1002.98        937.18        57.45 o                         
  -4 -13   5       1524.74       1354.94        62.19 o                         
  -3 -13   5         10.70         12.84        10.42 o                         
  -2 -13   5       2531.02       2505.58        72.48 o                         
  -1 -13   5       5788.94       6351.69       142.59 o                         
   0 -13   5       3937.07       4283.63       101.07 o                         
   1 -13   5        215.09        186.15        16.26 o                         
   2 -13   5       3198.99       3335.07       106.58 o                         
   3 -13   5         47.89         43.25        10.65 o                         
   4 -13   5        230.90        243.22        15.38 o                         
   5 -13   5       1837.13       1882.49        53.63 o                         
   6 -13   5        360.32        406.76        22.12 o                         
   7 -13   5        193.09        185.83        15.68 o                         
   8 -13   5       1598.06       1526.18        64.47 o                         
   9 -13   5        185.99        190.17        14.44 o                         
  10 -13   5       1381.44       1322.26        82.06 o                         
  11 -13   5         44.17         37.95        16.64 o                         
 -10 -12   5        963.90        941.09        71.41 o                         
  -9 -12   5       1168.38       1171.81        48.14 o                         
  -8 -12   5        950.97        973.99        35.41 o                         
  -7 -12   5         51.58         25.27        11.52 o                         
  -6 -12   5       1605.58       1635.96        89.80 o                         
  -5 -12   5        229.34        169.20        20.68 o                         
  -4 -12   5       4476.97       4399.14       180.21 o                         
  -3 -12   5        559.73        545.83        26.44 o                         
  -2 -12   5        139.65        174.99        14.64 o                         
  -1 -12   5       1466.60       1477.63        49.47 o                         
   0 -12   5       3351.84       3646.69        85.43 o                         
   1 -12   5         18.12         22.34         9.04 o                         
   2 -12   5       1647.94       1645.78        47.46 o                         
   3 -12   5       4636.81       5076.25       109.69 o                         
   4 -12   5       1635.66       1701.06        46.54 o                         
   5 -12   5          4.74         17.42         8.71 o                         
   6 -12   5        448.77        484.23        24.49 o                         
   7 -12   5       1566.65       1505.53        53.48 o                         
   8 -12   5       2342.86       2376.13       102.83 o                         
   9 -12   5          4.40         -1.67         9.99 o                         
  10 -12   5        194.67        163.75        17.17 o                         
  11 -12   5        657.13        620.61        49.56 o                         
  12 -12   5        844.86        853.70        67.84 o                         
 -11 -11   5         97.93         86.64        10.15 o                         
 -10 -11   5         71.31         89.23        24.92 o                         
  -9 -11   5       1746.26       1978.73        67.16 o                         
  -8 -11   5         39.29         27.50        11.88 o                         
  -7 -11   5         12.84          9.25        12.46 o                         
  -6 -11   5         12.89          5.65        16.55 o                         
  -5 -11   5       4700.68       4499.98       288.10 o                         
  -4 -11   5        790.47        719.97        33.22 o                         
  -3 -11   5       2260.58       2331.74        91.00 o                         
  -2 -11   5        234.99        247.50        17.47 o                         
  -1 -11   5       9475.85      10316.90       201.58 o                         
   0 -11   5          9.48          2.81         8.89 o                         
   1 -11   5        339.11        383.87        21.40 o                         
   2 -11   5         30.43         49.83        10.25 o                         
   3 -11   5       8399.01       9255.22       163.13 o                         
   4 -11   5       2396.08       2658.19        60.61 o                         
   5 -11   5         46.06         49.28         9.25 o                         
   6 -11   5       2303.80       2350.27        57.02 o                         
   7 -11   5       5632.70       5621.71       140.27 o                         
   8 -11   5          0.27          3.87         9.95 o                         
   9 -11   5        231.63        239.64        16.51 o                         
  10 -11   5       1030.62        968.09        40.27 o                         
  11 -11   5       3270.31       3762.07       284.14 o                         
  12 -11   5          4.20          7.48        14.61 o                         
 -11 -10   5        478.42        542.41        33.65 o                         
 -10 -10   5       1319.57       1417.23        57.65 o                         
  -9 -10   5       1153.37       1306.54        49.18 o                         
  -8 -10   5        828.68        766.96        35.34 o                         
  -7 -10   5        400.54        366.61        25.13 o                         
  -6 -10   5       1921.83       1689.00       149.52 o                         
  -5 -10   5       1502.93       1302.18        92.07 o                         
  -4 -10   5        278.68        266.87        18.82 o                         
  -3 -10   5        885.15        964.55        46.01 o                         
  -2 -10   5       6627.31       6490.73       313.82 o                         
  -1 -10   5        453.22        522.70        72.46 o                         
   0 -10   5         15.44         47.16        24.19 o                         
   1 -10   5        415.88        449.29        33.81 o                         
   2 -10   5       5996.53       6453.37       181.91 o                         
   3 -10   5        234.08        257.45        22.41 o                         
   4 -10   5       3499.24       3827.40        88.18 o                         
   5 -10   5       2274.36       2382.47        55.00 o                         
   6 -10   5       8035.22       8406.47       163.14 o                         
   7 -10   5         26.02         31.59         9.70 o                         
   8 -10   5         14.77         27.76        10.26 o                         
   9 -10   5         62.69         54.63         9.74 o                         
  10 -10   5       4240.18       4360.35       157.90 o                         
  11 -10   5         99.55        119.71        18.02 o                         
  12 -10   5        162.74        169.75        25.04 o                         
  13 -10   5        435.85        346.99        22.98 o                         
 -12  -9   5        100.36        134.32        13.73 o                         
 -11  -9   5          4.18          9.53        13.45 o                         
 -10  -9   5       1016.49       1156.58        50.68 o                         
  -9  -9   5        429.11        372.22        25.83 o                         
  -8  -9   5        101.47        105.65        14.87 o                         
  -7  -9   5        296.25        300.71        24.57 o                         
  -6  -9   5       1805.66       1602.60        89.13 o                         
  -5  -9   5       2689.12       2419.65       174.89 o                         
  -4  -9   5          4.35         12.22        12.71 o                         
  -3  -9   5        174.70        192.61        26.20 o                         
  -2  -9   5      13579.36      13034.37       688.82 o                         
  -1  -9   5       7962.59       9569.56       462.36 o                         
   0  -9   5        771.21        779.57        45.34 o                         
   1  -9   5        410.39        441.85        34.58 o                         
   2  -9   5       9450.33      11422.90       296.09 o                         
   3  -9   5        798.50        894.50        41.50 o                         
   4  -9   5        305.62        292.14        23.53 o                         
   5  -9   5      10907.52      11836.63       283.13 o                         
   6  -9   5       2795.49       3126.73       101.82 o                         
   7  -9   5       2604.78       2760.43       114.14 o                         
   8  -9   5       1891.12       1884.23        57.52 o                         
   9  -9   5       2202.25       2185.22        92.09 o                         
  10  -9   5       1561.40       1600.45        90.73 o                         
  11  -9   5       2752.43       2709.34       207.61 o                         
  12  -9   5         78.19         79.20        13.71 o                         
  13  -9   5        994.19        839.29        36.35 o                         
 -13  -8   5       1204.77       1330.76        88.16 o                         
 -12  -8   5        204.05        233.73        20.58 o                         
 -11  -8   5       3018.49       3334.58       114.47 o                         
 -10  -8   5         69.36         56.08        14.04 o                         
  -9  -8   5       2691.07       2584.78       107.56 o                         
  -8  -8   5          7.14         11.70         9.63 o                         
  -7  -8   5       1375.99       1189.86        90.64 o                         
  -6  -8   5        319.61        277.03        33.77 o                         
  -5  -8   5       6120.49       5872.04       421.31 o                         
  -4  -8   5       2883.66       3106.90       200.36 o                         
  -3  -8   5       5259.96       4938.72       320.95 o                         
  -2  -8   5         14.52         49.85        14.16 o                         
  -1  -8   5       2182.98       1833.36       114.11 o                         
   0  -8   5         17.78         35.06        11.37 o                         
   1  -8   5      12115.68      13306.77       336.15 o                         
   2  -8   5       3335.74       4121.74       119.61 o                         
   3  -8   5       3757.67       4436.05       134.54 o                         
   4  -8   5        685.29        687.50        42.69 o                         
   5  -8   5       5799.66       6391.98       387.18 o                         
   6  -8   5       1252.91       1314.06        71.28 o                         
   7  -8   5       7714.23       8202.46       302.10 o                         
   8  -8   5         16.28         12.05         8.88 o                         
   9  -8   5        361.32        350.65        24.23 o                         
  10  -8   5       1080.39        995.43        60.69 o                         
  11  -8   5       1091.67       1186.80        74.27 o                         
  12  -8   5         18.76         10.41        18.09 o                         
  13  -8   5        732.13        781.67        31.45 o                         
 -13  -7   5        678.60        819.96        47.17 o                         
 -12  -7   5        263.95        288.15        22.83 o                         
 -11  -7   5        659.99        679.55        29.87 o                         
 -10  -7   5       3377.10       3465.44       114.52 o                         
  -9  -7   5       1441.46       1466.35        56.66 o                         
  -8  -7   5        987.81        902.34        58.63 o                         
  -7  -7   5        870.57        877.58        50.41 o                         
  -6  -7   5       9029.31       7693.91       503.54 o                         
  -5  -7   5         19.51          7.27        16.46 o                         
  -4  -7   5       3474.16       3597.56       236.03 o                         
  -3  -7   5        997.76       1048.87        72.22 o                         
  -2  -7   5       7599.43       7031.48       395.30 o                         
  -1  -7   5       1698.19       1766.16       100.18 o                         
   0  -7   5       4220.80       4674.58       163.09 o                         
   1  -7   5       1584.72       1561.37        56.67 o                         
   2  -7   5       4984.16       5736.47       170.02 o                         
   3  -7   5        393.76        378.85        26.02 o                         
   4  -7   5       3511.00       3639.87       133.39 o                         
   5  -7   5         20.96         62.39        15.27 o                         
   6  -7   5       7634.51       7898.53       503.90 o                         
   7  -7   5        581.03        558.79        23.71 o                         
   8  -7   5       7615.39       7420.15       197.77 o                         
   9  -7   5          7.22         20.86        11.67 o                         
  10  -7   5       1465.13       1490.22       118.66 o                         
  11  -7   5       1494.90       1560.11       174.92 o                         
  12  -7   5       1481.56       1409.14        64.48 o                         
  13  -7   5       1076.50       1023.30        34.93 o                         
 -14  -6   5        852.25        688.35        50.44 o                         
 -13  -6   5         83.26         85.63        19.81 o                         
 -12  -6   5       2623.41       2964.38       112.16 o                         
 -11  -6   5        579.43        541.47        30.31 o                         
 -10  -6   5       3952.61       3858.65       123.09 o                         
  -9  -6   5         33.45         44.85        12.65 o                         
  -8  -6   5       3889.82       3786.36       245.69 o                         
  -7  -6   5        301.29        248.33        28.16 o                         
  -6  -6   5      13347.81      14824.88       527.70 o                         
  -5  -6   5        243.30        280.46        31.67 o                         
  -4  -6   5       5025.90       5238.55       271.16 o                         
  -3  -6   5      11628.68      10837.19       414.10 o                         
  -2  -6   5       8328.70       8415.86       318.47 o                         
  -1  -6   5        197.00        218.11        31.88 o                         
   0  -6   5       6834.45       6855.90       263.83 o                         
   1  -6   5      12560.02      13417.87       364.56 o                         
   2  -6   5       3779.59       3758.56       118.71 o                         
   3  -6   5         25.14         67.18        12.39 o                         
   4  -6   5       3255.88       3428.38       153.21 o                         
   5  -6   5       5678.93       5727.94       298.47 o                         
   6  -6   5       1755.72       1379.85        86.95 o                         
   7  -6   5        847.45        847.33        35.23 o                         
   8  -6   5        137.95        136.09        13.60 o                         
   9  -6   5       5440.08       5494.51       220.96 o                         
  10  -6   5         60.67         83.56        27.56 o                         
  11  -6   5        426.39        490.97        43.58 o                         
  12  -6   5        168.98        176.80        21.77 o                         
  13  -6   5        472.39        444.20        28.72 o                         
 -14  -5   5        132.60        157.27        26.81 o                         
 -13  -5   5        509.96        559.27        37.74 o                         
 -12  -5   5         98.04        126.89        16.63 o                         
 -11  -5   5       1615.05       1665.13        57.92 o                         
 -10  -5   5        429.87        410.48        26.28 o                         
  -9  -5   5        306.62        313.26        24.88 o                         
  -8  -5   5        144.33        142.41        14.48 o                         
  -7  -5   5      12074.52      14880.52       646.47 o                         
  -6  -5   5        602.31        653.47        45.93 o                         
  -5  -5   5        273.32        262.27        41.43 o                         
  -4  -5   5       6642.98       6956.06       323.81 o                         
  -3  -5   5      46615.69      46155.87      1903.24 o                         
  -2  -5   5        245.29        239.92        31.67 o                         
  -1  -5   5        215.87        272.24        31.69 o                         
   0  -5   5       1880.95       1937.02       113.38 o                         
   1  -5   5      27250.51      27449.13       806.43 o                         
   2  -5   5        417.10        332.00        20.43 o                         
   3  -5   5       1943.12       1915.96        96.39 o                         
   4  -5   5        563.46        519.89        27.18 o                         
   5  -5   5      10699.90       9957.12       341.61 o                         
   6  -5   5       1255.16       1205.55        57.14 o                         
   7  -5   5        152.80        170.63        18.96 o                         
   8  -5   5         38.43         42.36         7.92 o                         
   9  -5   5       1040.92       1114.70        85.24 o                         
  10  -5   5         77.82        103.17        20.24 o                         
  11  -5   5        364.07        325.84        36.41 o                         
  12  -5   5         65.61         68.80        12.75 o                         
  13  -5   5       1014.80       1005.17        34.77 o                         
 -14  -4   5         34.88         50.39        17.17 o                         
 -13  -4   5         24.27         33.42        17.82 o                         
 -12  -4   5        780.87        850.67        36.95 o                         
 -11  -4   5        323.66        359.37        23.05 o                         
 -10  -4   5       2662.43       2566.94       126.94 o                         
  -9  -4   5         61.99         67.85        12.51 o                         
  -8  -4   5       3494.86       3738.07       208.41 o                         
  -7  -4   5        643.88        675.05        50.64 o                         
  -6  -4   5         56.08         75.18        17.21 o                         
  -5  -4   5          2.67         15.39        12.87 o                         
  -4  -4   5       3977.14       3501.34       147.18 o                         
  -3  -4   5      10067.86       9733.21       302.92 o                         
  -2  -4   5       9407.42       9239.41       402.26 o                         
  -1  -4   5        983.34        870.69        92.21 o                         
   0  -4   5      31154.64      32035.55      2291.73 o                         
   1  -4   5        813.19        726.85        29.64 o                         
   2  -4   5      11437.31      10700.83       288.76 o                         
   3  -4   5       1428.53       1576.17        52.76 o                         
   4  -4   5      23636.66      22545.54       621.93 o                         
   5  -4   5       1058.30        832.03        38.43 o                         
   6  -4   5       1258.45       1154.85        50.89 o                         
   7  -4   5        428.91        394.21        34.76 o                         
   8  -4   5       4654.12       4552.57       178.52 o                         
   9  -4   5       1494.54       1339.67        48.60 o                         
  10  -4   5       1761.14       1550.43        89.22 o                         
  11  -4   5         54.60         53.62        19.15 o                         
  12  -4   5       3139.31       3354.44       112.87 o                         
  13  -4   5         70.93         45.31        10.31 o                         
 -15  -3   5        142.93        165.69        18.81 o                         
 -14  -3   5         19.57         24.19        14.41 o                         
 -13  -3   5        377.12        371.99        25.21 o                         
 -12  -3   5        674.80        725.25        37.60 o                         
 -11  -3   5         64.00         95.94        16.09 o                         
 -10  -3   5         35.54         28.74        11.02 o                         
  -9  -3   5        555.46        522.56        43.20 o                         
  -8  -3   5       8205.08       9252.82       754.94 o                         
  -7  -3   5       6801.75       7615.02       522.48 o                         
  -6  -3   5       6220.27       7233.67       362.12 o                         
  -5  -3   5         31.12         35.51        13.19 o                         
  -4  -3   5      19284.84      19869.31       688.46 o                         
  -3  -3   5        330.30        263.04        21.86 o                         
  -2  -3   5        471.08        334.58        30.95 o                         
  -1  -3   5      11320.16      11318.92       340.26 o                         
   0  -3   5       7647.98       7051.73       335.73 o                         
   1  -3   5        810.61        748.58        26.83 o                         
   2  -3   5        134.01        179.33        11.45 o                         
   3  -3   5      20932.57      20977.04       550.31 o                         
   4  -3   5       4139.82       3460.40       110.20 o                         
   5  -3   5       8280.39       7503.18       196.85 o                         
   6  -3   5         32.57         32.04        11.45 o                         
   7  -3   5       1680.03       1565.75        70.10 o                         
   8  -3   5       2553.85       2743.24        84.25 o                         
   9  -3   5       4380.58       4132.74       128.77 o                         
  10  -3   5        527.69        474.67        44.03 o                         
  11  -3   5        627.21        667.88        43.87 o                         
  12  -3   5       1399.45       1417.03        57.43 o                         
  13  -3   5       1538.23       1391.91        82.19 o                         
 -15  -2   5       1095.73       1170.97        95.65 o                         
 -14  -2   5        343.34        398.91        25.37 o                         
 -13  -2   5        991.16       1036.42        54.22 o                         
 -12  -2   5       1494.37       1646.95        68.06 o                         
 -11  -2   5       1858.19       1831.58        74.70 o                         
 -10  -2   5        196.80        206.95        16.53 o                         
  -9  -2   5        947.07        932.55        42.11 o                         
  -8  -2   5       5402.19       6334.41       376.27 o                         
  -7  -2   5       3517.21       3850.77       160.30 o                         
  -6  -2   5       1195.78       1373.84        66.44 o                         
  -5  -2   5      29616.26      30119.08      1316.85 o                         
  -4  -2   5         34.31         60.52        10.77 o                         
  -3  -2   5       2352.16       2164.89        65.01 o                         
  -2  -2   5       5491.04       5285.66       273.75 o                         
  -1  -2   5      10933.10      10077.89       303.79 o                         
   0  -2   5        544.51        584.12        23.99 o                         
   1  -2   5      24273.75      23754.85       519.47 o                         
   2  -2   5       1011.24        948.09        33.11 o                         
   3  -2   5       3059.37       2824.57        88.23 o                         
   4  -2   5       1530.83       1525.64        58.93 o                         
   5  -2   5      10804.68      10593.81       297.51 o                         
   6  -2   5        236.79        209.08        25.90 o                         
   7  -2   5       6030.62       5435.86       297.02 o                         
   8  -2   5       5503.36       5748.61       145.27 o                         
   9  -2   5       1021.02        969.56        50.65 o                         
  10  -2   5        409.58        488.50        43.67 o                         
  11  -2   5       3257.90       3516.11       123.04 o                         
  12  -2   5       1666.71       1762.01        66.33 o                         
  13  -2   5        579.89        560.95        40.85 o                         
 -15  -1   5        216.81        201.36        23.68 o                         
 -14  -1   5        275.86        314.77        23.92 o                         
 -13  -1   5         76.14         85.44        14.74 o                         
 -12  -1   5       1630.08       1685.88        54.81 o                         
 -11  -1   5        139.13        137.73        14.83 o                         
 -10  -1   5       1617.24       1669.55        47.79 o                         
  -9  -1   5       1447.41       1426.81        62.34 o                         
  -8  -1   5       3132.77       2794.82       163.60 o                         
  -7  -1   5       2302.63       2373.27       130.47 o                         
  -6  -1   5       1854.47       2363.68       105.99 o                         
  -5  -1   5      12699.15      12911.30       617.63 o                         
  -4  -1   5       7417.93       6823.54       196.59 o                         
  -3  -1   5       5872.99       5780.45       166.66 o                         
  -2  -1   5       1191.79       1188.17        49.13 o                         
  -1  -1   5       3918.93       3766.81       118.91 o                         
   0  -1   5       5242.70       5192.69       149.35 o                         
   1  -1   5         24.78         41.61        10.09 o                         
   2  -1   5       1012.36        755.30        29.75 o                         
   3  -1   5       2862.36       3037.67       104.19 o                         
   4  -1   5      16960.40      16675.98       494.02 o                         
   5  -1   5        124.31        113.57        17.68 o                         
   6  -1   5       1144.62       1083.81        80.13 o                         
   7  -1   5       1709.14       1983.46       149.23 o                         
   8  -1   5      10916.25      10494.29       290.85 o                         
   9  -1   5       1261.22       1103.61        51.12 o                         
  10  -1   5        718.86        749.65        33.14 o                         
  11  -1   5          9.66         20.40        13.79 o                         
  12  -1   5        801.31        735.56        35.30 o                         
  13  -1   5        553.47        554.28        31.24 o                         
 -15   0   5        119.32        128.21        12.03 o                         
 -14   0   5        216.15        270.88        22.04 o                         
 -13   0   5         49.69         48.99        13.79 o                         
 -12   0   5      10006.33      10370.54       241.19 o                         
 -11   0   5       1149.24       1180.87        42.34 o                         
 -10   0   5       1395.89       1379.82        39.79 o                         
  -9   0   5        772.42        681.14        40.61 o                         
  -8   0   5       4025.13       3889.91       167.82 o                         
  -7   0   5       1519.92       1586.54       142.13 o                         
  -6   0   5        930.77       1036.64        60.43 o                         
  -5   0   5       3712.17       3951.18       157.92 o                         
  -4   0   5      10634.44      11101.63       337.35 o                         
  -3   0   5        479.42        469.94        29.61 o                         
  -2   0   5      10516.62      10024.79       269.25 o                         
  -1   0   5      12352.84      11717.57       411.15 o                         
   0   0   5      14837.50      14472.30       632.20 o                         
   1   0   5         37.42         47.16        38.15 o                         
   2   0   5       3422.28       3080.61       145.15 o                         
   3   0   5       2556.91       2135.60        96.72 o                         
   4   0   5      13397.85      13381.01       456.91 o                         
   5   0   5        460.25        488.70        35.35 o                         
   6   0   5         91.73        132.71        37.66 o                         
   7   0   5       3709.61       3500.70       129.04 o                         
   8   0   5       3429.46       3422.48       110.74 o                         
   9   0   5       1341.23       1323.38        61.98 o                         
  10   0   5        113.29        140.06        14.30 o                         
  11   0   5       4010.87       4165.60       138.38 o                         
  12   0   5         26.14         48.34        24.78 o                         
  13   0   5        718.94        774.73        45.95 o                         
 -15   1   5        185.99        230.21        16.96 o                         
 -14   1   5        101.42         78.43        12.35 o                         
 -13   1   5        335.46        388.24        21.77 o                         
 -12   1   5        283.08        312.20        20.23 o                         
 -11   1   5         15.18         23.94         9.97 o                         
 -10   1   5        112.76        101.09        13.58 o                         
  -9   1   5      20334.26      20238.10       610.98 o                         
  -8   1   5       3754.92       4127.25       214.70 o                         
  -7   1   5         47.73         77.87        17.88 o                         
  -6   1   5       1770.76       1983.81        85.51 o                         
  -5   1   5      22279.13      22106.15       756.55 o                         
  -4   1   5        150.94        190.41        18.33 o                         
  -3   1   5      12180.38      11415.58       306.15 o                         
  -2   1   5         42.81         69.29        11.01 o                         
  -1   1   5      36560.67      36116.88      1745.69 o                         
   0   1   5       2558.84       2759.16       101.11 o                         
   1   1   5       2115.97       2313.07        88.99 o                         
   2   1   5       2396.32       2262.96        77.10 o                         
   3   1   5      10324.29       9572.80       289.59 o                         
   4   1   5         37.66         72.22        13.78 o                         
   5   1   5         88.84         78.41        16.59 o                         
   6   1   5       1204.07       1438.42       173.31 o                         
   7   1   5      11175.90      10931.41       281.42 o                         
   8   1   5        506.16        459.76        29.84 o                         
   9   1   5        249.39        223.19        27.24 o                         
  10   1   5         19.55         20.60        11.13 o                         
  11   1   5       4620.10       4734.86       214.83 o                         
  12   1   5         11.89         13.81        15.75 o                         
  13   1   5          3.89          6.19         7.97 o                         
 -15   2   5          6.74          0.82        12.26 o                         
 -14   2   5       1533.80       1666.87        69.69 o                         
 -13   2   5        402.92        440.73        22.77 o                         
 -12   2   5        264.59        279.40        19.75 o                         
 -11   2   5        301.67        324.59        21.06 o                         
 -10   2   5        503.75        452.71        26.65 o                         
  -9   2   5       5089.42       4680.57       195.94 o                         
  -8   2   5       5581.09       5626.49       236.62 o                         
  -7   2   5       2046.59       2252.97       179.52 o                         
  -6   2   5       8631.94       7943.10       299.97 o                         
  -5   2   5       2544.45       2395.97       130.25 o                         
  -4   2   5       2614.24       2148.33        72.81 o                         
  -3   2   5         29.36         22.75         5.53 o                         
  -2   2   5      11825.88      11785.31       287.24 o                         
  -1   2   5        142.16        142.00         9.52 o                         
   0   2   5      31904.50      30399.21      1539.16 o                         
   1   2   5        481.74        497.76        20.32 o                         
   2   2   5      10231.53      10071.65       244.61 o                         
   3   2   5       6847.22       6887.53       192.49 o                         
   4   2   5       9779.34       9615.23       397.48 o                         
   5   2   5        333.78        365.73        79.59 o                         
   6   2   5      10198.08      11237.31       542.18 o                         
   7   2   5         18.78         33.81        16.92 o                         
   8   2   5       1221.58       1272.52        56.45 o                         
   9   2   5        747.18        594.68        32.96 o                         
  10   2   5       2299.81       2489.34       106.60 o                         
  11   2   5          4.33          4.05        18.14 o                         
  12   2   5        779.00        748.45        48.44 o                         
 -15   3   5         63.92         52.05        14.81 o                         
 -14   3   5       2489.69       2954.12       156.82 o                         
 -13   3   5        171.75        183.98        15.35 o                         
 -12   3   5        120.13        139.49        15.29 o                         
 -11   3   5        951.48        966.43        42.10 o                         
 -10   3   5       3275.88       3302.06        76.56 o                         
  -9   3   5       2262.58       2249.96        72.87 o                         
  -8   3   5       4506.75       4545.10       202.92 o                         
  -7   3   5         84.68         93.14        20.01 o                         
  -6   3   5       2860.09       2477.30       103.67 o                         
  -5   3   5       1646.43       1359.19        73.43 o                         
  -4   3   5       3825.48       3848.67       120.14 o                         
  -3   3   5       2100.65       2166.73        69.00 o                         
  -2   3   5      29371.83      29206.68       750.85 o                         
  -1   3   5      13950.32      14587.47       429.37 o                         
   0   3   5       4072.40       4356.82       168.36 o                         
   1   3   5       5974.66       5931.63       183.75 o                         
   2   3   5       8878.25       9294.33       233.40 o                         
   3   3   5      10406.54      10575.73       267.82 o                         
   4   3   5       3171.22       3687.90       395.44 o                         
   5   3   5        227.53        332.47        79.44 o                         
   6   3   5       5455.47       4837.38       162.69 o                         
   7   3   5      13289.17      12765.31       325.44 o                         
   8   3   5        843.82        768.18        48.95 o                         
   9   3   5       1445.04       1316.21       116.19 o                         
  10   3   5       1204.81       1278.57        85.84 o                         
  11   3   5        741.97        808.86        46.37 o                         
  12   3   5        242.35        198.08        19.00 o                         
 -15   4   5        342.24        393.32        96.40 o                         
 -14   4   5         20.52         19.90         9.84 o                         
 -13   4   5       4937.44       5429.76       178.21 o                         
 -12   4   5        255.99        261.37        24.43 o                         
 -11   4   5       1437.07       1432.53        45.57 o                         
 -10   4   5         42.95         46.19        10.78 o                         
  -9   4   5       2493.16       2592.27        61.25 o                         
  -8   4   5        571.41        545.20        54.86 o                         
  -7   4   5       1987.48       1718.35       104.38 o                         
  -6   4   5       2846.42       2978.28       250.95 o                         
  -5   4   5      17412.95      17148.14       463.08 o                         
  -4   4   5       2623.80       2856.51        99.04 o                         
  -3   4   5      12295.42      12409.07       335.09 o                         
  -2   4   5        130.17        146.92        13.76 o                         
  -1   4   5      27706.78      29476.28       854.42 o                         
   0   4   5         65.48        111.63        17.19 o                         
   1   4   5       9759.97       9895.61       302.19 o                         
   2   4   5       2139.51       2406.15       132.32 o                         
   3   4   5      10155.04      10614.42       335.26 o                         
   4   4   5        920.81        980.29        95.84 o                         
   5   4   5       3203.40       3155.61       284.09 o                         
   6   4   5       3413.60       3300.56       171.16 o                         
   7   4   5       1665.48       1453.87        89.28 o                         
   8   4   5          0.19          1.36        17.98 o                         
   9   4   5       3152.50       3317.17       289.82 o                         
  10   4   5       3584.69       3781.46       148.64 o                         
  11   4   5       2151.22       2208.76        89.21 o                         
  12   4   5         82.40         96.36        22.13 o                         
 -15   5   5         16.20         30.60        20.44 o                         
 -14   5   5        778.99        949.32        44.07 o                         
 -13   5   5       2730.03       2945.25        95.23 o                         
 -12   5   5         50.42         75.96        16.75 o                         
 -11   5   5       3609.16       3782.33       107.74 o                         
 -10   5   5      12419.31      12678.54       295.98 o                         
  -9   5   5       2109.68       2122.04        75.16 o                         
  -8   5   5        175.79        165.43        32.51 o                         
  -7   5   5       1355.06       1289.97       129.85 o                         
  -6   5   5       7385.44       6813.51       235.35 o                         
  -5   5   5       5195.89       5152.33       179.81 o                         
  -4   5   5        883.29       1070.47        64.99 o                         
  -3   5   5       8188.73       8614.80       242.06 o                         
  -2   5   5       4536.28       4374.25       148.70 o                         
  -1   5   5       1777.82       1705.70       129.70 o                         
   0   5   5         73.65         81.42        21.44 o                         
   1   5   5        777.78        673.38        44.13 o                         
   2   5   5      19817.67      20757.92       762.49 o                         
   3   5   5        106.54        158.35        29.10 o                         
   4   5   5       1754.05       1598.95       133.61 o                         
   5   5   5        183.59        160.94        24.88 o                         
   6   5   5       5215.85       4731.11       415.38 o                         
   7   5   5        266.21        289.28        32.42 o                         
   8   5   5        469.01        418.31        37.60 o                         
   9   5   5        918.55        843.43        45.10 o                         
  10   5   5       1489.86       1553.88        74.96 o                         
  11   5   5        143.75        127.96        14.50 o                         
 -15   6   5        325.97        361.79        25.77 o                         
 -14   6   5        856.75        890.81        62.13 o                         
 -13   6   5          0.11         -2.67        11.37 o                         
 -12   6   5         81.51         99.62        15.65 o                         
 -11   6   5         18.62         10.30        10.85 o                         
 -10   6   5       2998.95       3108.30        87.90 o                         
  -9   6   5         20.30         39.86        10.01 o                         
  -8   6   5       1329.34       1248.42        80.31 o                         
  -7   6   5        101.07         97.86        28.16 o                         
  -6   6   5      11541.38      10954.62       355.36 o                         
  -5   6   5        455.31        414.38        34.91 o                         
  -4   6   5       4097.37       4318.78       153.34 o                         
  -3   6   5      10490.89      10098.77       283.40 o                         
  -2   6   5      16331.23      16593.62       500.59 o                         
  -1   6   5        379.43        367.49        42.68 o                         
   0   6   5        196.24        181.32        30.65 o                         
   1   6   5       1755.93       1656.36        70.08 o                         
   2   6   5       9311.34       9937.23       377.31 o                         
   3   6   5       2288.12       2357.30       157.95 o                         
   4   6   5        800.72        828.43        59.92 o                         
   5   6   5       8752.18       9384.35       388.51 o                         
   6   6   5       5403.93       5555.96       213.24 o                         
   7   6   5        179.59        188.45        28.84 o                         
   8   6   5        200.30        193.13        43.98 o                         
   9   6   5       4814.11       5127.33       282.21 o                         
  10   6   5        801.40        767.07        39.56 o                         
  11   6   5         15.92          4.29        11.33 o                         
 -15   7   5        861.29        803.21       206.96 o                         
 -14   7   5        422.75        362.71        27.94 o                         
 -13   7   5         34.06         27.55        13.63 o                         
 -12   7   5         90.59         64.79        14.22 o                         
 -11   7   5       7743.08       8537.85       229.81 o                         
 -10   7   5          9.82         19.61         9.07 o                         
  -9   7   5        690.24        687.59        31.60 o                         
  -8   7   5          5.02         14.66         8.85 o                         
  -7   7   5      14557.27      13580.42       475.73 o                         
  -6   7   5        653.85        521.48        44.43 o                         
  -5   7   5       4442.30       4509.72       166.45 o                         
  -4   7   5        187.74        213.37        25.09 o                         
  -3   7   5      18095.95      17988.80       542.39 o                         
  -2   7   5        227.81        194.64        23.87 o                         
  -1   7   5        185.11        211.50        45.39 o                         
   0   7   5       4600.72       4543.28       234.22 o                         
   1   7   5      12441.80      13556.85       496.59 o                         
   2   7   5        552.09        500.70        97.31 o                         
   3   7   5        998.05       1033.76        91.50 o                         
   4   7   5        406.16        389.74        42.62 o                         
   5   7   5      14815.23      15566.91       651.54 o                         
   6   7   5       3728.52       3987.44       201.57 o                         
   7   7   5        222.27        302.59        30.38 o                         
   8   7   5        174.31        165.41        30.67 o                         
   9   7   5        946.25        861.10        59.36 o                         
  10   7   5         19.87          4.99         8.74 o                         
 -15   8   5       3915.60       3492.63       207.57 o                         
 -14   8   5       1773.81       1550.98        70.25 o                         
 -13   8   5         10.58         23.20        15.71 o                         
 -12   8   5       2360.91       2718.27        78.70 o                         
 -11   8   5        531.15        563.35        25.85 o                         
 -10   8   5        882.56        920.26        46.04 o                         
  -9   8   5        104.06         96.47        11.91 o                         
  -8   8   5       5900.86       5663.26       141.51 o                         
  -7   8   5        268.35        320.30        21.91 o                         
  -6   8   5       2942.20       2872.38       108.08 o                         
  -5   8   5        334.48        323.57        34.10 o                         
  -4   8   5       7654.54       7732.49       228.11 o                         
  -3   8   5       4008.55       4086.93       151.83 o                         
  -2   8   5      16668.38      16821.23      1028.10 o                         
  -1   8   5        758.98        773.33       115.62 o                         
   0   8   5      10279.70      10235.08       469.14 o                         
   1   8   5       3846.14       3612.69       119.85 o                         
   2   8   5        599.49        567.59        73.68 o                         
   3   8   5        963.96        929.30        68.26 o                         
   4   8   5       2997.06       2988.21       144.49 o                         
   5   8   5       2150.34       2138.26       150.49 o                         
   6   8   5        765.11        768.34        43.22 o                         
   7   8   5        153.37        132.19        18.59 o                         
   8   8   5       2935.37       2813.19        99.20 o                         
   9   8   5        142.09        109.38        14.15 o                         
  10   8   5       1637.30       1349.12        92.80 o                         
 -14   9   5        131.63        124.13        13.62 o                         
 -13   9   5         19.98         15.12        15.56 o                         
 -12   9   5       2078.53       2163.88        77.83 o                         
 -11   9   5       1315.21       1475.10        44.69 o                         
 -10   9   5       1720.77       1799.46        83.82 o                         
  -9   9   5        483.15        471.38        24.24 o                         
  -8   9   5       5633.24       5361.96       175.11 o                         
  -7   9   5       3810.32       3855.16       170.95 o                         
  -6   9   5        706.25        673.57        30.34 o                         
  -5   9   5       1336.56       1396.66        41.75 o                         
  -4   9   5       3619.78       3570.49       100.66 o                         
  -3   9   5        387.19        384.18        27.99 o                         
  -2   9   5       1245.08       1138.98        57.32 o                         
  -1   9   5       3706.50       3541.75       154.61 o                         
   0   9   5       4036.07       3724.19       133.90 o                         
   1   9   5       4622.61       4640.54       156.52 o                         
   2   9   5        388.86        316.66        23.76 o                         
   3   9   5       1690.20       1585.39        74.83 o                         
   4   9   5       2713.18       2662.68       121.65 o                         
   5   9   5       1041.08       1051.01        53.28 o                         
   6   9   5       1223.71       1275.28        52.18 o                         
   7   9   5         25.32         46.78        15.77 o                         
   8   9   5        615.56        677.33        40.10 o                         
   9   9   5        650.66        599.07        41.17 o                         
 -14  10   5        302.10        267.78        21.28 o                         
 -13  10   5         17.27         28.05         8.49 o                         
 -12  10   5        356.26        367.90        22.61 o                         
 -11  10   5        792.44        928.01        46.27 o                         
 -10  10   5        872.91        924.39        39.74 o                         
  -9  10   5        875.73        986.64        64.46 o                         
  -8  10   5          4.71         20.13        11.69 o                         
  -7  10   5       4109.10       4259.62       215.64 o                         
  -6  10   5         67.46         63.89        10.06 o                         
  -5  10   5       6366.44       6661.79       159.39 o                         
  -4  10   5          4.49          7.08         9.57 o                         
  -3  10   5       3545.22       3227.79       124.87 o                         
  -2  10   5        701.20        722.67        38.45 o                         
  -1  10   5        927.57        850.49        42.47 o                         
   0  10   5         55.74         21.94        31.03 o                         
   1  10   5       1846.00       1865.29        89.15 o                         
   2  10   5        349.94        375.98        28.23 o                         
   3  10   5        191.61        195.94        20.75 o                         
   4  10   5       2213.25       2125.98        87.98 o                         
   5  10   5       1343.07       1376.73        63.29 o                         
   6  10   5          2.06          0.69        14.82 o                         
   7  10   5       1704.96       1822.85        61.06 o                         
   8  10   5        972.03        990.23        48.08 o                         
 -13  11   5        189.26        210.97        16.41 o                         
 -12  11   5       4549.91       4967.00       163.85 o                         
 -11  11   5       1068.75       1139.93        33.35 o                         
 -10  11   5        912.79        995.39        36.80 o                         
  -9  11   5        332.33        352.95        23.85 o                         
  -8  11   5       1615.43       1865.38       169.69 o                         
  -7  11   5       1886.76       1931.36        90.06 o                         
  -6  11   5       3360.92       3339.62        99.96 o                         
  -5  11   5       1551.73       1508.75        60.31 o                         
  -4  11   5       5272.71       5604.34       151.61 o                         
  -3  11   5       1142.62       1205.85        89.70 o                         
  -2  11   5       1487.72       1431.47        65.75 o                         
  -1  11   5         94.65         88.72        19.74 o                         
   0  11   5       6061.63       6196.33       230.80 o                         
   1  11   5       2395.31       2053.75        70.58 o                         
   2  11   5        358.30        302.03        20.76 o                         
   3  11   5         96.42         75.73        14.86 o                         
   4  11   5       8127.74       8586.21       240.01 o                         
   5  11   5          5.66         17.74        15.21 o                         
   6  11   5        351.72        382.38        26.39 o                         
   7  11   5        155.56        137.17        16.22 o                         
 -13  12   5         37.05         35.96         7.02 o                         
 -12  12   5       1772.77       1884.78        69.09 o                         
 -11  12   5          9.13          9.92         6.57 o                         
 -10  12   5        414.16        447.55        21.31 o                         
  -9  12   5        903.46       1080.60        48.40 o                         
  -8  12   5       3513.98       3912.93       153.41 o                         
  -7  12   5         91.77         85.44        15.95 o                         
  -6  12   5         59.90         45.98        13.88 o                         
  -5  12   5       1190.10       1240.82        55.48 o                         
  -4  12   5      14317.89      15034.15       450.70 o                         
  -3  12   5       2333.04       2230.50        98.09 o                         
  -2  12   5         38.36         31.56        20.01 o                         
  -1  12   5        771.69        844.84        45.43 o                         
   0  12   5       4564.65       4778.04       218.09 o                         
   1  12   5        474.76        430.33        34.91 o                         
   2  12   5         36.37         31.04        12.30 o                         
   3  12   5       1132.92       1300.15        63.78 o                         
   4  12   5       1732.37       1693.67        84.72 o                         
   5  12   5        343.29        337.27        53.78 o                         
   6  12   5        253.07        264.73        22.52 o                         
 -12  13   5        233.31        206.47        23.94 o                         
 -11  13   5       1616.55       1547.19        59.38 o                         
 -10  13   5          1.69          4.71         6.26 o                         
  -9  13   5       4319.84       5079.58       248.88 o                         
  -8  13   5        155.26        209.35        24.77 o                         
  -7  13   5       1267.50       1350.95        53.74 o                         
  -6  13   5        410.62        558.02        39.60 o                         
  -5  13   5       1722.97       1792.90        70.71 o                         
  -4  13   5         32.09         45.18        16.27 o                         
  -3  13   5        162.37        133.00        27.26 o                         
  -2  13   5        146.35        157.06        20.36 o                         
  -1  13   5      11117.82      11917.60       413.41 o                         
   0  13   5        706.49        708.52        52.82 o                         
   1  13   5        244.58        292.15        32.90 o                         
   2  13   5         57.68         34.69        17.69 o                         
   3  13   5       4143.42       4230.66       154.64 o                         
   4  13   5        268.36        309.32        26.60 o                         
   5  13   5        293.80        286.80        46.99 o                         
 -11  14   5        132.45        133.78        12.12 o                         
 -10  14   5        800.83        840.45        37.54 o                         
  -9  14   5        985.55       1007.66        37.17 o                         
  -8  14   5       1550.84       1759.03        88.41 o                         
  -7  14   5          8.09          1.45        12.97 o                         
  -6  14   5       3259.05       3251.78       124.08 o                         
  -5  14   5        551.07        616.91        32.31 o                         
  -4  14   5       4058.89       4237.39       124.91 o                         
  -3  14   5        694.16        708.48        82.92 o                         
  -2  14   5        677.00        640.59        38.90 o                         
  -1  14   5        373.59        371.31        23.89 o                         
   0  14   5       2282.46       2362.44        83.79 o                         
   1  14   5         17.90         12.76        13.78 o                         
   2  14   5        886.68        808.59       128.71 o                         
   3  14   5        190.73        291.24        26.92 o                         
   4  14   5       1617.55       1750.02       116.44 o                         
 -10  15   5       1104.67        813.80        30.11 o                         
  -9  15   5        223.32        195.72        11.36 o                         
  -8  15   5       2586.81       2696.33        75.81 o                         
  -7  15   5         58.80         43.73        10.55 o                         
  -6  15   5       2670.14       2952.56       112.27 o                         
  -5  15   5        829.72        810.17        36.45 o                         
  -4  15   5        942.77        889.17        37.94 o                         
  -3  15   5        201.86        208.68        18.88 o                         
  -2  15   5       1425.19       1436.10        64.58 o                         
  -1  15   5       2317.57       2446.12        82.69 o                         
   0  15   5       1049.10        949.74        57.79 o                         
   1  15   5         12.06         -3.79        10.21 o                         
   2  15   5        967.77        972.63        47.70 o                         
  -8  16   5          7.38          1.81         6.06 o                         
  -7  16   5        203.75        199.40        12.42 o                         
  -6  16   5         86.38         72.45        17.07 o                         
  -5  16   5       3133.38       2900.72       104.18 o                         
  -4  16   5         12.87          3.95         9.48 o                         
  -3  16   5        187.94        197.30        27.20 o                         
  -2  16   5        344.66        348.12        25.10 o                         
  -1  16   5       1752.06       1561.25        74.03 o                         
   0  16   5         30.53         24.92        10.52 o                         
  -2 -18   6        405.61        336.69        37.03 o                         
  -1 -18   6         94.93         59.60        14.22 o                         
   0 -18   6       1828.28       1499.72       155.55 o                         
   1 -18   6         63.19         54.68        13.31 o                         
   2 -18   6         41.47         55.53        16.47 o                         
   3 -18   6        393.06        397.11        43.25 o                         
   4 -18   6       1514.54       1358.87        56.90 o                         
   5 -18   6         16.58         26.95         7.46 o                         
  -4 -17   6        135.13        104.29        11.72 o                         
  -3 -17   6        107.27         93.66        10.13 o                         
  -2 -17   6         28.42         16.43         9.24 o                         
  -1 -17   6       1538.83       1430.95        54.97 o                         
   0 -17   6       1156.44       1004.96        38.19 o                         
   1 -17   6        957.36        871.43        40.68 o                         
   2 -17   6        551.22        540.44        34.50 o                         
   3 -17   6       1373.07       1353.33        52.36 o                         
   4 -17   6        246.55        222.25        17.07 o                         
   5 -17   6        529.24        495.61        29.56 o                         
   6 -17   6        171.49        172.79        20.12 o                         
   7 -17   6        625.53        508.45        32.97 o                         
  -6 -16   6         49.43         50.74         5.72 o                         
  -5 -16   6       2908.85       3026.65       188.60 o                         
  -4 -16   6        733.85        580.59        31.92 o                         
  -3 -16   6         11.81         17.92        11.68 o                         
  -2 -16   6        372.22        333.31        36.19 o                         
  -1 -16   6        841.31        740.70        43.35 o                         
   0 -16   6        452.87        452.10        25.31 o                         
   1 -16   6        574.37        517.71        22.65 o                         
   2 -16   6       1284.44       1429.11        89.74 o                         
   3 -16   6       1478.27       1517.08        81.48 o                         
   4 -16   6       1125.62       1212.38        75.18 o                         
   5 -16   6          7.74         22.40        11.22 o                         
   6 -16   6       1393.52       1362.53        76.10 o                         
   7 -16   6       1374.74       1283.22        48.50 o                         
   8 -16   6        583.55        538.18        29.57 o                         
  -7 -15   6         46.34         43.45         7.73 o                         
  -6 -15   6        528.73        560.11        37.51 o                         
  -5 -15   6         88.45         74.28        18.17 o                         
  -4 -15   6        507.82        454.79        48.29 o                         
  -3 -15   6        159.04        159.10        18.09 o                         
  -2 -15   6        674.96        770.19        45.87 o                         
  -1 -15   6        144.35        182.48        17.03 o                         
   0 -15   6       1909.98       1924.60        80.23 o                         
   1 -15   6         10.55          4.42         8.22 o                         
   2 -15   6        866.77        950.96        38.00 o                         
   3 -15   6        550.53        541.27        29.25 o                         
   4 -15   6       1069.91       1055.49        43.96 o                         
   5 -15   6         68.79         66.06        15.73 o                         
   6 -15   6        267.76        302.27        22.62 o                         
   7 -15   6         49.64         39.98        13.43 o                         
   8 -15   6         85.62         89.65        21.32 o                         
   9 -15   6        149.88        134.74        26.82 o                         
  -8 -14   6          7.63         -2.62         8.70 o                         
  -7 -14   6        129.71        130.71        11.92 o                         
  -6 -14   6         26.79         15.16        10.66 o                         
  -5 -14   6        338.48        342.99        24.93 o                         
  -4 -14   6       1136.62       1024.87        47.39 o                         
  -3 -14   6         21.00         20.46        12.54 o                         
  -2 -14   6       1436.70       1439.28        45.25 o                         
  -1 -14   6       2011.72       2186.63        59.05 o                         
   0 -14   6        193.71        208.53        17.32 o                         
   1 -14   6        940.13        906.11        42.85 o                         
   2 -14   6        641.85        713.97        42.90 o                         
   3 -14   6       4356.09       4643.51       125.82 o                         
   4 -14   6        302.64        286.74        22.08 o                         
   5 -14   6        433.46        473.18        26.39 o                         
   6 -14   6          8.64          6.58         9.31 o                         
   7 -14   6       3051.66       2852.78        99.37 o                         
   8 -14   6        277.08        253.64        26.06 o                         
   9 -14   6        420.02        387.78        29.12 o                         
  10 -14   6         88.89        115.37        18.84 o                         
  -9 -13   6       1530.21       1689.27        56.74 o                         
  -8 -13   6         13.53         -1.72         8.94 o                         
  -7 -13   6        398.76        403.03        19.38 o                         
  -6 -13   6       2095.22       2052.56        70.42 o                         
  -5 -13   6        496.39        466.38        23.29 o                         
  -4 -13   6        141.65        161.70        22.74 o                         
  -3 -13   6        499.74        552.78        23.46 o                         
  -2 -13   6       1375.12       1480.70        42.72 o                         
  -1 -13   6       3036.51       3118.47        71.07 o                         
   0 -13   6       1779.38       1874.43        47.50 o                         
   1 -13   6         36.50         31.13        10.22 o                         
   2 -13   6        243.59        274.78        17.15 o                         
   3 -13   6       2686.50       2949.62        74.77 o                         
   4 -13   6        433.17        404.95        22.53 o                         
   5 -13   6        268.00        303.50        18.96 o                         
   6 -13   6       2360.76       2578.09        70.95 o                         
   7 -13   6       1383.29       1408.71        44.76 o                         
   8 -13   6       1176.22       1186.59        48.49 o                         
   9 -13   6        291.95        282.37        24.39 o                         
  10 -13   6       4182.09       4784.68       402.64 o                         
  11 -13   6       1747.41       1861.26        88.23 o                         
 -10 -12   6       1012.12       1152.10        51.13 o                         
  -9 -12   6         26.49         35.71         9.00 o                         
  -8 -12   6        312.58        327.95        20.92 o                         
  -7 -12   6        502.70        479.82        28.57 o                         
  -6 -12   6       3663.54       3855.58       121.52 o                         
  -5 -12   6         23.39         15.52        11.07 o                         
  -4 -12   6        740.56        700.22        33.20 o                         
  -3 -12   6        789.12        795.88        29.92 o                         
  -2 -12   6        808.92        864.17        33.53 o                         
  -1 -12   6         11.43         20.37         8.16 o                         
   0 -12   6       1994.15       2238.92        71.80 o                         
   1 -12   6        197.34        212.78        16.67 o                         
   2 -12   6       8239.05       8623.14       171.23 o                         
   3 -12   6        269.68        280.98        15.52 o                         
   4 -12   6        149.60        165.26        12.04 o                         
   5 -12   6        941.29       1134.53        37.63 o                         
   6 -12   6       5276.58       5691.45       158.25 o                         
   7 -12   6         14.08         17.40         9.34 o                         
   8 -12   6       1450.08       1441.73        58.46 o                         
   9 -12   6        517.70        584.33        50.30 o                         
  10 -12   6        788.92        898.44        46.10 o                         
  11 -12   6        707.44        891.33        92.78 o                         
 -11 -11   6        799.19        859.25        42.12 o                         
 -10 -11   6        291.23        331.13        17.10 o                         
  -9 -11   6         28.09          2.99        12.49 o                         
  -8 -11   6         13.08          5.82        11.33 o                         
  -7 -11   6       1004.23       1038.28        39.98 o                         
  -6 -11   6       2315.43       2244.18       129.34 o                         
  -5 -11   6        354.12        408.71        30.07 o                         
  -4 -11   6       1395.07       1452.12        96.75 o                         
  -3 -11   6       9136.17       9183.88       295.20 o                         
  -2 -11   6        208.67        195.96        13.48 o                         
  -1 -11   6       6433.07       6620.15       124.08 o                         
   0 -11   6          8.40          8.21         7.84 o                         
   1 -11   6        822.95        894.20        33.72 o                         
   2 -11   6        628.54        658.99        36.03 o                         
   3 -11   6       1947.52       2144.18        51.44 o                         
   4 -11   6        343.95        350.75        17.75 o                         
   5 -11   6        196.11        232.34        14.41 o                         
   6 -11   6         76.83         89.11        11.56 o                         
   7 -11   6        151.94        181.36        15.54 o                         
   8 -11   6         43.14         20.17        11.83 o                         
   9 -11   6       4108.40       4405.00       155.64 o                         
  10 -11   6        104.10         97.93        22.12 o                         
  11 -11   6         48.96         51.64        12.50 o                         
  12 -11   6          7.97         18.15        11.43 o                         
 -12 -10   6         29.95         32.94        10.67 o                         
 -11 -10   6       1456.58       1751.49        60.61 o                         
 -10 -10   6       1884.77       2035.70        60.37 o                         
  -9 -10   6         80.08         72.55        13.79 o                         
  -8 -10   6         33.60         22.08        10.66 o                         
  -7 -10   6       1151.07       1152.40        69.44 o                         
  -6 -10   6       1922.80       1825.47        91.45 o                         
  -5 -10   6       2043.00       1960.86       133.29 o                         
  -4 -10   6        654.40        652.26        30.30 o                         
  -3 -10   6        839.88        871.15        40.17 o                         
  -2 -10   6       1128.60       1128.56        66.56 o                         
  -1 -10   6        484.23        564.94        49.38 o                         
   0 -10   6        654.36        631.42        67.84 o                         
   1 -10   6      12940.11      14546.51       627.17 o                         
   2 -10   6       7171.28       8054.43       248.47 o                         
   3 -10   6        226.94        209.22        14.24 o                         
   4 -10   6       1273.43       1449.41        36.27 o                         
   5 -10   6       6388.58       7499.41       147.20 o                         
   6 -10   6        246.26        256.65        15.90 o                         
   7 -10   6       2019.98       2016.30        74.21 o                         
   8 -10   6         32.28         38.26        11.14 o                         
   9 -10   6       1522.60       1651.56        58.12 o                         
  10 -10   6       1575.36       1753.76        88.65 o                         
  11 -10   6         68.61         61.62        14.20 o                         
  12 -10   6        326.49        315.46        47.19 o                         
 -12  -9   6         23.39         28.18        11.93 o                         
 -11  -9   6         28.02         50.30        13.45 o                         
 -10  -9   6       2474.79       2844.88       100.40 o                         
  -9  -9   6          2.82          5.28        12.84 o                         
  -8  -9   6       1210.29       1176.95        59.58 o                         
  -7  -9   6        754.17        736.57        40.76 o                         
  -6  -9   6       3631.91       3386.31       260.55 o                         
  -5  -9   6        844.25        837.32        64.63 o                         
  -4  -9   6       5381.98       5527.29       261.12 o                         
  -3  -9   6        505.68        534.44        54.81 o                         
  -2  -9   6      16845.80      16361.05       679.54 o                         
  -1  -9   6         62.64         82.60        19.83 o                         
   0  -9   6       2167.57       2591.01       140.59 o                         
   1  -9   6       1188.39       1400.80        65.20 o                         
   2  -9   6       9502.52      10455.02       273.54 o                         
   3  -9   6        185.62        196.55        18.45 o                         
   4  -9   6        517.06        559.63        31.68 o                         
   5  -9   6       1038.73       1301.01        36.13 o                         
   6  -9   6       1652.84       1876.63        62.25 o                         
   7  -9   6        916.70       1057.30        40.01 o                         
   8  -9   6       1868.06       2005.29        68.96 o                         
   9  -9   6        340.13        367.90        19.86 o                         
  10  -9   6       2373.80       2749.13       144.48 o                         
  11  -9   6         90.94        112.24        33.30 o                         
  12  -9   6       1069.99       1050.26        54.45 o                         
 -13  -8   6        765.67        913.95        69.28 o                         
 -12  -8   6         24.16         26.37        11.51 o                         
 -11  -8   6       1651.41       1646.80        63.73 o                         
 -10  -8   6       1019.57       1148.62        48.63 o                         
  -9  -8   6        473.31        369.01        31.14 o                         
  -8  -8   6        484.80        450.05        23.73 o                         
  -7  -8   6       8731.14       9167.90       260.36 o                         
  -6  -8   6       4205.81       4335.79       250.26 o                         
  -5  -8   6         42.41         12.80        13.65 o                         
  -4  -8   6         75.51         78.48        18.51 o                         
  -3  -8   6       7493.17       6945.65       420.21 o                         
  -2  -8   6       1621.59       1258.15        81.25 o                         
  -1  -8   6       1286.13       1293.61        66.55 o                         
   0  -8   6        360.00        411.53        29.38 o                         
   1  -8   6       7833.03       7991.70       265.89 o                         
   2  -8   6        466.39        478.25        27.25 o                         
   3  -8   6         30.70         51.35        10.14 o                         
   4  -8   6        662.98        785.63        37.93 o                         
   5  -8   6      19891.68      21388.23       872.93 o                         
   6  -8   6         15.68         10.43        10.82 o                         
   7  -8   6       2515.98       2717.51        74.35 o                         
   8  -8   6        266.46        297.91        32.73 o                         
   9  -8   6       1195.63       1193.43        47.32 o                         
  10  -8   6       1317.07       1342.67        64.70 o                         
  11  -8   6       1850.04       1967.63       257.85 o                         
  12  -8   6        436.63        460.40        26.37 o                         
  13  -8   6        804.96        645.68        55.97 o                         
 -13  -7   6        173.65        170.97        18.85 o                         
 -12  -7   6        312.48        324.36        21.24 o                         
 -11  -7   6       1265.49       1383.40        48.27 o                         
 -10  -7   6        980.00       1031.52        43.80 o                         
  -9  -7   6        628.84        587.60        37.28 o                         
  -8  -7   6         88.64         57.68        14.29 o                         
  -7  -7   6       4009.09       4104.44       185.95 o                         
  -6  -7   6       1337.85       1320.52        63.86 o                         
  -5  -7   6       1100.86       1242.16       103.63 o                         
  -4  -7   6       2965.56       3286.58       238.75 o                         
  -3  -7   6       9879.68       9481.58       426.23 o                         
  -2  -7   6       1174.46       1162.22        73.48 o
[truncated: 502,849 more chars]
